# Supplementary material for: Oocytes orchestrate protein prenylation for mitochondrial function through selective inactivation of cholesterol biosynthesis in murine species
Source: J Biol Chem. 2023 Aug 21;299(10):105183. doi: 10.1016/j.jbc.2023.105183 (PMC10534227; doi:10.1016/j.jbc.2023.105183)
Supplement: Supporting Table S2 [file mmc2.xlsx]

## Sheet: GV-TMT6
id	Protein IDs	Majority protein IDs	Gene_Symbol	Gene_name	ENTREZID	ENSEMBL_gene	>>>Raw Data	WT-1	WT-2	WT-3	KO-1	KO-2	KO-3	>>>Log2 Transformed	WT-1	WT-2	WT-3	KO-1	KO-2	KO-3	Student's T-test p-value	Student's T-test q-value	FoldChange[KO/WT]	Dif_2, q<0.05	Dif_2,p<0.05	Dif_1.5, q<0.05	Dif_1.5,p<0.05	Dif_1.2, q<0.05	Dif_1.2,p<0.05
0	Q3UTY5;Q3UWJ5;A2ADP2;Q8CDM3;A0A067XG46;Q9R0X5-2;Q9R0X5;A2ADP5;Q9R0X5-3;Q9R0X5-5;Q9R0X5-4	Q3UTY5	Rpgr	retinitis pigmentosa GTPase regulator	19893	ENSMUSG00000031174	>>>Raw Data	1125800	1168500	1205300	1081400	1052700	1026000	>>>Log2 Transformed	20.1025	20.1562	20.201	20.0445	20.0057	19.9686	0.0149351	0.0855353	-0.146992	FALSE	FALSE	FALSE	FALSE	FALSE	FALSE
1	A0A067XG53;O70589-2;O70589-3;O70589-4;O70589-5;O70589;B1AUH5	A0A067XG53	Cask	calcium/calmodulin-dependent serine protein kinase (MAGUK family)	12361	ENSMUSG00000031012	>>>Raw Data	641880	660520	640440	575780	595960	596820	>>>Log2 Transformed	19.2919	19.3332	19.2887	19.1352	19.1849	19.1869	0.0036195	0.0412291	-0.135647	FALSE	FALSE	FALSE	FALSE	FALSE	FALSE
11	Q52L52;A0A075F5C6;P38532-2;A0A2R8W6L8;P38532;A0A2I3BQV9;A0A2I3BQX3;A0A1W2P851;A0A2I3BRL6;P38533-2;P38533;A0A1W2P8F8;E9QNK9;Q9R0L1-2;G3UZF5;A0A0R4J251;G3UYS8;G3UX32;Q9R0L1	Q52L52	Hsf1	heat shock factor 1	15499	ENSMUSG00000022556	>>>Raw Data	1599300	1810300	1635100	1714700	1744600	1817500	>>>Log2 Transformed	20.609	20.7878	20.6409	20.7095	20.7345	20.7935	0.332303	0.517131	0.0665865	FALSE	FALSE	FALSE	FALSE	FALSE	FALSE
12	A0A076FR46;Q91V14;Q91V14-2;A0A0J9YU26;A0A0J9YV84	A0A076FR46	Slc12a5	solute carrier family 12, member 5	57138	ENSMUSG00000017740	>>>Raw Data	555250	711560	553900	610540	640380	648680	>>>Log2 Transformed	19.0828	19.4406	19.0793	19.2197	19.2886	19.3071	0.594477	0.74295	0.0709241	FALSE	FALSE	FALSE	FALSE	FALSE	FALSE
13	A0A087WP63;A0A087WNX7;A0A087WNL7;A0A087WQ44;A0A087WQY5;E9Q9V7;Q8BQA6;A0A087WSL6;A0A087WS36	A0A087WP63	Gm42715;Srcap	predicted gene 42715;Snf2-related CREBBP activator protein	100043597	ENSMUSG00000107023;ENSMUSG00000053877	>>>Raw Data	3058600	3074100	3100200	3077000	3131400	3030500	>>>Log2 Transformed	21.5444	21.5517	21.5639	21.5531	21.5784	21.5311	0.957949	0.989304	0.000830421	FALSE	FALSE	FALSE	FALSE	FALSE	FALSE
14	G3X971;S4R165;S4R2K9;S4R2S8;G5E8K3;G5E8K2;S4R1S2;A0A1W2P812;S4R1X7;S4R236;S4R2J6;S4R2F5;S4R187;S4R2C1;A0A087WNU5;G5E8K5-2;G5E8K5-4;G5E8K5-5;G5E8K5-3;G5E8K5;G5E8K5-6	G3X971	Ank3	ankyrin 3, epithelial	11735	ENSMUSG00000069601	>>>Raw Data	229640	204980	218480	239200	216670	207540	>>>Log2 Transformed	17.809	17.6451	17.7371	17.8679	17.7251	17.663	0.793103	0.884516	0.0215825	FALSE	FALSE	FALSE	FALSE	FALSE	FALSE
15	A0A087WNV1;A0A087WSR7;A0A087WR52;Q8K2K6-3;Q8K2K6-1;Q8K2K6;Q8K2K6-2;A0A087WRL1	A0A087WNV1	Agfg1	ArfGAP with FG repeats 1	15463	ENSMUSG00000026159	>>>Raw Data	22192000	22430000	22200000	19886000	20993000	21042000	>>>Log2 Transformed	24.4035	24.4189	24.4041	24.2452	24.3234	24.3268	0.0151981	0.0862186	-0.110365	FALSE	FALSE	FALSE	FALSE	FALSE	FALSE
16	A0A087WNW3;A0A087WQ25;A0A087WS04;A0A087WQD0;A0A087WQF8;A0A087WP48;A0A087WR91;A0A087WPY8	A0A087WNW3	Ktn1	kinectin 1	16709	ENSMUSG00000021843	>>>Raw Data	809450	764360	807100	737920	766730	748190	>>>Log2 Transformed	19.6266	19.5439	19.6224	19.4931	19.5484	19.513	0.0644843	0.190724	-0.0794512	FALSE	FALSE	FALSE	FALSE	FALSE	FALSE
17	A0A087WQF1;A0A087WNW8;E9Q6L0;J3QP81;A0A087WS18;E9QKH0;A0A087WRE8;E9QNY9;A0A087WP42;A0A087WRK0;Q80TV8;A0A087WQ95;A0A0A6YXZ1;A0A087WQ31;Q80TV8-2;A0A0N4SUT7;A0A0A6YWK1;A0A0N4SVH2	A0A087WQF1	Clasp1	CLIP associating protein 1	76707	ENSMUSG00000064302	>>>Raw Data	2815900	2707900	2722100	2629000	2625200	2621400	>>>Log2 Transformed	21.4252	21.3687	21.3763	21.3261	21.324	21.3219	0.0203414	0.100714	-0.0660705	FALSE	FALSE	FALSE	FALSE	FALSE	FALSE
18	A0A087WP01;A0A140T8I4;A0A1W2P861;A0A1W2P7T2;A2AC90;Q8VHQ3	A0A087WP01	Cdc34b	cell division cycle 34B	111266	ENSMUSG00000020870	>>>Raw Data	4882900	5527100	4693300	3702400	3760600	3620400	>>>Log2 Transformed	22.2193	22.3981	22.1622	21.82	21.8425	21.7877	0.00368703	0.0415001	-0.443097	FALSE	FALSE	FALSE	FALSE	TRUE	TRUE
19	A0A087WP24;A0A087WRJ2;A0A087WPF8;A0A087WSR2;E9QN99;Q8VCR7	A0A087WP24	Abhd14b	abhydrolase domain containing 14b	76491	ENSMUSG00000042073	>>>Raw Data	692750	735780	719260	672450	689870	741780	>>>Log2 Transformed	19.402	19.4889	19.4562	19.3591	19.396	19.5006	0.570853	0.724153	-0.0304599	FALSE	FALSE	FALSE	FALSE	FALSE	FALSE
20	Q3ZAQ4;A0A087WP33;Q68FE2;A0A087WPL8;A0A087WQ26;A0A087WRG3	Q3ZAQ4	Atg9a	autophagy related 9A	245860	ENSMUSG00000033124	>>>Raw Data	6476200	6570500	6329800	6391100	6588300	6404300	>>>Log2 Transformed	22.6267	22.6476	22.5937	22.6076	22.6515	22.6106	0.979857	1	0.000566928	FALSE	FALSE	FALSE	FALSE	FALSE	FALSE
21	A0A087WP69;Q6XUX1-3;Q6XUX1-2;Q6XUX1;Q6XUX1-4;A0A087WQX0	A0A087WP69	Dstyk	dual serine/threonine and tyrosine protein kinase	213452	ENSMUSG00000042046	>>>Raw Data	2136600	2939800	2124400	2032100	2032400	2090500	>>>Log2 Transformed	21.0269	21.4873	21.0186	20.9545	20.9548	20.9954	0.249306	0.432575	-0.209362	FALSE	FALSE	FALSE	FALSE	FALSE	FALSE
22	A0A087WP74;Q5DTW7-3;Q5DTW7;A0A087WP47;A0A140T8R9;B2KFD0	A0A087WP74	Resf1	retroelement silencing factor 1	67246	ENSMUSG00000032712	>>>Raw Data	6764600	6818100	6706500	6922600	6778400	6961200	>>>Log2 Transformed	22.6896	22.7009	22.6771	22.7229	22.6925	22.7309	0.125359	0.278755	0.0262201	FALSE	FALSE	FALSE	FALSE	FALSE	FALSE
23	A0A087WP92;A0A087WQ02;Q3TP48;A0A087WS65	A0A087WP92	Trip12	thyroid hormone receptor interactor 12	14897	ENSMUSG00000026219	>>>Raw Data	467820	512480	496580	479240	495950	544710	>>>Log2 Transformed	18.8356	18.9671	18.9217	18.8704	18.9198	19.0551	0.581679	0.732594	0.0403186	FALSE	FALSE	FALSE	FALSE	FALSE	FALSE
24	A0A087WPF7-3;E9PZ86;A0A2C9F2I4;A0A087WPF7	A0A087WPF7-3	Auts2	autism susceptibility candidate 2	319974	ENSMUSG00000029673	>>>Raw Data	1075900	1101100	1133500	1120400	1308000	1349400	>>>Log2 Transformed	20.0371	20.0705	20.1124	20.0956	20.3189	20.3639	0.0957894	0.23856	0.18614	FALSE	FALSE	FALSE	FALSE	FALSE	FALSE
25	A0A087WPH7;F6Q2E3	A0A087WPH7	Psmc3	proteasome (prosome, macropain) 26S subunit, ATPase 3	19182	ENSMUSG00000002102	>>>Raw Data	1380900	1339800	1421100	1409000	1418000	1454800	>>>Log2 Transformed	20.3972	20.3536	20.4386	20.4262	20.4354	20.4724	0.163506	0.329253	0.0482384	FALSE	FALSE	FALSE	FALSE	FALSE	FALSE
26	A0A087WPL5;E9QNN1;O70133;O70133-2;O70133-3;Q3UR42;A0A0R4J2C3;A0A087WRT3	A0A087WPL5	Dhx9	DEAH (Asp-Glu-Ala-His) box polypeptide 9	13211	ENSMUSG00000042699	>>>Raw Data	56018000	56683000	56103000	55196000	57958000	58064000	>>>Log2 Transformed	25.7394	25.7564	25.7416	25.7181	25.7885	25.7911	0.458252	0.633562	0.0201103	FALSE	FALSE	FALSE	FALSE	FALSE	FALSE
27	A0A087WPP8;Q6AXH6;Q6AXD2;P62484;A0A087WRS3;A0A087WR90;A0A087WNT3;A0A087WNU9;A0A087WP64;A0A087WPE6	A0A087WPP8	Abi2	abl-interactor 2	329165	ENSMUSG00000026782	>>>Raw Data	7036800	7587900	7390800	7255900	7756600	7745800	>>>Log2 Transformed	22.7465	22.8553	22.8173	22.7907	22.887	22.885	0.347256	0.531215	0.0478808	FALSE	FALSE	FALSE	FALSE	FALSE	FALSE
28	E9QPY6;A0A087WQ16;P13705;A0A087WSS2;A0A087WP45;A0A087WP43;A0A087WRJ5;A0A087WSR8	E9QPY6	Msh3	mutS homolog 3	17686	ENSMUSG00000014850	>>>Raw Data	5920000	6286400	6044600	6153800	6288300	6482900	>>>Log2 Transformed	22.4972	22.5838	22.5272	22.553	22.5842	22.6282	0.192278	0.365925	0.0524363	FALSE	FALSE	FALSE	FALSE	FALSE	FALSE
29	A0A087WQ89;F6WBA1;A0A087WR51;A0A087WQV6;A0A087WQC3	A0A087WQ89	Misp3;2210011C24Rik	MISP family member 3;RIKEN cDNA 2210011C24 gene	70134	ENSMUSG00000074217	>>>Raw Data	1789500	2163500	1881600	1858400	2010100	2067700	>>>Log2 Transformed	20.7711	21.0449	20.8435	20.8256	20.9388	20.9796	0.779385	0.874637	0.0281572	FALSE	FALSE	FALSE	FALSE	FALSE	FALSE
30	A0A087WQE6;P83940;A0A087WNT1;A0A087WPE4	A0A087WQE6	Eloc	elongin C	67923	ENSMUSG00000079658	>>>Raw Data	35975000	35263000	36480000	31250000	33876000	33338000	>>>Log2 Transformed	25.1005	25.0717	25.1206	24.8974	25.0138	24.9907	0.0272413	0.117361	-0.130323	FALSE	FALSE	FALSE	FALSE	FALSE	FALSE
31	E9QAN4;G3UW47;Q6TA13;E9Q9G6;A0A087WQE8;P33173	E9QAN4	Kif1a	kinesin family member 1A	16560	ENSMUSG00000014602	>>>Raw Data	1238600	1181900	1190200	1007900	1075400	1050400	>>>Log2 Transformed	20.2403	20.1727	20.1828	19.9429	20.0364	20.0025	0.00405148	0.0430693	-0.204619	FALSE	FALSE	FALSE	FALSE	FALSE	FALSE
32	A0A087WQH8	A0A087WQH8	Slc35a4	solute carrier family 35, member A4	67843	ENSMUSG00000033272	>>>Raw Data	4527100	4577000	4764100	4310300	4804600	4684600	>>>Log2 Transformed	22.1102	22.126	22.1838	22.0394	22.196	22.1595	0.880917	0.944167	-0.00835423	FALSE	FALSE	FALSE	FALSE	FALSE	FALSE
33	Q07235;A0A087WQM1;A0A087WQ70	Q07235	Serpine2	serine (or cysteine) peptidase inhibitor, clade E, member 2	20720	ENSMUSG00000026249	>>>Raw Data	672490	725530	676700	708050	711450	721010	>>>Log2 Transformed	19.3592	19.4687	19.3682	19.4335	19.4404	19.4597	0.27133	0.454891	0.0458561	FALSE	FALSE	FALSE	FALSE	FALSE	FALSE
34	A0A087WQN7;F8VQ87;P97789-3;P97789-2;P97789	A0A087WQN7	Xrn1	5'-3' exoribonuclease 1	24127	ENSMUSG00000032410	>>>Raw Data	201760	195440	176320	194260	181500	167460	>>>Log2 Transformed	17.6223	17.5764	17.4278	17.5676	17.4696	17.3535	0.408944	0.587524	-0.0785953	FALSE	FALSE	FALSE	FALSE	FALSE	FALSE
35	A0A087WQQ5;A0A087WS29	A0A087WQQ5	Ktn1	kinectin 1	16709	ENSMUSG00000021843	>>>Raw Data	2379400	2275600	2133600	2185200	2230400	2262800	>>>Log2 Transformed	21.1822	21.1178	21.0249	21.0593	21.0889	21.1097	0.665737	0.796914	-0.0223192	FALSE	FALSE	FALSE	FALSE	FALSE	FALSE
36	A0A087WQS2;Q9CQC6;A0A087WPF9;A0A087WS48	A0A087WQS2	Bzw1	basic leucine zipper and W2 domains 1	66882	ENSMUSG00000051223	>>>Raw Data	55184000	52888000	55055000	51923000	55026000	55395000	>>>Log2 Transformed	25.7177	25.6564	25.7144	25.6299	25.7136	25.7233	0.848541	0.922478	-0.00727369	FALSE	FALSE	FALSE	FALSE	FALSE	FALSE
37	A0A087WQT6;O89110	A0A087WQT6	Casp8	caspase 8	12370	ENSMUSG00000026029	>>>Raw Data	7398800	7220100	7462400	7570300	7608100	7586100	>>>Log2 Transformed	22.8189	22.7836	22.8312	22.8519	22.8591	22.8549	0.0377243	0.140423	0.0440984	FALSE	FALSE	FALSE	FALSE	FALSE	FALSE
38	A0A087WR24;Q2HXL6;B7ZNP0;A0A087WQK5	A0A087WR24	Edem3	ER degradation enhancer, mannosidase alpha-like 3	66967	ENSMUSG00000043019	>>>Raw Data	6014900	6073300	5895300	6021900	6173000	6269200	>>>Log2 Transformed	22.5201	22.534	22.4911	22.5218	22.5575	22.5799	0.14656	0.307604	0.0379618	FALSE	FALSE	FALSE	FALSE	FALSE	FALSE
39	B7ZNJ1;A0A087WS56;B9EHT6;A0A087WSN6;Q3UHL6;A0A087WR50;P11276;Q4KL80	B7ZNJ1	Fn1	fibronectin 1	14268	ENSMUSG00000026193	>>>Raw Data	861140	905060	852000	931290	940450	884650	>>>Log2 Transformed	19.7159	19.7877	19.7005	19.8289	19.843	19.7547	0.125109	0.278497	0.0741912	FALSE	FALSE	FALSE	FALSE	FALSE	FALSE
40	A0A087WRE5;Q6P3D0;A0A087WSB5;E9Q9G1	A0A087WRE5	Nudt16	nudix (nucleoside diphosphate linked moiety X)-type motif 16	75686	ENSMUSG00000032565	>>>Raw Data	2995100	3049500	2994000	2942600	3290500	3179500	>>>Log2 Transformed	21.5142	21.5401	21.5136	21.4887	21.6499	21.6004	0.304987	0.490054	0.0569823	FALSE	FALSE	FALSE	FALSE	FALSE	FALSE
41	A0A087WRF2;Q8BXK8;E9Q3K3	A0A087WRF2	Agap1	ArfGAP with GTPase domain, ankyrin repeat and PH domain 1	347722	ENSMUSG00000055013	>>>Raw Data	3700300	3227700	2907800	2849500	2647100	2631700	>>>Log2 Transformed	21.8192	21.6221	21.4715	21.4423	21.336	21.3276	0.066164	0.193743	-0.268987	FALSE	FALSE	FALSE	FALSE	FALSE	FALSE
42	A0A087WRI1;Q8CFQ1;Q99K94;Q8C3V4;A0A087WSP5;P42225	A0A087WRI1	Stat1	signal transducer and activator of transcription 1	20846	ENSMUSG00000026104	>>>Raw Data	373550	400690	357290	382550	432740	411130	>>>Log2 Transformed	18.5109	18.6121	18.4467	18.5453	18.7231	18.6492	0.175656	0.344947	0.115953	FALSE	FALSE	FALSE	FALSE	FALSE	FALSE
43	A0A087WRM0	A0A087WRM0	Cdv3	carnitine deficiency-associated gene expressed in ventricle 3	321022	ENSMUSG00000032803	>>>Raw Data	1264300	1332500	1236600	1261500	1384800	1266000	>>>Log2 Transformed	20.2699	20.3457	20.2379	20.2667	20.4012	20.2718	0.625095	0.765837	0.0287473	FALSE	FALSE	FALSE	FALSE	FALSE	FALSE
44	F2Z4A3;A0A087WRT4;A0A1L1SQU7;E9QK16;Q8BNA6-2;Q8BNA6	F2Z4A3	Fat1	FAT atypical cadherin 1	14107	ENSMUSG00000070047	>>>Raw Data	3475800	3578800	3602700	3350900	3396400	3392800	>>>Log2 Transformed	21.7289	21.771	21.7806	21.6761	21.6956	21.694	0.0137465	0.0815166	-0.0716227	FALSE	FALSE	FALSE	FALSE	FALSE	FALSE
45	A0A087WRY3;Q80XU3	A0A087WRY3	Nucks1	nuclear casein kinase and cyclin-dependent kinase substrate 1	98415	ENSMUSG00000026434	>>>Raw Data	2525600	2592500	2577100	2635500	2651700	2682700	>>>Log2 Transformed	21.2682	21.3059	21.2973	21.3296	21.3385	21.3553	0.020698	0.10172	0.0506538	FALSE	FALSE	FALSE	FALSE	FALSE	FALSE
46	A0A087WRZ7;E9PWG4;P05977-2;P05977;A0A0G2JDM3;A0A0G2JDW2;P09542	A0A087WRZ7	Myl1	myosin, light polypeptide 1	17901	ENSMUSG00000061816	>>>Raw Data	16523000	15902000	16511000	15455000	16671000	16233000	>>>Log2 Transformed	23.978	23.9227	23.9769	23.8816	23.9908	23.9524	0.657972	0.791157	-0.0175891	FALSE	FALSE	FALSE	FALSE	FALSE	FALSE
47	J3QQ16;A0A087WS16;E9PWQ3;D3YWD1	J3QQ16	Col6a3	collagen, type VI, alpha 3	12835	ENSMUSG00000048126	>>>Raw Data	2350700	2328800	2367200	2527100	2612400	2624400	>>>Log2 Transformed	21.1647	21.1512	21.1748	21.2691	21.3169	21.3236	0.0016437	0.027908	0.139662	FALSE	FALSE	FALSE	FALSE	FALSE	FALSE
48	A0A087WS50;E9Q136;E9PW22;A0A087WQ50;A0A087WSL4;Q922Q6	A0A087WS50	Abhd14a	abhydrolase domain containing 14A	68644	ENSMUSG00000042210	>>>Raw Data	475380	451040	466810	489180	459870	458710	>>>Log2 Transformed	18.8587	18.7829	18.8325	18.9	18.8109	18.8072	0.716447	0.831544	0.0146672	FALSE	FALSE	FALSE	FALSE	FALSE	FALSE
49	A0A087WSK7;Q921I0;Q9CQZ0	A0A087WSK7	Gm28778	predicted gene 28778	NA	ENSMUSG00000100679	>>>Raw Data	445630	453330	432070	462310	484620	523400	>>>Log2 Transformed	18.7655	18.7902	18.7209	18.8185	18.8865	18.9976	0.064244	0.19045	0.141985	FALSE	FALSE	FALSE	FALSE	FALSE	FALSE
50	F6YX19;A0A087WSN5;F7DFD7;Q99LV7;F6RUP6;F6QPF7;F6XTT6;Q99LV7-2	F6YX19	Pigx	phosphatidylinositol glycan anchor biosynthesis, class X	72084	ENSMUSG00000023791	>>>Raw Data	1801200	2129100	2158600	2023500	1847400	1814600	>>>Log2 Transformed	20.7805	21.0218	21.0417	20.9484	20.8171	20.7912	0.379499	0.559152	-0.0957657	FALSE	FALSE	FALSE	FALSE	FALSE	FALSE
51	A0A087WST1;Q8CJ70	A0A087WST1	Il19	interleukin 19	329244	ENSMUSG00000016524	>>>Raw Data	1844000	1762600	1861100	1784100	1992100	1918300	>>>Log2 Transformed	20.8144	20.7493	20.8277	20.7668	20.9259	20.8714	0.335447	0.519585	0.0575385	FALSE	FALSE	FALSE	FALSE	FALSE	FALSE
52	Q60759;A0A0A0MQ68;D3Z4I2	Q60759	Gcdh	glutaryl-Coenzyme A dehydrogenase	270076	ENSMUSG00000003809	>>>Raw Data	12938000	13879000	15477000	15100000	15063000	14987000	>>>Log2 Transformed	23.6251	23.7264	23.8836	23.848	23.8445	23.8372	0.262001	0.445266	0.0982084	FALSE	FALSE	FALSE	FALSE	FALSE	FALSE
53	G3UX19;A0A0A0MQ69;O35451	G3UX19	Atf6b	activating transcription factor 6 beta	12915	ENSMUSG00000015461	>>>Raw Data	606010	581110	620330	549920	576310	572450	>>>Log2 Transformed	19.209	19.1485	19.2427	19.0689	19.1365	19.1268	0.0618076	0.186173	-0.0893239	FALSE	FALSE	FALSE	FALSE	FALSE	FALSE
54	A0A0A0MQ79;Q3TLH4;S4R2J9;Q3TLH4-5;S4R209;S4R2E2;S4R2L9;S4R298	A0A0A0MQ79	Prrc2c	proline-rich coiled-coil 2C	226562	ENSMUSG00000040225	>>>Raw Data	99778000	99452000	99422000	97658000	100090000	101200000	>>>Log2 Transformed	26.5722	26.5675	26.5671	26.5412	26.5767	26.5926	0.937683	0.977189	0.00127143	FALSE	FALSE	FALSE	FALSE	FALSE	FALSE
55	Q3UMC0;A0A0A0MQ80;A0A0G2JFY0	Q3UMC0	Spata5	spermatogenesis associated 5	57815	ENSMUSG00000027722	>>>Raw Data	20247000	21885000	20042000	18679000	19632000	20067000	>>>Log2 Transformed	24.2712	24.3834	24.2565	24.1549	24.2267	24.2583	0.14744	0.308458	-0.0904092	FALSE	FALSE	FALSE	FALSE	FALSE	FALSE
56	A0A0A0MQ82;Q9WTR2;Q60700;Q1HKZ5	A0A0A0MQ82	Map3k6	mitogen-activated protein kinase kinase kinase 6	53608	ENSMUSG00000028862	>>>Raw Data	1907300	1890800	1856800	1843300	1964000	1899200	>>>Log2 Transformed	20.8631	20.8506	20.8244	20.8139	20.9054	20.857	0.681657	0.807472	0.0127102	FALSE	FALSE	FALSE	FALSE	FALSE	FALSE
57	A0A0A0MQ83;Q80V70;B1ASH4;F6YCL7	A0A0A0MQ83	Megf6	multiple EGF-like-domains 6	230971	ENSMUSG00000057751	>>>Raw Data	1358800	1503200	1361100	1466200	1580300	1535700	>>>Log2 Transformed	20.3739	20.5196	20.3763	20.4837	20.5918	20.5505	0.10819	0.257101	0.118678	FALSE	FALSE	FALSE	FALSE	FALSE	FALSE
58	A0A0A0MQ99;V9GXX7;Q8K3D3-2;Q8K3D3;A2AN40	A0A0A0MQ99	Swi5	SWI5 recombination repair homolog (yeast)	72931	ENSMUSG00000044627	>>>Raw Data	16272000	15449000	16237000	10942000	11239000	11047000	>>>Log2 Transformed	23.9559	23.881	23.9528	23.3834	23.422	23.3972	3.96815e-05	0.00470642	-0.529048	FALSE	FALSE	FALSE	FALSE	TRUE	TRUE
59	A0A0A0MQA2;A0A2R8VK23;Q6NS57;Q6NS57-2	A0A0A0MQA2	Mapkbp1	mitogen-activated protein kinase binding protein 1	26390	ENSMUSG00000033902	>>>Raw Data	788130	816840	823050	868950	872980	793920	>>>Log2 Transformed	19.5881	19.6397	19.6506	19.7289	19.7356	19.5986	0.273635	0.457446	0.0615827	FALSE	FALSE	FALSE	FALSE	FALSE	FALSE
60	A0A0R4J0X5;A0A0A0MQA3;Q00896;P07758	A0A0R4J0X5	Serpina1c	serine (or cysteine) peptidase inhibitor, clade A, member 1C	20702	ENSMUSG00000079015	>>>Raw Data	2507100	2155500	2236300	2333900	2227900	2330800	>>>Log2 Transformed	21.2576	21.0396	21.0927	21.1543	21.0873	21.1524	0.985214	1	0.00136553	FALSE	FALSE	FALSE	FALSE	FALSE	FALSE
61	A0A0A0MQA5;P68368;A0A087WQS4;A0A087WRB4;A0A087WSB0;A0A087WSL5;A0A087WS35	A0A0A0MQA5	Tuba4a	tubulin, alpha 4A	22145	ENSMUSG00000026202	>>>Raw Data	13139000	12778000	13223000	13088000	13492000	13115000	>>>Log2 Transformed	23.6474	23.6072	23.6565	23.6417	23.6856	23.6447	0.382426	0.562314	0.0203332	FALSE	FALSE	FALSE	FALSE	FALSE	FALSE
62	A0A0A0MQC2;B1AS67;A0A5F8MPI8;Q66T02-2;Q66T02	A0A0A0MQC2	Plekhg5	pleckstrin homology domain containing, family G (with RhoGef domain) member 5	269608	ENSMUSG00000039713	>>>Raw Data	1006200	1040400	1008400	1004300	1026400	1078700	>>>Log2 Transformed	19.9405	19.9887	19.9436	19.9378	19.9692	20.0409	0.506218	0.67287	0.0249845	FALSE	FALSE	FALSE	FALSE	FALSE	FALSE
63	A0A0A0MQD1;Q8K1H1	A0A0A0MQD1	Tdrd7	tudor domain containing 7	100121	ENSMUSG00000035517	>>>Raw Data	30998000	31388000	30681000	28841000	29755000	30252000	>>>Log2 Transformed	24.8857	24.9037	24.8708	24.7816	24.8266	24.8505	0.039634	0.143718	-0.06715	FALSE	FALSE	FALSE	FALSE	FALSE	FALSE
64	F7CGP0;A0A0A0MQD7;A0A2I3BPN8;A3KGS3-2;A3KGS3;F7AI67	F7CGP0	Ralgapa2	Ral GTPase activating protein, alpha subunit 2 (catalytic)	241694	ENSMUSG00000037110	>>>Raw Data	178970	188480	183380	179600	187050	173090	>>>Log2 Transformed	17.4494	17.5241	17.4845	17.4544	17.5131	17.4012	0.486662	0.657806	-0.0297438	FALSE	FALSE	FALSE	FALSE	FALSE	FALSE
65	A0A0A0MQE5;A2AHC3;A2AHC4;A2AHC3-2;F6Q2D3;V9GXD7;F6W3X2;F6QF29;V9GXT0	A0A0A0MQE5	Camsap1	calmodulin regulated spectrin-associated protein 1	227634	ENSMUSG00000026933	>>>Raw Data	28108000	29005000	28617000	27979000	29456000	29704000	>>>Log2 Transformed	24.7445	24.7898	24.7704	24.7378	24.8121	24.8242	0.483704	0.655902	0.0231361	FALSE	FALSE	FALSE	FALSE	FALSE	FALSE
66	A0A0A0MQF2;Q8BHY3;G8JL82;A0A5F8MPM2;Q8BHY3-2;D3Z035;F6R6E1	A0A0A0MQF2	Ano1	anoctamin 1, calcium activated chloride channel	101772	ENSMUSG00000031075	>>>Raw Data	441520	395580	465150	418110	419920	421230	>>>Log2 Transformed	18.7521	18.5936	18.8273	18.6735	18.6798	18.6843	0.548104	0.706373	-0.0451796	FALSE	FALSE	FALSE	FALSE	FALSE	FALSE
67	A0A0A0MQF3;Q8VDW4;D6RCG4;Q3V321	A0A0A0MQF3	Ube2w	ubiquitin-conjugating enzyme E2W (putative)	66799	ENSMUSG00000025939	>>>Raw Data	3237500	3290200	3118400	3088800	3321900	3292000	>>>Log2 Transformed	21.6264	21.6497	21.5724	21.5586	21.6636	21.6505	0.851005	0.923901	0.00805265	FALSE	FALSE	FALSE	FALSE	FALSE	FALSE
68	A0A0A0MQI1;A0JP43-2;A0JP43-3;A0JP43	A0A0A0MQI1	Efcab5	EF-hand calcium binding domain 5	319634	ENSMUSG00000050944	>>>Raw Data	484380	495220	459060	513300	523500	498710	>>>Log2 Transformed	18.8858	18.9177	18.8083	18.9694	18.9978	18.9278	0.0693228	0.197881	0.0944336	FALSE	FALSE	FALSE	FALSE	FALSE	FALSE
69	A0A0A0MQJ8;Q9Z2B2-2;Q9Z2B2;A0A2I3BPJ5	A0A0A0MQJ8	Slc25a14	solute carrier family 25 (mitochondrial carrier, brain), member 14	20523	ENSMUSG00000031105	>>>Raw Data	2104300	2086600	2070900	2065400	2171700	2186800	>>>Log2 Transformed	21.0049	20.9927	20.9818	20.978	21.0504	21.0604	0.245589	0.428397	0.0364383	FALSE	FALSE	FALSE	FALSE	FALSE	FALSE
70	A0A0A0MQP1;A0A0A0MQK4;Q8R526	A0A0A0MQP1	Pkd1l1	polycystic kidney disease 1 like 1	171395	ENSMUSG00000046634	>>>Raw Data	5923500	5562100	5722200	4789000	4972300	5144600	>>>Log2 Transformed	22.498	22.4072	22.4481	22.1913	22.2455	22.2946	0.00644757	0.0553905	-0.207318	FALSE	FALSE	FALSE	FALSE	FALSE	FALSE
71	A0A0A0MQM0;P63242;Q8BGY2;J3QPS8	A0A0A0MQM0	Eif5a	eukaryotic translation initiation factor 5A	276770	ENSMUSG00000078812	>>>Raw Data	202810000	212940000	205070000	205700000	226630000	228020000	>>>Log2 Transformed	27.5956	27.6659	27.6115	27.616	27.7558	27.7646	0.170665	0.339491	0.0877829	FALSE	FALSE	FALSE	FALSE	FALSE	FALSE
72	A0A0A0MQN4;Q9D906;S4R2T5;S4R2D5;S4R2P7;S4R1T0;S4R1U3;S4R1W9;S4R1N8	A0A0A0MQN4	Atg7	autophagy related 7	74244	ENSMUSG00000030314	>>>Raw Data	17503000	17466000	17416000	16301000	16645000	16481000	>>>Log2 Transformed	24.0611	24.058	24.0539	23.9585	23.9886	23.9743	0.000720347	0.0196682	-0.0839039	FALSE	FALSE	FALSE	FALSE	FALSE	FALSE
73	A0A0A6YVR9;V9GXE6;P09925;A0A0A6YVY3	A0A0A6YVR9	Surf1	surfeit gene 1	20930	ENSMUSG00000015790	>>>Raw Data	20460000	19862000	20406000	19499000	20586000	20641000	>>>Log2 Transformed	24.2863	24.2435	24.2825	24.2169	24.2952	24.299	0.989732	1	-0.000411307	FALSE	FALSE	FALSE	FALSE	FALSE	FALSE
74	A0A0A6YVS2;Q921L3	A0A0A6YVS2	Tmco1	transmembrane and coiled-coil domains 1	68944	ENSMUSG00000052428	>>>Raw Data	5737900	5565800	5717000	6696900	5910000	5827400	>>>Log2 Transformed	22.4521	22.4082	22.4468	22.6751	22.4947	22.4744	0.160141	0.324941	0.112378	FALSE	FALSE	FALSE	FALSE	FALSE	FALSE
75	Q9JKV1;A0A0A6YVU8;D3YUD8	Q9JKV1	Adrm1	adhesion regulating molecule 1	56436	ENSMUSG00000039041	>>>Raw Data	20380000	20520000	19096000	19359000	19214000	19527000	>>>Log2 Transformed	24.2807	24.2905	24.1868	24.2065	24.1957	24.219	0.247872	0.431022	-0.0456075	FALSE	FALSE	FALSE	FALSE	FALSE	FALSE
76	A0A0A6YW05;A0A0A6YXB9;A0A0A6YXI2;O08716;P24526	A0A0A6YW05	Gm37389	predicted gene, 37389	NA	ENSMUSG00000103124	>>>Raw Data	4116500	4557600	4171400	5060200	5273200	5395000	>>>Log2 Transformed	21.973	22.1198	21.9921	22.2708	22.3302	22.3632	0.00538493	0.0505425	0.293091	FALSE	FALSE	FALSE	FALSE	FALSE	TRUE
77	E9QKR1;A0A0A6YW06;J3QNM3;E9QKQ9;E9QLZ9;Q03173-6;Q03173-3;Q03173-4;Q03173-5;Q03173;A0A0A6YXC8;Q03173-2;A0A0A6YVZ6	E9QKR1	Enah	ENAH actin regulator	13800	ENSMUSG00000022995	>>>Raw Data	5303300	5110500	5264400	4665300	4898700	4831000	>>>Log2 Transformed	22.3385	22.285	22.3278	22.1535	22.224	22.2039	0.00971395	0.0676661	-0.123311	FALSE	FALSE	FALSE	FALSE	FALSE	FALSE
78	A0A0A6YW56;M0QWQ7;M9MMK0	A0A0A6YW56	Sema3b	sema domain, immunoglobulin domain (Ig), short basic domain, secreted, (semaphorin) 3B	20347	ENSMUSG00000057969	>>>Raw Data	627770	645930	588840	525810	570400	543640	>>>Log2 Transformed	19.2599	19.301	19.1675	19.0042	19.1216	19.0523	0.0245063	0.110539	-0.18344	FALSE	FALSE	FALSE	FALSE	FALSE	FALSE
79	A0A0A6YW87;Q9CX13	A0A0A6YW87	Cnih4	cornichon family AMPA receptor auxiliary protein 4	98417	ENSMUSG00000062169	>>>Raw Data	1178200	1390700	1073300	1259700	1166600	1097900	>>>Log2 Transformed	20.1682	20.4074	20.0336	20.2646	20.1539	20.0663	0.753986	0.856954	-0.0414374	FALSE	FALSE	FALSE	FALSE	FALSE	FALSE
80	A0A0A6YWA3;Q8C257;Q61098	A0A0A6YWA3	Il18r1	interleukin 18 receptor 1	16182	ENSMUSG00000026070	>>>Raw Data	0	9994.6	0	0	0	19389	>>>Log2 Transformed	0	13.2871	0	0	0	14.243	0.963211	0.993716	0.318649	FALSE	FALSE	FALSE	FALSE	FALSE	FALSE
81	E9QNQ4;A0A0A6YWG7;Q8CHG7	E9QNQ4	Rapgef2	Rap guanine nucleotide exchange factor (GEF) 2	76089	ENSMUSG00000062232	>>>Raw Data	664830	633360	655680	736110	737090	735790	>>>Log2 Transformed	19.3426	19.2727	19.3226	19.4896	19.4915	19.4889	0.00104164	0.0234232	0.177351	FALSE	FALSE	FALSE	FALSE	FALSE	FALSE
82	A0A0A6YWG8	A0A0A6YWG8	Actl6a	actin-like 6A	56456	ENSMUSG00000027671	>>>Raw Data	61944	65120	67613	65676	76966	60091	>>>Log2 Transformed	15.9187	15.9908	16.045	16.0031	16.232	15.8749	0.664133	0.79592	0.0517895	FALSE	FALSE	FALSE	FALSE	FALSE	FALSE
83	Q9EQX4;A0A0A6YWH2;A0A0A6YW96	Q9EQX4	Aif1l	allograft inflammatory factor 1-like	108897	ENSMUSG00000001864	>>>Raw Data	8942600	8981100	8950200	8017100	8274600	8457400	>>>Log2 Transformed	23.0923	23.0985	23.0935	22.9346	22.9803	23.0118	0.00607251	0.0535584	-0.119174	FALSE	FALSE	FALSE	FALSE	FALSE	FALSE
84	A0A0A6YWJ7	A0A0A6YWJ7	Flvcr1	feline leukemia virus subgroup C cellular receptor 1	226844	ENSMUSG00000066595	>>>Raw Data	11639000	11306000	11464000	10877000	11412000	11663000	>>>Log2 Transformed	23.4725	23.4306	23.4506	23.3748	23.444	23.4754	0.570756	0.724153	-0.0197983	FALSE	FALSE	FALSE	FALSE	FALSE	FALSE
85	A0A0A6YWM0;A0A0A6YY37;A0A0A6YY09;A0A0A6YWY8;F8VPK8	A0A0A6YWM0	Pcdh9	protocadherin 9	211712	ENSMUSG00000055421	>>>Raw Data	229540	253120	235020	279050	282900	284370	>>>Log2 Transformed	17.8084	17.9495	17.8424	18.0902	18.1099	18.1174	0.00524253	0.0497196	0.239077	FALSE	FALSE	FALSE	FALSE	FALSE	FALSE
86	A0A0A6YWP5;Q9WVF8	A0A0A6YWP5	Tusc2	tumor suppressor 2, mitochondrial calcium regulator	80385	ENSMUSG00000010054	>>>Raw Data	1206200	1257400	1177700	1082800	1321100	1337400	>>>Log2 Transformed	20.202	20.262	20.1675	20.0463	20.3333	20.351	0.763543	0.863047	0.0330175	FALSE	FALSE	FALSE	FALSE	FALSE	FALSE
87	A0A0A6YWQ9;Q8BVN9	A0A0A6YWQ9	Mael	maelstrom spermatogenic transposon silencer	98558	ENSMUSG00000040629	>>>Raw Data	1611700	1627800	1641700	1518400	1667200	1548600	>>>Log2 Transformed	20.6202	20.6345	20.6468	20.5341	20.669	20.5625	0.339538	0.523413	-0.0452512	FALSE	FALSE	FALSE	FALSE	FALSE	FALSE
88	A0A0A6YWR8;E9PVG7;A0A0A6YW53;P97820;B7ZNR9;B2RUE8;A0A0A6YWM8;F8VPL5;A0A0A6YVZ8;A0A0A6YXE5;A0A0A6YVR7;A0A0A6YWJ2	A0A0A6YWR8	Map4k4	mitogen-activated protein kinase kinase kinase kinase 4	26921	ENSMUSG00000026074	>>>Raw Data	13664000	13701000	13924000	13485000	13962000	14020000	>>>Log2 Transformed	23.7039	23.7078	23.7311	23.6849	23.735	23.741	0.774697	0.871284	0.00603756	FALSE	FALSE	FALSE	FALSE	FALSE	FALSE
89	A0A0A6YWV1;Q9D2X0	A0A0A6YWV1	Ankrd39	ankyrin repeat domain 39	109346	ENSMUSG00000079610	>>>Raw Data	0	0	0	0	0	0	>>>Log2 Transformed	0	0	0	0	0	0	1	1	0	FALSE	FALSE	FALSE	FALSE	FALSE	FALSE
90	A0A0A6YWX1;J3KMM1;Q3UJD6-2;E9Q9M5;Q3UJD6;A0A0A6YWN9;A0A0A6YX42;A0A0A6YXT9	A0A0A6YWX1	Usp19	ubiquitin specific peptidase 19	71472	ENSMUSG00000006676	>>>Raw Data	48369000	48051000	47584000	44560000	46300000	46732000	>>>Log2 Transformed	25.5276	25.5181	25.504	25.4092	25.4645	25.4779	0.0405269	0.145151	-0.0659845	FALSE	FALSE	FALSE	FALSE	FALSE	FALSE
91	A0A0A6YX17;Q9CWU0;A0A087WQS9;Q9CWU0-2;A0A0U1RNL0;A0A0U1RNP6;D3YZI6	A0A0A6YX17	Tdrd12	tudor domain containing 12	71981	ENSMUSG00000030491	>>>Raw Data	13285000	12947000	13115000	11990000	12458000	12062000	>>>Log2 Transformed	23.6633	23.6261	23.6447	23.5153	23.5706	23.524	0.00592143	0.0527579	-0.108087	FALSE	FALSE	FALSE	FALSE	FALSE	FALSE
92	A0A0A6YX21;A0A0A6YY20;Q8VD57	A0A0A6YX21	Sft2d2	SFT2 domain containing 2	108735	ENSMUSG00000040848	>>>Raw Data	1112700	1158800	1070600	1052100	1118800	1106200	>>>Log2 Transformed	20.0856	20.1442	20.03	20.0048	20.0935	20.0772	0.547199	0.705732	-0.0280932	FALSE	FALSE	FALSE	FALSE	FALSE	FALSE
94	F6UHR6;E9PXZ2;A0A0A6YXH3;A2A8Z1;E9Q6C1;Q5FWX7;A2A8Z1-2;F8VQE8	F6UHR6	Osbpl9	oxysterol binding protein-like 9	100273	ENSMUSG00000028559	>>>Raw Data	15151000	14991000	15111000	14479000	15110000	15220000	>>>Log2 Transformed	23.8529	23.8376	23.8491	23.7875	23.849	23.8595	0.559981	0.717059	-0.0145583	FALSE	FALSE	FALSE	FALSE	FALSE	FALSE
95	A0A0A6YXL6;E9Q3Y4;Q9ESE1-2;Q9ESE1;A0A1D5RM41;A0A0A6YXX3;Q9ESE1-3;Q8BSM6	A0A0A6YXL6	Lrba	LPS-responsive beige-like anchor	80877	ENSMUSG00000028080	>>>Raw Data	635600	737690	634750	668840	755940	731150	>>>Log2 Transformed	19.2778	19.4927	19.2758	19.3513	19.5279	19.4798	0.307373	0.492276	0.104259	FALSE	FALSE	FALSE	FALSE	FALSE	FALSE
96	A0A0A6YXP5;A2AHW8;Q3V0G7-2;Q3V0G7	A0A0A6YXP5	Garnl3	GTPase activating RANGAP domain-like 3	99326	ENSMUSG00000038860	>>>Raw Data	337110	325140	310740	278580	307580	318920	>>>Log2 Transformed	18.3629	18.3107	18.2454	18.0877	18.2306	18.2828	0.19169	0.365267	-0.105913	FALSE	FALSE	FALSE	FALSE	FALSE	FALSE
98	A0A0A6YXR0;Q8BGS7-2;Q8BGS7	A0A0A6YXR0	Cept1	choline/ethanolaminephosphotransferase 1	99712	ENSMUSG00000040774	>>>Raw Data	0	0	0	0	0	0	>>>Log2 Transformed	0	0	0	0	0	0	1	1	0	FALSE	FALSE	FALSE	FALSE	FALSE	FALSE
99	A0A0A6YXV0	A0A0A6YXV0	Apeh	acylpeptide hydrolase	235606	ENSMUSG00000032590	>>>Raw Data	382660	364910	380130	391630	389100	375160	>>>Log2 Transformed	18.5457	18.4772	18.5361	18.5791	18.5698	18.5172	0.28355	0.467539	0.0356804	FALSE	FALSE	FALSE	FALSE	FALSE	FALSE
100	A0A0A6YXW7;A0A0B4J1E5;Q99PM9;A0A0A6YVQ3;A0A0A6YXG9	A0A0A6YXW7	Uck2	uridine-cytidine kinase 2	80914	ENSMUSG00000026558	>>>Raw Data	1356200	1410300	1381600	1258900	1304000	1315600	>>>Log2 Transformed	20.3711	20.4276	20.3979	20.2637	20.3145	20.3273	0.0186463	0.0965022	-0.0970278	FALSE	FALSE	FALSE	FALSE	FALSE	FALSE
101	Z4YN97;A0A0A6YXW8;Q9R0Y5;Q9R0Y5-2	Z4YN97	Ak1	adenylate kinase 1	11636	ENSMUSG00000026817	>>>Raw Data	280280	259700	281940	371380	405520	373730	>>>Log2 Transformed	18.0965	17.9865	18.105	18.5025	18.6294	18.5116	0.000970939	0.0225477	0.485186	FALSE	FALSE	FALSE	FALSE	TRUE	TRUE
102	A0A0A6YY22;Q9WUE3	A0A0A6YY22	Cyb561d2	cytochrome b-561 domain containing 2	56368	ENSMUSG00000037190	>>>Raw Data	549600	564430	603280	651730	590730	596950	>>>Log2 Transformed	19.068	19.1064	19.2025	19.3139	19.1721	19.1873	0.175901	0.344947	0.0987928	FALSE	FALSE	FALSE	FALSE	FALSE	FALSE
104	A0A0A6YY67;H7BX08;Q8C1B1;Q8C1B1-2;A0A0A6YXV8	A0A0A6YY67	Camsap2	calmodulin regulated spectrin-associated protein family, member 2	67886	ENSMUSG00000041570	>>>Raw Data	729680	798520	820660	738060	858570	819470	>>>Log2 Transformed	19.4769	19.607	19.6464	19.4934	19.7116	19.6443	0.655316	0.789296	0.0396626	FALSE	FALSE	FALSE	FALSE	FALSE	FALSE
105	A0A0A6YY72	A0A0A6YY72	Impdh2	inosine monophosphate dehydrogenase 2	23918	ENSMUSG00000062867	>>>Raw Data	124730	139490	120810	132050	130490	144180	>>>Log2 Transformed	16.9285	17.0898	16.8824	17.0107	16.9936	17.1375	0.358467	0.54001	0.0803942	FALSE	FALSE	FALSE	FALSE	FALSE	FALSE
106	A0A0B4J1E2;Q9CSN1	A0A0B4J1E2	Snw1	SNW domain containing 1	66354	ENSMUSG00000021039	>>>Raw Data	8893100	8796500	8982400	8616900	9016800	9033600	>>>Log2 Transformed	23.0843	23.0685	23.0987	23.0387	23.1042	23.1069	0.982977	1	-0.00054383	FALSE	FALSE	FALSE	FALSE	FALSE	FALSE
109	D6RH74;A0A0R4J1L5;F8WJL8;A0A0B4J1L5;Q8BGN2-2;Q8BGN2	D6RH74	D3Ertd751e	DNA segment, Chr 3, ERATO Doi 751, expressed	73852	ENSMUSG00000025766	>>>Raw Data	427730	448670	425960	407510	433520	413370	>>>Log2 Transformed	18.7063	18.7753	18.7004	18.6365	18.7257	18.6571	0.207856	0.384865	-0.054235	FALSE	FALSE	FALSE	FALSE	FALSE	FALSE
110	A0A0B4J1P7;Q9WTR6	A0A0B4J1P7	Slc7a11	solute carrier family 7 (cationic amino acid transporter, y+ system), member 11	26570	ENSMUSG00000027737	>>>Raw Data	1364100	1317500	1381200	1335700	1424800	1425500	>>>Log2 Transformed	20.3795	20.3294	20.3975	20.3492	20.4423	20.443	0.315366	0.49996	0.0427163	FALSE	FALSE	FALSE	FALSE	FALSE	FALSE
111	A0A0D2X7Z2;Q9CY45	A0A0D2X7Z2	Eef1akmt1	EEF1A alpha lysine methyltransferase 1	68043	ENSMUSG00000021951	>>>Raw Data	2163900	2109300	2219300	2149600	2271300	2214300	>>>Log2 Transformed	21.0452	21.0083	21.0817	21.0356	21.1151	21.0784	0.372782	0.55377	0.0313114	FALSE	FALSE	FALSE	FALSE	FALSE	FALSE
112	A0A0F6AIX5;Q8BVA5-3;Q8BVA5	A0A0F6AIX5	Ldah	lipid droplet associated hydrolase	68832	ENSMUSG00000037669	>>>Raw Data	282980	255510	281720	234650	272780	280570	>>>Log2 Transformed	18.1103	17.963	18.1039	17.8402	18.0574	18.098	0.551839	0.709789	-0.0605773	FALSE	FALSE	FALSE	FALSE	FALSE	FALSE
113	A0A0G2JDF3;A0A0G2JDU2;O54992-4;O54992-3;O54992-2;O54992-5;O54992	A0A0G2JDF3	Mapkapk5	MAP kinase-activated protein kinase 5	17165	ENSMUSG00000029454	>>>Raw Data	1372200	1376500	1331400	1058400	1151700	1036300	>>>Log2 Transformed	20.3881	20.3926	20.3445	20.0135	20.1353	19.983	0.00250025	0.0347478	-0.331116	FALSE	FALSE	FALSE	FALSE	TRUE	TRUE
114	A0A0G2JDF7;A0A0J9YV73	A0A0G2JDF7	Usp30	ubiquitin specific peptidase 30	100756	ENSMUSG00000029592	>>>Raw Data	683780	580820	655650	533790	487350	512460	>>>Log2 Transformed	19.3832	19.1477	19.3226	19.0259	18.8946	18.9671	0.0159042	0.0884124	-0.321959	FALSE	FALSE	FALSE	FALSE	FALSE	TRUE
115	A0A0G2JDH8;D3YXZ7;Q8R1T4	A0A0G2JDH8	Slc35a3	solute carrier family 35 (UDP-N-acetylglucosamine (UDP-GlcNAc) transporter), member 3	229782	ENSMUSG00000027957	>>>Raw Data	349100	334630	380630	173980	202200	190140	>>>Log2 Transformed	18.4133	18.3522	18.538	17.4086	17.6254	17.5367	0.000398646	0.0150155	-0.91094	FALSE	FALSE	TRUE	TRUE	TRUE	TRUE
116	A0A0G2JE50;A0A0R4J0B0;Q8CDK8;A0A0G2JDH9;G3X9J8;G5E8G5;O54990-4;O54990-5;O54990-6;O54990-3;O54990-2;O54990;Q8R056;A0A0G2JE90	A0A0G2JE50	Prom1	prominin 1	19126	ENSMUSG00000029086	>>>Raw Data	8424700	8527500	8836800	7979300	8157400	8380700	>>>Log2 Transformed	23.0062	23.0237	23.0751	22.9278	22.9597	22.9986	0.0662906	0.193743	-0.0729433	FALSE	FALSE	FALSE	FALSE	FALSE	FALSE
117	A0A0G2JE03;Q3TWF7;A0A0G2JDM7;Q8BTZ4-2;Q8BTZ4;A0A0G2JDE8;A0A0G2JFH0;A0A0G2JG78;A0A0G2JGE5;A0A0G2JF12	A0A0G2JE03	Anapc5	anaphase-promoting complex subunit 5	59008	ENSMUSG00000029472	>>>Raw Data	10647000	10939000	10766000	10003000	10370000	10290000	>>>Log2 Transformed	23.3439	23.383	23.36	23.2539	23.3059	23.2947	0.0163521	0.0901882	-0.0774395	FALSE	FALSE	FALSE	FALSE	FALSE	FALSE
118	A0A0G2JDP0;O35387;A0A0G2JE46;A0A0G2JFF9;A0A0G2JEE6;A0A0G2JGG5;A0A0G2JFE1;A0A0G2JGR0	A0A0G2JDP0	Hax1	HCLS1 associated X-1	23897	ENSMUSG00000027944	>>>Raw Data	2916200	4694800	2820000	2844900	2945700	3133500	>>>Log2 Transformed	21.4757	22.1626	21.4273	21.4399	21.4902	21.5793	0.484611	0.656062	-0.185362	FALSE	FALSE	FALSE	FALSE	FALSE	FALSE
119	A0A0G2JE72;A0A0G2JDX0;A0A0G2JDR8;Q99K99	A0A0G2JE72	0610040J01Rik	RIKEN cDNA 0610040J01 gene	76261	ENSMUSG00000060512	>>>Raw Data	1027500	1089600	1075500	1191000	1192300	1295900	>>>Log2 Transformed	19.9707	20.0554	20.0366	20.1837	20.1853	20.3055	0.012986	0.0794238	0.203977	FALSE	FALSE	FALSE	FALSE	FALSE	FALSE
120	A0A0G2JDS8;P97931-2;P97931	A0A0G2JDS8	Ung	uracil DNA glycosylase	22256	ENSMUSG00000029591	>>>Raw Data	174170	210170	188430	194180	216440	198300	>>>Log2 Transformed	17.4101	17.6812	17.5237	17.567	17.7236	17.5973	0.378936	0.55878	0.0909878	FALSE	FALSE	FALSE	FALSE	FALSE	FALSE
121	A0A0G2JDV2;Q6PB75	A0A0G2JDV2	Tent4a	terminal nucleotidyltransferase 4A	210106	ENSMUSG00000034575	>>>Raw Data	289010	324730	308760	318020	334240	313200	>>>Log2 Transformed	18.1408	18.3089	18.2361	18.2788	18.3505	18.2567	0.301536	0.486063	0.0667465	FALSE	FALSE	FALSE	FALSE	FALSE	FALSE
122	A0A0G2JDW7;Q6ZWU9;A0A0G2JG29;A0A0G2JEX7	A0A0G2JDW7	Rps27	ribosomal protein S27	57294	ENSMUSG00000090733	>>>Raw Data	19092000	18440000	19173000	18885000	20020000	20048000	>>>Log2 Transformed	24.1865	24.1363	24.1926	24.1707	24.2549	24.257	0.17172	0.340461	0.0557527	FALSE	FALSE	FALSE	FALSE	FALSE	FALSE
123	A0A0G2JE93;A0A1Y7VJA7;Q9DCI3;A0A1Y7VLU9	A0A0G2JE93	Stard3nl	STARD3 N-terminal like	76205	ENSMUSG00000003062	>>>Raw Data	1609000	1583100	1605700	1715500	1747600	1840200	>>>Log2 Transformed	20.6177	20.5943	20.6148	20.7102	20.7369	20.8114	0.00990081	0.0682644	0.143916	FALSE	FALSE	FALSE	FALSE	FALSE	FALSE
124	A0A0G2JEA0;Q6ZPS6	A0A0G2JEA0	Ankib1	ankyrin repeat and IBR domain containing 1	70797	ENSMUSG00000040351	>>>Raw Data	1459600	1146800	1366400	1177300	1240300	1111700	>>>Log2 Transformed	20.4771	20.1292	20.3819	20.1671	20.2423	20.0843	0.219633	0.399076	-0.164876	FALSE	FALSE	FALSE	FALSE	FALSE	FALSE
125	A0A0G2JEC6	A0A0G2JEC6	Ubap2l	ubiquitin-associated protein 2-like	74383	ENSMUSG00000042520	>>>Raw Data	176900	180520	191550	187840	185340	187710	>>>Log2 Transformed	17.4326	17.4618	17.5474	17.5192	17.4998	17.5182	0.415215	0.594261	0.0317899	FALSE	FALSE	FALSE	FALSE	FALSE	FALSE
126	A0A0G2JF33;A0A0G2JEE9;Q9CVI2-2;Q9CVI2	A0A0G2JF33	Fam133b	family with sequence similarity 133, member B	68152	ENSMUSG00000058503	>>>Raw Data	386600	385220	402700	706060	724230	702620	>>>Log2 Transformed	18.5605	18.5553	18.6193	19.4294	19.4661	19.4224	3.97908e-06	0.00179034	0.860916	FALSE	FALSE	TRUE	TRUE	TRUE	TRUE
127	A0A0G2JEH5;Q9D081	A0A0G2JEH5	Alg14	asparagine-linked glycosylation 14	66789	ENSMUSG00000039887	>>>Raw Data	880640	1025000	1320800	1327000	859790	930800	>>>Log2 Transformed	19.7482	19.9672	20.333	20.3397	19.7136	19.8281	0.839337	0.916354	-0.0556308	FALSE	FALSE	FALSE	FALSE	FALSE	FALSE
128	A0A0G2JEM4;A0A0G2JGT7;Q8C4F9;Q8CB78;O54965-2;O54965	A0A0G2JEM4	Rnf13	ring finger protein 13	24017	ENSMUSG00000036503	>>>Raw Data	291730	292790	279490	267900	269650	268330	>>>Log2 Transformed	18.1543	18.1595	18.0924	18.0313	18.0407	18.0337	0.00994561	0.0683844	-0.100168	FALSE	FALSE	FALSE	FALSE	FALSE	FALSE
129	A0A0G2JEP4;A0A0R4J169;E9QN52;A0A0G2JFV5;Q91WK0-2;Q91WK0;A0A1L1SVG1;A0A1L1SQW1;A0A0G2JDR6;A0A0G2JGZ1;A0A0G2JEF6	A0A0G2JEP4	Lrrfip2	leucine rich repeat (in FLII) interacting protein 2	71268	ENSMUSG00000032497	>>>Raw Data	4907000	4760600	5076900	4850800	5114700	5114100	>>>Log2 Transformed	22.2264	22.1827	22.2755	22.2098	22.2862	22.286	0.429236	0.608339	0.0324734	FALSE	FALSE	FALSE	FALSE	FALSE	FALSE
130	A0A0G2JEX1;A0A0G2JDY6;A0A0G2JDZ7	A0A0G2JEX1	Nexn	nexilin	68810	ENSMUSG00000039103	>>>Raw Data	192290000	188060000	190620000	169160000	179050000	175920000	>>>Log2 Transformed	27.5187	27.4866	27.5061	27.3338	27.4158	27.3903	0.00883972	0.0640006	-0.123835	FALSE	FALSE	FALSE	FALSE	FALSE	FALSE
131	A0A0G2JF44;Q9DAI2;A0A0G2JDJ1;A0A0H2UKB7	A0A0G2JF44	Ift22	intraflagellar transport 22	67286	ENSMUSG00000007987	>>>Raw Data	2717000	2712100	2819000	2544600	2514600	2583800	>>>Log2 Transformed	21.3736	21.371	21.4268	21.279	21.2619	21.3011	0.00685963	0.0572219	-0.109782	FALSE	FALSE	FALSE	FALSE	FALSE	FALSE
132	A0A0N4SVI0;A0A0G2JF96;Q9R109	A0A0N4SVI0	Oaz3	ornithine decarboxylase antizyme 3	53814	ENSMUSG00000028141	>>>Raw Data	987790	975500	1046500	1167900	1182600	1130800	>>>Log2 Transformed	19.9138	19.8958	19.9971	20.1555	20.1735	20.1089	0.00457344	0.0454575	0.210387	FALSE	FALSE	FALSE	FALSE	FALSE	FALSE
133	A0A0G2JFB2;Q80VL1;A0A0G2JFE0;A0A0G2JE08;A0A0G2JFP5;A0A0G2JEH9	A0A0G2JFB2	Tdrkh	tudor and KH domain containing protein	72634	ENSMUSG00000041912	>>>Raw Data	58747000	60437000	59951000	54250000	58614000	57398000	>>>Log2 Transformed	25.808	25.8489	25.8373	25.6931	25.8047	25.7745	0.105525	0.253282	-0.073954	FALSE	FALSE	FALSE	FALSE	FALSE	FALSE
134	A0A0G2JFE5;D3YWH7;P53368	A0A0G2JFE5	Nudt1	nudix (nucleoside diphosphate linked moiety X)-type motif 1	17766	ENSMUSG00000036639	>>>Raw Data	4031700	3834800	3973400	3831800	4065100	3932300	>>>Log2 Transformed	21.943	21.8707	21.9219	21.8696	21.9549	21.9069	0.967697	0.996376	-0.00140906	FALSE	FALSE	FALSE	FALSE	FALSE	FALSE
135	D3Z2K6;A0A0G2JFQ4;E9Q9L6;Q6ZQA0;Q6ZQA0-2;F6VTL9	D3Z2K6	Nbeal2	neurobeachin-like 2	235627	ENSMUSG00000056724	>>>Raw Data	707930	687890	751080	683070	787250	741230	>>>Log2 Transformed	19.4332	19.3918	19.5186	19.3817	19.5865	19.4996	0.587084	0.73708	0.0413417	FALSE	FALSE	FALSE	FALSE	FALSE	FALSE
136	A0A0G2JFT8;Q9D394-2;Q9D394-4;Q9D394;Q9D394-3	A0A0G2JFT8	Rufy3	RUN and FYVE domain containing 3	52822	ENSMUSG00000029291	>>>Raw Data	5347300	5998300	5159200	5681000	5741100	5822500	>>>Log2 Transformed	22.3504	22.5161	22.2987	22.4377	22.4529	22.4732	0.375056	0.555337	0.0661997	FALSE	FALSE	FALSE	FALSE	FALSE	FALSE
137	A0A0G2JFW6;Q6NXI6-2;Q6NXI6;A0A0G2JFN1	A0A0G2JFW6	Rprd2	regulation of nuclear pre-mRNA domain containing 2	75137	ENSMUSG00000028106	>>>Raw Data	1672400	1730100	1671500	1692900	1726800	1771800	>>>Log2 Transformed	20.6735	20.7224	20.6727	20.6911	20.7197	20.7568	0.260058	0.443009	0.0329649	FALSE	FALSE	FALSE	FALSE	FALSE	FALSE
138	A0A0G2JFX7;Q9CWZ3;A0A0G2JEA9;A0A0N4SUH6	A0A0G2JFX7	Rbm8a	RNA binding motif protein 8a	60365	ENSMUSG00000038374	>>>Raw Data	798890	713820	837990	997090	1016400	1078500	>>>Log2 Transformed	19.6076	19.4452	19.6766	19.9274	19.955	20.0406	0.0065388	0.0556912	0.397861	FALSE	FALSE	FALSE	FALSE	FALSE	TRUE
139	A0A0G2JFZ4;E9Q7M2	A0A0G2JFZ4	Tsc22d2	TSC22 domain family, member 2	72033	ENSMUSG00000027806	>>>Raw Data	1778900	2228700	1801000	1715700	1843800	1834900	>>>Log2 Transformed	20.7626	21.0878	20.7804	20.7104	20.8143	20.8073	0.41935	0.598276	-0.0996017	FALSE	FALSE	FALSE	FALSE	FALSE	FALSE
140	A0A0G2JG44;P25688;D3Z4U1;A0A0G2JFT6	A0A0G2JG44	Uox	urate oxidase	22262	ENSMUSG00000028186	>>>Raw Data	2293600	2344700	2293400	5739300	6193700	6048500	>>>Log2 Transformed	21.1292	21.161	21.1291	22.4524	22.5624	22.5281	2.28139e-06	0.00179034	1.37458	TRUE	TRUE	TRUE	TRUE	TRUE	TRUE
141	E9PVP1;A0A0G2JG52	E9PVP1	Crybg1	crystallin beta-gamma domain containing 1	11630	ENSMUSG00000019866	>>>Raw Data	11792000	11767000	11825000	11795000	12328000	12023000	>>>Log2 Transformed	23.4913	23.4882	23.4953	23.4917	23.5554	23.5193	0.175881	0.344947	0.0305053	FALSE	FALSE	FALSE	FALSE	FALSE	FALSE
142	A0A0G2JGF7;Q8CGF1;Q8CGF1-2;A0A0G2JEY0	A0A0G2JGF7	Arhgap29	Rho GTPase activating protein 29	214137	ENSMUSG00000039831	>>>Raw Data	694070	816030	734570	768060	782140	775070	>>>Log2 Transformed	19.4047	19.6383	19.4865	19.5509	19.5771	19.564	0.475665	0.648544	0.054123	FALSE	FALSE	FALSE	FALSE	FALSE	FALSE
143	A0A0G2JGI1	A0A0G2JGI1	Nexn	nexilin	68810	ENSMUSG00000039103	>>>Raw Data	2044000	1935000	2003000	1846900	1829800	1862900	>>>Log2 Transformed	20.963	20.8839	20.9337	20.8167	20.8033	20.8291	0.0103709	0.0697107	-0.110516	FALSE	FALSE	FALSE	FALSE	FALSE	FALSE
144	A0A0G2JGL0;P61079;A0A0G2JE32;A0A0G2JF40;Q05CK8;A0A0G2JGZ3;A0A494BAN1;A0A494BA56;Q6ZWY6	A0A0G2JGL0	Ube2d3	ubiquitin-conjugating enzyme E2D 3	66105	ENSMUSG00000078578	>>>Raw Data	114580000	140650000	121750000	131830000	138730000	147810000	>>>Log2 Transformed	26.7718	27.0675	26.8593	26.9741	27.0477	27.1392	0.197663	0.372702	0.154105	FALSE	FALSE	FALSE	FALSE	FALSE	FALSE
145	A0A0G2JGL8;Q99PU8-2;Q99PU8;Q99PU8-3;A0A0G2JE53;A0A0G2JGY7;A0A0G2JFR1;A0A0G2JGD9;A0A0G2JGL1	A0A0G2JGL8	Dhx30	DEAH (Asp-Glu-Ala-His) box polypeptide 30	72831	ENSMUSG00000032480	>>>Raw Data	8715600	9173400	8590600	9594800	9449800	9357900	>>>Log2 Transformed	23.0552	23.129	23.0343	23.1938	23.1719	23.1578	0.0292975	0.121072	0.101635	FALSE	FALSE	FALSE	FALSE	FALSE	FALSE
146	E9Q4F2;A0A0G2JGN5;A0A0G2JG13;A0A0G2JEL8;A0A0G2JGV8;Q8VCK5	E9Q4F2	Klhl18	kelch-like 18	270201	ENSMUSG00000054792	>>>Raw Data	9953800	9804200	9725900	9289900	9814300	9896500	>>>Log2 Transformed	23.2468	23.225	23.2134	23.1472	23.2265	23.2385	0.46625	0.639706	-0.0243374	FALSE	FALSE	FALSE	FALSE	FALSE	FALSE
147	A0A0G2JGP1;A0A0R4J0F5;Q8CII9;Q8CII9-3;Q8CII9-2;A0A0G2JF13;Q8CII9-4	A0A0G2JGP1	Crlf2	cytokine receptor-like factor 2	57914	ENSMUSG00000033467	>>>Raw Data	733570	814650	801590	708910	723310	748790	>>>Log2 Transformed	19.4846	19.6358	19.6125	19.4352	19.4643	19.5142	0.111965	0.261605	-0.1064	FALSE	FALSE	FALSE	FALSE	FALSE	FALSE
148	A0A0G2JGP4;Q9D091;P08556;A0A0G2JE25;A0A0G2JGM2;B2KGV5;E9Q8V2;E9PVD5;A0A0N4SVY1	A0A0G2JGP4	Nras	neuroblastoma ras oncogene	18176	ENSMUSG00000027852	>>>Raw Data	3378600	3450100	3537300	2317200	2460000	2563500	>>>Log2 Transformed	21.688	21.7182	21.7542	21.144	21.2302	21.2897	0.000425571	0.0154732	-0.498852	FALSE	FALSE	FALSE	FALSE	TRUE	TRUE
149	A0A0G2JGQ4;P54729	A0A0G2JGQ4	Nub1	negative regulator of ubiquitin-like proteins 1	53312	ENSMUSG00000028954	>>>Raw Data	60618000	59915000	59942000	57967000	60755000	60687000	>>>Log2 Transformed	25.8532	25.8364	25.8371	25.7887	25.8565	25.8549	0.719351	0.834049	-0.00886941	FALSE	FALSE	FALSE	FALSE	FALSE	FALSE
150	Q6PHZ2-5;Q6PHZ2;Q6PHZ2-4;Q6PHZ2-2;E9Q1T1;E9Q1W0;A0A0G2JGS4;E9Q1V9;Q8CCM0;P11798;F8WIS9;D6RDQ8;E9QAJ4;F6WHR9;F6RWZ9;E9PXV3;D3Z7K9	Q6PHZ2-5	Camk2d	calcium/calmodulin-dependent protein kinase II, delta	108058	ENSMUSG00000053819	>>>Raw Data	1668000	1608900	1684500	1625600	1732700	1650800	>>>Log2 Transformed	20.6697	20.6176	20.6839	20.6325	20.7246	20.6547	0.712784	0.829339	0.0135484	FALSE	FALSE	FALSE	FALSE	FALSE	FALSE
151	A0A0G2JGW9;A0A0G2JFY5;Q3UUU2;Q91WJ8;Q91WJ8-2;A0A0G2JE55;A0A0G2JG96;A0A0G2JGT1;A0A0G2JGV9	A0A0G2JGW9	Fubp1	far upstream element (FUSE) binding protein 1	51886	ENSMUSG00000028034	>>>Raw Data	54111000	54643000	55666000	52525000	56521000	55291000	>>>Log2 Transformed	25.6894	25.7035	25.7303	25.6465	25.7523	25.7205	0.970805	0.998261	-0.00130637	FALSE	FALSE	FALSE	FALSE	FALSE	FALSE
152	A0A0G2JH03;Q9EPR2;Q9EPR2-2	A0A0G2JH03	Pla2g12a	phospholipase A2, group XIIA	66350	ENSMUSG00000027999	>>>Raw Data	20501000	22914000	23890000	19240000	20703000	20704000	>>>Log2 Transformed	24.2892	24.4497	24.5099	24.1976	24.3033	24.3034	0.118397	0.270155	-0.148157	FALSE	FALSE	FALSE	FALSE	FALSE	FALSE
153	Q8CJ26;A0A0G2JH13;A0A0G2JEW0	Q8CJ26	Nradd	neurotrophin receptor associated death domain	67169	ENSMUSG00000032491	>>>Raw Data	156810	166290	157880	136370	152710	142840	>>>Log2 Transformed	17.2587	17.3434	17.2685	17.0572	17.2204	17.1241	0.0453756	0.155404	-0.156274	FALSE	FALSE	FALSE	FALSE	FALSE	FALSE
154	K3W4P2;A0A0G2JH17;Q6P4S8;A0A0G2JFR3;A0A0G2JDG8	K3W4P2	Ints1	integrator complex subunit 1	68510	ENSMUSG00000029547	>>>Raw Data	3697400	3797500	3881100	3651500	3567000	3897800	>>>Log2 Transformed	21.8181	21.8566	21.888	21.8001	21.7663	21.8942	0.475545	0.648503	-0.0340554	FALSE	FALSE	FALSE	FALSE	FALSE	FALSE
155	A0A0H2UH13;B1AVH0;Q8BK75-2;Q8BK75	A0A0H2UH13	Elp6	elongator acetyltransferase complex subunit 6	72341	ENSMUSG00000054836	>>>Raw Data	1171200	1252200	1230400	1254500	1218800	1220000	>>>Log2 Transformed	20.1596	20.256	20.2307	20.2587	20.217	20.2185	0.643598	0.77883	0.0159584	FALSE	FALSE	FALSE	FALSE	FALSE	FALSE
156	A0A0H2UKB8;Q8R5K2-2;Q8R5K2;D6RES0	A0A0H2UKB8	Usp33	ubiquitin specific peptidase 33	170822	ENSMUSG00000025437	>>>Raw Data	945490	939260	949440	1072300	1069800	1002700	>>>Log2 Transformed	19.8507	19.8412	19.8567	20.0323	20.0289	19.9355	0.00958765	0.0674934	0.149353	FALSE	FALSE	FALSE	FALSE	FALSE	FALSE
157	A0A0J9YQM4;Q8BFX1	A0A0J9YQM4	Rnf187	ring finger protein 187	108660	ENSMUSG00000020496	>>>Raw Data	1061500	1028300	1002200	1103500	1066400	1110100	>>>Log2 Transformed	20.0177	19.9718	19.9347	20.0737	20.0243	20.0823	0.0467476	0.158147	0.0853296	FALSE	FALSE	FALSE	FALSE	FALSE	FALSE
158	A0A0J9YTR2	A0A0J9YTR2	0610012G03Rik	RIKEN cDNA 0610012G03 gene	106264	ENSMUSG00000107002	>>>Raw Data	12104000	12451000	12622000	11845000	12767000	12430000	>>>Log2 Transformed	23.529	23.5698	23.5894	23.4978	23.6059	23.5673	0.882443	0.945062	-0.00572066	FALSE	FALSE	FALSE	FALSE	FALSE	FALSE
159	A0A0J9YUR2;A0A0J9YTU3;Q5SXY1-3;Q5SXY1;A0A0J9YV86;A0A0J9YUF8;Q5SXY1-2;A0A0J9YUG8;A0A0J9YV47;REV__Q61120;REV__A0A5F8MPM1	A0A0J9YUR2	Specc1	sperm antigen with calponin homology and coiled-coil domains 1	432572	ENSMUSG00000042331	>>>Raw Data	4770300	4578400	4615400	4380200	4652100	4400900	>>>Log2 Transformed	22.1856	22.1264	22.138	22.0626	22.1495	22.0694	0.166212	0.333138	-0.0562339	FALSE	FALSE	FALSE	FALSE	FALSE	FALSE
160	A0A0J9YTY0;A0A0J9YUL3;Q8C1B7-3;Q8C1B7-2;Q8C1B7;A0A0J9YVA6;A0A0J9YUV6	A0A0J9YTY0	Sept11	septin 11	52398	ENSMUSG00000058013	>>>Raw Data	36680000	35537000	35871000	31794000	33580000	32941000	>>>Log2 Transformed	25.1285	25.0828	25.0963	24.9223	25.0011	24.9734	0.00690687	0.0573501	-0.136964	FALSE	FALSE	FALSE	FALSE	FALSE	FALSE
161	A0A0J9YUM4;A0A0J9YU62;O88712-2;O88712;O88712-3;A0A0J9YTW3;A0A0J9YUR5;A0A0J9YVI3;A0A0J9YU66	A0A0J9YUM4	Ctbp1	C-terminal binding protein 1	13016	ENSMUSG00000037373	>>>Raw Data	1368900	1326300	1349300	1217200	1366300	1292300	>>>Log2 Transformed	20.3846	20.339	20.3638	20.2151	20.3818	20.3015	0.275729	0.459484	-0.0629512	FALSE	FALSE	FALSE	FALSE	FALSE	FALSE
162	A0A0J9YUD5;B9EJ54;E9Q880	A0A0J9YUD5	Nup205	nucleoporin 205	70699	ENSMUSG00000038759	>>>Raw Data	61426000	62625000	61047000	58875000	61847000	61657000	>>>Log2 Transformed	25.8723	25.9002	25.8634	25.8112	25.8822	25.8778	0.444348	0.622589	-0.0216284	FALSE	FALSE	FALSE	FALSE	FALSE	FALSE
163	A0A0J9YVJ2;A0A0J9YUI3;Q9CQT5	A0A0J9YVJ2	Pomp	proteasome maturation protein	66537	ENSMUSG00000029649	>>>Raw Data	1477200	1495300	1484400	1400400	1512500	1473500	>>>Log2 Transformed	20.4944	20.512	20.5014	20.4174	20.5285	20.4908	0.512221	0.678046	-0.0237196	FALSE	FALSE	FALSE	FALSE	FALSE	FALSE
164	A0A0J9YUN2;Q9Z255;Q3TQ27;A0A0J9YUW6;A0A0J9YTT1;A0A0J9YUR7	A0A0J9YUN2	Ube2a	ubiquitin-conjugating enzyme E2A	22209	ENSMUSG00000016308	>>>Raw Data	4027600	3939700	4014900	3670900	3805800	3813600	>>>Log2 Transformed	21.9415	21.9097	21.9369	21.8077	21.8598	21.8627	0.0136492	0.0813143	-0.085961	FALSE	FALSE	FALSE	FALSE	FALSE	FALSE
165	A0A0J9YUS4	A0A0J9YUS4	Fry	FRY microtubule binding protein	320365	ENSMUSG00000056602	>>>Raw Data	93229	87557	86134	77922	80018	75895	>>>Log2 Transformed	16.5085	16.418	16.3943	16.2498	16.2881	16.2117	0.0098602	0.0682644	-0.190406	FALSE	FALSE	FALSE	FALSE	FALSE	FALSE
166	A0A0J9YUZ4;P63158;A0A0J9YUD8;D3YZ18;D3YVC6	A0A0J9YUZ4	Hmgb1	high mobility group box 1	100862258;15289	ENSMUSG00000066551	>>>Raw Data	59472000	55377000	58858000	55711000	60830000	59226000	>>>Log2 Transformed	25.8257	25.7228	25.8107	25.7315	25.8583	25.8197	0.751626	0.854839	0.0167466	FALSE	FALSE	FALSE	FALSE	FALSE	FALSE
167	A0A0J9YV40;Q3V2L1;P97440;Q8K2W7;D3Z1S0	A0A0J9YV40	Slbp	stem-loop binding protein	20492	ENSMUSG00000004642	>>>Raw Data	12026000	12115000	12184000	14015000	15232000	14793000	>>>Log2 Transformed	23.5197	23.5303	23.5385	23.7405	23.8606	23.8184	0.00147194	0.0267629	0.277018	FALSE	FALSE	FALSE	FALSE	TRUE	TRUE
168	A0A0M3HEP3;Q99M04	A0A0M3HEP3	Lias	lipoic acid synthetase	79464	ENSMUSG00000029199	>>>Raw Data	761350	796950	776240	909310	817070	861640	>>>Log2 Transformed	19.5382	19.6041	19.5661	19.7944	19.6401	19.7167	0.0382182	0.141311	0.147588	FALSE	FALSE	FALSE	FALSE	FALSE	FALSE
169	A0A0M3HEP7;P70704-2;P70704-3;P70704;A0A0J9YV34;Q3U9N5;E9Q4J5;F6Q8P7	A0A0M3HEP7	Atp8a1	ATPase, aminophospholipid transporter (APLT), class I, type 8A, member 1	11980	ENSMUSG00000037685	>>>Raw Data	14468000	14339000	14276000	13789000	13999000	13905000	>>>Log2 Transformed	23.7864	23.7734	23.7671	23.717	23.7388	23.7291	0.0050608	0.0487068	-0.0473188	FALSE	FALSE	FALSE	FALSE	FALSE	FALSE
170	J3QMN4;A0A0U1RPV8;A0A0U1RQA4;J3QMQ8;A0A0M3HEQ0;Q9JLT4-2;Q9JLT4-4;Q9JLT4;D3Z0K8;A0A0U1RPC6;Q9D8I4;A0A0U1RPS1;A0A0U1RPY5	J3QMN4	Txnrd2	thioredoxin reductase 2	26462	ENSMUSG00000075704	>>>Raw Data	2912000	2898600	2954100	2897700	2944500	3020600	>>>Log2 Transformed	21.4736	21.4669	21.4943	21.4665	21.4896	21.5264	0.456423	0.632314	0.0158936	FALSE	FALSE	FALSE	FALSE	FALSE	FALSE
171	A0A0M3U1B0;A0A5H1ZRM5	A0A0M3U1B0	Sycp2l	synaptonemal complex protein 2-like	637277	ENSMUSG00000038651	>>>Raw Data	11830000	11622000	11728000	11230000	11767000	11711000	>>>Log2 Transformed	23.4959	23.4704	23.4835	23.4209	23.4882	23.4814	0.432049	0.611429	-0.0197656	FALSE	FALSE	FALSE	FALSE	FALSE	FALSE
172	Q9QZ23;A0A0N4SUH8;D3Z285	Q9QZ23	Nfu1	NFU1 iron-sulfur cluster scaffold	56748	ENSMUSG00000029993	>>>Raw Data	21311000	21336000	21651000	21609000	22219000	22553000	>>>Log2 Transformed	24.3451	24.3468	24.3679	24.3651	24.4053	24.4268	0.0787113	0.212226	0.045808	FALSE	FALSE	FALSE	FALSE	FALSE	FALSE
173	A0A0N4SUI7	A0A0N4SUI7	Nbdy	negative regulator of P-body association	70123	ENSMUSG00000086316	>>>Raw Data	988230	1012300	940260	944050	921810	929670	>>>Log2 Transformed	19.9145	19.9492	19.8427	19.8485	19.8141	19.8264	0.0926078	0.233678	-0.0724733	FALSE	FALSE	FALSE	FALSE	FALSE	FALSE
174	E9QL12;E9PXU9;A0A0N4SUJ2;E9Q423;A0A0N4SWH3;A0A0N4SWG7;A0A0N4SUN3;A0A0N4SVX9;A0A0N4SV63;Q9ESD7-3;Q9ESD7;Q9ESD7-2	E9QL12	Dysf	dysferlin	26903	ENSMUSG00000033788	>>>Raw Data	1811100	1813200	1758800	1697500	1784100	1770900	>>>Log2 Transformed	20.7884	20.7901	20.7462	20.695	20.7668	20.7561	0.251133	0.433655	-0.0356349	FALSE	FALSE	FALSE	FALSE	FALSE	FALSE
175	F7D6F6;A0A0N4SUP2;A0A0N4SWI3	F7D6F6	D6Ertd527e	DNA segment, Chr 6, ERATO Doi 527, expressed	52372	ENSMUSG00000090891	>>>Raw Data	6974600	6438300	6879100	7191800	7785700	7669900	>>>Log2 Transformed	22.7337	22.6182	22.7138	22.7779	22.8924	22.8708	0.0339317	0.131898	0.158459	FALSE	FALSE	FALSE	FALSE	FALSE	FALSE
176	A0A0N4SUQ9;A0A0R4J1G3;A0A0R4J0S9;Q6TDU8-2;Q6TDU8;Q6TDU8-3	A0A0N4SUQ9	Casc1	cancer susceptibility candidate 1	320662	ENSMUSG00000043541	>>>Raw Data	1208000	9524100	1323500	662400	660190	692970	>>>Log2 Transformed	20.2042	23.1832	20.3359	19.3373	19.3325	19.4024	0.124686	0.277813	-1.88365	FALSE	FALSE	FALSE	FALSE	FALSE	FALSE
177	A0A0N4SUS4;B2RRD7;A0A0N4SVG7;E9PXP1;Q80XK2;Q3U109;A0A0N4SUT9	A0A0N4SUS4	Brpf1	bromodomain and PHD finger containing, 1	78783	ENSMUSG00000001632	>>>Raw Data	2082400	2274300	2831700	2340300	2500800	2406800	>>>Log2 Transformed	20.9898	21.117	21.4332	21.1583	21.254	21.1987	0.86933	0.937321	0.0236204	FALSE	FALSE	FALSE	FALSE	FALSE	FALSE
178	A0A0N4SUV8;Q8BH31	A0A0N4SUV8	Mfsd8	major facilitator superfamily domain containing 8	72175	ENSMUSG00000025759	>>>Raw Data	298240	283950	291520	312430	300240	320050	>>>Log2 Transformed	18.1861	18.1153	18.1532	18.2532	18.1958	18.2879	0.0495709	0.163547	0.09408	FALSE	FALSE	FALSE	FALSE	FALSE	FALSE
179	A0A0N4SV65;A0A0N4SUY3;A0A0N4SWF5	A0A0N4SV65	Plekha5	pleckstrin homology domain containing, family A member 5	109135	ENSMUSG00000030231	>>>Raw Data	321450	339470	335700	377730	368170	353890	>>>Log2 Transformed	18.2942	18.3729	18.3568	18.527	18.49	18.4329	0.0175157	0.093191	0.141992	FALSE	FALSE	FALSE	FALSE	FALSE	FALSE
180	A0A0N4SVE6;A0A0N4SV03;Q8BWY2	A0A0N4SVE6	Clec1a	C-type lectin domain family 1, member a	243653	ENSMUSG00000033082	>>>Raw Data	329470	296390	328830	310900	308900	311250	>>>Log2 Transformed	18.3298	18.1771	18.327	18.2461	18.2368	18.2477	0.532986	0.695737	-0.0344404	FALSE	FALSE	FALSE	FALSE	FALSE	FALSE
181	A0A0N4SV10;A0A0N4SVC4;Q9D4V0	A0A0N4SV10	Etnk1	ethanolamine kinase 1	75320	ENSMUSG00000030275	>>>Raw Data	692130	1755600	1092900	999530	694090	849750	>>>Log2 Transformed	19.4007	20.7435	20.0597	19.9309	19.4048	19.6967	0.401472	0.58036	-0.390538	FALSE	FALSE	FALSE	FALSE	FALSE	FALSE
182	F7CAP1;A0A0N4SV29;Q80V62	F7CAP1	Fancd2	Fanconi anemia, complementation group D2	211651	ENSMUSG00000034023	>>>Raw Data	172540	161960	176810	192250	189160	182560	>>>Log2 Transformed	17.3966	17.3053	17.4318	17.5526	17.5293	17.478	0.0312938	0.125787	0.142064	FALSE	FALSE	FALSE	FALSE	FALSE	FALSE
183	A0A0N4SV80;E9QML5;Q61464-4;Q61464;A0A0N4SV38;A0A0N4SVI8;E9QKZ7;Q61464-7;Q61464-5;Q61464-2;A0A0N4SVM8;Q3TZK9;Q61464-3;A0A0N4SUP3	A0A0N4SV80	Zfp638	zinc finger protein 638	18139	ENSMUSG00000030016	>>>Raw Data	22389000	21851000	22006000	21266000	22151000	22114000	>>>Log2 Transformed	24.4163	24.3812	24.3914	24.342	24.4009	24.3985	0.508964	0.675149	-0.0158353	FALSE	FALSE	FALSE	FALSE	FALSE	FALSE
184	A0A0N4SVB8;Q9CQW2	A0A0N4SVB8	Arl8b	ADP-ribosylation factor-like 8B	67166	ENSMUSG00000030105	>>>Raw Data	62050000	61880000	61260000	55730000	59548000	59227000	>>>Log2 Transformed	25.8869	25.883	25.8684	25.732	25.8275	25.8198	0.050249	0.164728	-0.0863625	FALSE	FALSE	FALSE	FALSE	FALSE	FALSE
185	A0A0N4SVC2;E9QP00;Q6PFR5	A0A0N4SVC2	Tra2a	transformer 2 alpha	101214	ENSMUSG00000029817	>>>Raw Data	4566300	4556600	4588900	4639000	4876300	4808400	>>>Log2 Transformed	22.1226	22.1195	22.1297	22.1454	22.2174	22.1971	0.0442961	0.153017	0.0626753	FALSE	FALSE	FALSE	FALSE	FALSE	FALSE
186	A0A0N4SVL0;A2AMI7	A0A0N4SVL0	Eif4g3	eukaryotic translation initiation factor 4 gamma, 3	230861	ENSMUSG00000028760	>>>Raw Data	60196000	60113000	61101000	56533000	59334000	60248000	>>>Log2 Transformed	25.8432	25.8412	25.8647	25.7526	25.8224	25.8444	0.206242	0.382763	-0.043225	FALSE	FALSE	FALSE	FALSE	FALSE	FALSE
187	A0A0N4SVL9;Q9CQR6;A0A0N4SVE2;A0A0N4SW66	A0A0N4SVL9	Ppp6c	protein phosphatase 6, catalytic subunit	67857	ENSMUSG00000026753	>>>Raw Data	16822000	17092000	16890000	15393000	16744000	16518000	>>>Log2 Transformed	24.0038	24.0268	24.0097	23.8758	23.9971	23.9775	0.173266	0.342112	-0.063294	FALSE	FALSE	FALSE	FALSE	FALSE	FALSE
188	A0A0N4SVV1;A0A0N4SVQ8;Q9CW79-2;Q9CW79	A0A0N4SVV1	Golga1	golgi autoantigen, golgin subfamily a, 1	76899	ENSMUSG00000026754	>>>Raw Data	216850	210880	209870	234280	231980	242730	>>>Log2 Transformed	17.7263	17.6861	17.6791	17.8379	17.8236	17.889	0.00345592	0.040586	0.15299	FALSE	FALSE	FALSE	FALSE	FALSE	FALSE
189	F6QKD2;A0A0N4SVT1;Q9CWX9;A0A0N4SV55;A0A0N4SWC5	F6QKD2	Ddx47	DEAD (Asp-Glu-Ala-Asp) box polypeptide 47	67755	ENSMUSG00000030204	>>>Raw Data	293630	324150	307970	393390	416360	415430	>>>Log2 Transformed	18.1636	18.3063	18.2324	18.5856	18.6675	18.6642	0.00118088	0.0242889	0.404981	FALSE	FALSE	FALSE	FALSE	TRUE	TRUE
190	A0A0N4SVT8	A0A0N4SVT8	Dnajb8	DnaJ heat shock protein family (Hsp40) member B8	56691	ENSMUSG00000048206	>>>Raw Data	2374800	2348500	2324300	2234800	2296200	2228300	>>>Log2 Transformed	21.1794	21.1633	21.1484	21.0917	21.1308	21.0875	0.0213918	0.103278	-0.0603348	FALSE	FALSE	FALSE	FALSE	FALSE	FALSE
191	A0A0N4SVV8	A0A0N4SVV8	Ldhb	lactate dehydrogenase B	16832	ENSMUSG00000030246	>>>Raw Data	596980	643790	571850	561590	589500	574770	>>>Log2 Transformed	19.1873	19.2962	19.1253	19.0992	19.1691	19.1326	0.267856	0.451698	-0.0693051	FALSE	FALSE	FALSE	FALSE	FALSE	FALSE
192	A0A0N4SW06;Q91WI7;Q91WI7-2;Q3TWL5;A0A0N4SVX2;A0A0N4SW62	A0A0N4SW06	Itfg2	integrin alpha FG-GAP repeat containing 2	101142	ENSMUSG00000001518	>>>Raw Data	911820	1079200	1009500	1066000	952250	963950	>>>Log2 Transformed	19.7984	20.0415	19.9452	20.0238	19.861	19.8786	0.937883	0.97725	-0.00725805	FALSE	FALSE	FALSE	FALSE	FALSE	FALSE
193	Q9DAS9;A0A0N4SW28;A0A0N4SVT3	Q9DAS9	Gng12	guanine nucleotide binding protein (G protein), gamma 12	14701	ENSMUSG00000036402	>>>Raw Data	24435000	23240000	24547000	20636000	22062000	21965000	>>>Log2 Transformed	24.5424	24.4701	24.549	24.2987	24.3951	24.3887	0.0163621	0.0901882	-0.159724	FALSE	FALSE	FALSE	FALSE	FALSE	FALSE
194	A0A0N4SW73;Q8R361	A0A0N4SW73	Rab11fip5	RAB11 family interacting protein 5 (class I)	52055	ENSMUSG00000051343	>>>Raw Data	8717700	8699100	8858300	8705800	8973200	8931700	>>>Log2 Transformed	23.0555	23.0524	23.0786	23.0535	23.0972	23.0905	0.315117	0.499675	0.0182302	FALSE	FALSE	FALSE	FALSE	FALSE	FALSE
195	A0A0N4SW93;Q7TPS5-2;A0A0N4SVN0;A0A0N4SW69;A0A0N4SW58	A0A0N4SW93	C2cd5	C2 calcium-dependent domain containing 5	74741	ENSMUSG00000030279	>>>Raw Data	0	0	0	0	0	0	>>>Log2 Transformed	0	0	0	0	0	0	1	1	0	FALSE	FALSE	FALSE	FALSE	FALSE	FALSE
196	G5E8Q5;G5E8Q6;A0A0N4SW97;Q8BZJ7-4;Q8BZJ7-2;Q8BZJ7;A0A0N4SW71	G5E8Q5	Dcun1d2	DCN1, defective in cullin neddylation 1, domain containing 2 (S. cerevisiae)	102323	ENSMUSG00000038506	>>>Raw Data	872270	812900	905380	772500	911250	819990	>>>Log2 Transformed	19.7344	19.6327	19.7882	19.5592	19.7975	19.6452	0.572348	0.725155	-0.0511293	FALSE	FALSE	FALSE	FALSE	FALSE	FALSE
197	A0A0N4SWD0;Q9CZC8	A0A0N4SWD0	Scrn1	secernin 1	69938	ENSMUSG00000019124	>>>Raw Data	84774	87398	95436	83157	92087	89957	>>>Log2 Transformed	16.3714	16.4153	16.5423	16.3436	16.4907	16.457	0.862171	0.932228	-0.0125615	FALSE	FALSE	FALSE	FALSE	FALSE	FALSE
198	A0A0N4SWD7;E9Q6H8;A0A0N4SUU0;A0A1L1SQF5;A0A0N4SWC0;A0A0N4SVR9;A0A0N4SUV0;A0A0N4SW19	A0A0N4SWD7	Plekha5	pleckstrin homology domain containing, family A member 5	109135	ENSMUSG00000030231	>>>Raw Data	2074400	2124600	2004900	2111200	2117200	2237900	>>>Log2 Transformed	20.9843	21.0188	20.9351	21.0096	21.0137	21.0937	0.178329	0.347722	0.0596502	FALSE	FALSE	FALSE	FALSE	FALSE	FALSE
199	Q8CDV2;Q9D5W0;E9Q7V6;A0A0N4SWG4;A0A5F8MPG4;Q64338-2;Q64338-1;Q64338	Q8CDV2	Pde1c	phosphodiesterase 1C	18575	ENSMUSG00000004347	>>>Raw Data	207540	226750	239440	236390	237140	229450	>>>Log2 Transformed	17.663	17.7907	17.8693	17.8508	17.8554	17.8078	0.362576	0.544015	0.0636436	FALSE	FALSE	FALSE	FALSE	FALSE	FALSE
200	A0A0N5E9G7;G3X8Z6;Q5U4B1;P35601-2;P35601;G3UWX1;A0A0N4SVN6	A0A0N5E9G7	Rfc1	replication factor C (activator 1) 1	19687	ENSMUSG00000029191	>>>Raw Data	14534000	13749000	14101000	14284000	14732000	14724000	>>>Log2 Transformed	23.7929	23.7128	23.7493	23.7679	23.8125	23.8117	0.171468	0.340147	0.0456557	FALSE	FALSE	FALSE	FALSE	FALSE	FALSE
201	A0A0R3P9C4;Q8C1Q6	A0A0R3P9C4	Smim4	small integral membrane protein 4	66487	ENSMUSG00000058351	>>>Raw Data	310640	308560	331770	292140	279450	284940	>>>Log2 Transformed	18.2449	18.2352	18.3398	18.1563	18.0922	18.1203	0.0169927	0.0921888	-0.150356	FALSE	FALSE	FALSE	FALSE	FALSE	FALSE
202	A0A0R3P9C8;Q9DC69	A0A0R3P9C8	Ndufa9	NADH:ubiquinone oxidoreductase subunit A9	66108	ENSMUSG00000000399	>>>Raw Data	29976000	31612000	29900000	29798000	30855000	30421000	>>>Log2 Transformed	24.8373	24.914	24.8336	24.8287	24.879	24.8586	0.845961	0.920718	-0.00621277	FALSE	FALSE	FALSE	FALSE	FALSE	FALSE
203	A0A2R8VHJ1;A0A0R4IZW4;P31240;A0A2R8W6F2	A0A2R8VHJ1	Pdgfb	platelet derived growth factor, B polypeptide	18591	ENSMUSG00000000489	>>>Raw Data	694750	831340	743570	848890	874100	874800	>>>Log2 Transformed	19.4061	19.6651	19.5041	19.6952	19.7374	19.7386	0.060956	0.184965	0.198642	FALSE	FALSE	FALSE	FALSE	FALSE	FALSE
204	A0A0R4IZW5;P09803	A0A0R4IZW5	Cdh1	cadherin 1	12550	ENSMUSG00000000303	>>>Raw Data	30376000	26496000	27033000	25097000	26040000	26192000	>>>Log2 Transformed	24.8564	24.6593	24.6882	24.581	24.6342	24.6426	0.147845	0.309041	-0.115352	FALSE	FALSE	FALSE	FALSE	FALSE	FALSE
205	H3BKS8;E9PWD4;A0A0R4IZW7;Q3TX08;D3Z413;H3BL70;H3BKB8;H3BK68;G3V019;H3BKV3;H3BL74	H3BKS8	Trmt1	tRNA methyltransferase 1	212528	ENSMUSG00000001909	>>>Raw Data	6881000	7239900	6956100	7259600	7330300	7574400	>>>Log2 Transformed	22.7142	22.7875	22.7298	22.7915	22.8054	22.8527	0.0663103	0.193743	0.0726757	FALSE	FALSE	FALSE	FALSE	FALSE	FALSE
206	A0A0R4J1C2;A0A0R4IZW8;O88456;Q9D7J7	A0A0R4J1C2	Capns1	calpain, small subunit 1	12336	ENSMUSG00000001794	>>>Raw Data	15054000	15769000	15870000	15620000	16431000	17165000	>>>Log2 Transformed	23.8436	23.9106	23.9198	23.8969	23.9699	24.033	0.177677	0.346826	0.0752481	FALSE	FALSE	FALSE	FALSE	FALSE	FALSE
207	A0A0R4IZW9;Q9DCT5	A0A0R4IZW9	Sdf2	stromal cell derived factor 2	20316	ENSMUSG00000002064	>>>Raw Data	9198500	8648700	9050900	8019600	8450700	8321100	>>>Log2 Transformed	23.133	23.0441	23.1096	22.9351	23.0106	22.9883	0.0278414	0.118318	-0.117523	FALSE	FALSE	FALSE	FALSE	FALSE	FALSE
208	A0A0R4IZX1;Q8C2K1;Q8C2K1-2;A0A3B2W860;A0A3B2W417	A0A0R4IZX1	Def6	differentially expressed in FDCP 6	23853	ENSMUSG00000002257	>>>Raw Data	2240500	2220400	2293900	2083400	2209500	2121400	>>>Log2 Transformed	21.0954	21.0824	21.1294	20.9905	21.0753	21.0166	0.0594889	0.182627	-0.0749221	FALSE	FALSE	FALSE	FALSE	FALSE	FALSE
209	Q6NS54;A0A0R4IZX2;Q9JHL1	Q6NS54	Slc9a3r2	solute carrier family 9 (sodium/hydrogen exchanger), member 3 regulator 2	65962	ENSMUSG00000002504	>>>Raw Data	224840	223550	222290	229170	224180	220520	>>>Log2 Transformed	17.7785	17.7702	17.7621	17.8061	17.7743	17.7506	0.710587	0.827887	0.00668196	FALSE	FALSE	FALSE	FALSE	FALSE	FALSE
210	A0A0R4IZX6;Q9WVP1;A0A1L1SUA0;A0A1L1SQU9	A0A0R4IZX6	Ap1m2	adaptor protein complex AP-1, mu 2 subunit	11768	ENSMUSG00000003309	>>>Raw Data	37742000	38562000	38529000	35640000	37516000	37954000	>>>Log2 Transformed	25.1697	25.2007	25.1994	25.087	25.161	25.1777	0.180894	0.351391	-0.0480134	FALSE	FALSE	FALSE	FALSE	FALSE	FALSE
211	A0A0R4IZY0;Q8C1A5	A0A0R4IZY0	Thop1	thimet oligopeptidase 1	50492	ENSMUSG00000004929	>>>Raw Data	154960000	157490000	157180000	147970000	154610000	157070000	>>>Log2 Transformed	27.2073	27.2307	27.2278	27.1407	27.2041	27.2268	0.306079	0.491187	-0.0314092	FALSE	FALSE	FALSE	FALSE	FALSE	FALSE
212	A0A0R4IZY9;Q91XI1-2;Q91XI1	A0A0R4IZY9	Dus3l	dihydrouridine synthase 3-like (S. cerevisiae)	224907	ENSMUSG00000007603	>>>Raw Data	542460	547290	522870	518950	538830	526650	>>>Log2 Transformed	19.0492	19.0619	18.9961	18.9852	19.0395	19.0065	0.378369	0.558172	-0.0253347	FALSE	FALSE	FALSE	FALSE	FALSE	FALSE
213	A0A5F8MPU2;A0A0R4IZZ6;Q6ZQ03;Q6ZQ03-2;Q6ZQ03-3	A0A5F8MPU2	#N/A	#N/A	#N/A	#N/A	>>>Raw Data	388760	396700	422020	379250	399250	414190	>>>Log2 Transformed	18.5685	18.5977	18.687	18.5328	18.6069	18.6599	0.745489	0.85025	-0.017835	FALSE	FALSE	FALSE	FALSE	FALSE	FALSE
214	A0A0R4J000;Q8VC57	A0A0R4J000	Kctd5	potassium channel tetramerisation domain containing 5	69259	ENSMUSG00000016946	>>>Raw Data	2876500	2990500	2726900	2720900	2747000	2771700	>>>Log2 Transformed	21.4559	21.512	21.3788	21.3757	21.3894	21.4023	0.203525	0.37945	-0.0597503	FALSE	FALSE	FALSE	FALSE	FALSE	FALSE
215	A0A0R4J005;A0A5F8MPJ3;E9QP62;Q9D7B2;Q91XD2	A0A0R4J005	Lims1	LIM and senescent cell antigen-like domains 1	110829	ENSMUSG00000019920	>>>Raw Data	41540	43855	48419	34178	39956	58204	>>>Log2 Transformed	15.3422	15.4205	15.5633	15.0608	15.2862	15.8289	0.842969	0.918223	-0.0500706	FALSE	FALSE	FALSE	FALSE	FALSE	FALSE
216	P70288;A0A0R4J008;Q8BQ10	P70288	Hdac2	histone deacetylase 2	15182	ENSMUSG00000019777	>>>Raw Data	33231000	33067000	34511000	32958000	33543000	33535000	>>>Log2 Transformed	24.986	24.9789	25.0406	24.9741	24.9995	24.9992	0.634696	0.773296	-0.01089	FALSE	FALSE	FALSE	FALSE	FALSE	FALSE
217	A0A0R4J018;O55060;D3Z380;D3YWK6;D3Z217;D6RIK3;D3Z0R1	A0A0R4J018	Tpmt	thiopurine methyltransferase	22017	ENSMUSG00000021376	>>>Raw Data	130710000	126690000	132590000	104430000	115150000	111040000	>>>Log2 Transformed	26.9618	26.9167	26.9824	26.638	26.7789	26.7265	0.00625954	0.0544715	-0.239171	FALSE	FALSE	FALSE	FALSE	FALSE	FALSE
218	A0A0R4J023;Q9JLZ3;F6R307;F6RT60;A0A0R4J1L8;Q9JLZ3-3;E9Q6L3;E9QMT1;Q9JLZ3-2	A0A0R4J023	Auh	AU RNA binding protein/enoyl-coenzyme A hydratase	11992	ENSMUSG00000021460	>>>Raw Data	2877200	2764800	2970800	2906700	3048100	3017900	>>>Log2 Transformed	21.4562	21.3987	21.5024	21.471	21.5395	21.5251	0.17939	0.349602	0.0593817	FALSE	FALSE	FALSE	FALSE	FALSE	FALSE
219	A0A0R4J1Y0;A0A0R4J024;Q924T3-2;Q924T3;E0CZC8;E0CY05	A0A0R4J1Y0	Xrcc4	X-ray repair complementing defective repair in Chinese hamster cells 4	108138	ENSMUSG00000021615	>>>Raw Data	15841000	15387000	16162000	15001000	16297000	15389000	>>>Log2 Transformed	23.9172	23.8752	23.9461	23.8386	23.9581	23.8754	0.61707	0.760264	-0.0221388	FALSE	FALSE	FALSE	FALSE	FALSE	FALSE
220	A0A0R4J033;Q3UKU4	A0A0R4J033	Fam83f	family with sequence similarity 83, member F	213956	ENSMUSG00000022408	>>>Raw Data	0	0	0	0	0	0	>>>Log2 Transformed	0	0	0	0	0	0	1	1	0	FALSE	FALSE	FALSE	FALSE	FALSE	FALSE
221	A0A0R4J034;Q99K01-2;D3YZA7;Q99K01-5	A0A0R4J034	Pdxdc1	pyridoxal-dependent decarboxylase domain containing 1	94184	ENSMUSG00000022680	>>>Raw Data	109200000	109940000	109190000	103860000	103690000	108580000	>>>Log2 Transformed	26.7024	26.7121	26.7023	26.6301	26.6277	26.6942	0.0670997	0.195251	-0.0549516	FALSE	FALSE	FALSE	FALSE	FALSE	FALSE
222	A0A0R4J037;Q9ESN5-3;Q9ESN5;Q9ESN5-2	A0A0R4J037	Cenpk	centromere protein K	60411	ENSMUSG00000021714	>>>Raw Data	1235900	1234800	1258500	1131400	1158300	1144200	>>>Log2 Transformed	20.2371	20.2358	20.2633	20.1097	20.1436	20.1259	0.000851056	0.0210349	-0.119029	FALSE	FALSE	FALSE	FALSE	FALSE	FALSE
223	Q9ESB3;A0A0R4J039;A0A338P6H8	Q9ESB3	Hrg	histidine-rich glycoprotein	94175	ENSMUSG00000022877	>>>Raw Data	216430	239070	213750	234300	229420	217010	>>>Log2 Transformed	17.7235	17.8671	17.7056	17.838	17.8076	17.7274	0.695287	0.81707	0.0256171	FALSE	FALSE	FALSE	FALSE	FALSE	FALSE
224	D6RG73;A0A0R4J040;Q8R079;Q8R079-2	D6RG73	Bfar	bifunctional apoptosis regulator	67118	ENSMUSG00000022684	>>>Raw Data	459660	500210	478600	501460	501610	501000	>>>Log2 Transformed	18.8102	18.9322	18.8685	18.9358	18.9362	18.9345	0.137845	0.296724	0.0651965	FALSE	FALSE	FALSE	FALSE	FALSE	FALSE
225	A0A0R4J041;Q8C3P7;G5E922;G3UXX7;Q8C3P7-2;G3UYB5;G3UZP2	A0A0R4J041	Mettl3	methyltransferase like 3	56335	ENSMUSG00000022160	>>>Raw Data	2156200	2284500	2227200	2229800	2394700	2251300	>>>Log2 Transformed	21.0401	21.1234	21.0868	21.0885	21.1914	21.1023	0.336317	0.520228	0.0439723	FALSE	FALSE	FALSE	FALSE	FALSE	FALSE
226	A0A0R4J047;Q9CYI4;Q9CYI4-2;D3Z765;D6RGP6;F6QU81	A0A0R4J047	Luc7l	Luc7-like	66978	ENSMUSG00000024188	>>>Raw Data	2562100	2606100	2508800	2588200	2639200	2736600	>>>Log2 Transformed	21.2889	21.3135	21.2586	21.3035	21.3317	21.384	0.137023	0.295679	0.0527392	FALSE	FALSE	FALSE	FALSE	FALSE	FALSE
227	A0A0R4J049;Q8CIG8;F6QQQ6;A0A2I3BRG2;S4R295	A0A0R4J049	Prmt5	protein arginine N-methyltransferase 5	27374	ENSMUSG00000023110	>>>Raw Data	10850000	10804000	10703000	10235000	10821000	10698000	>>>Log2 Transformed	23.3712	23.3651	23.3515	23.287	23.3673	23.3508	0.335558	0.519614	-0.0275299	FALSE	FALSE	FALSE	FALSE	FALSE	FALSE
228	A0A1L1SS90;A0A0R4J050;Q99JW2;A0A1L1SRW7;A0A1L1SRC1;A0A087WPX1;A0A1L1SRL5;A0A1L1SSU4;A0A087WRE0	A0A1L1SS90	Acy1	aminoacylase 1	109652	ENSMUSG00000023262	>>>Raw Data	8294000	8542300	8435800	8131600	8401200	8482800	>>>Log2 Transformed	22.9836	23.0262	23.0081	22.9551	23.0022	23.0161	0.540159	0.701914	-0.0148474	FALSE	FALSE	FALSE	FALSE	FALSE	FALSE
229	E9PYL0;E9Q045;A0A0R4J062;Q3U309;O08983	E9PYL0	Hps1	HPS1, biogenesis of lysosomal organelles complex 3 subunit 1	192236	ENSMUSG00000025188	>>>Raw Data	168290	149520	161210	135910	154970	148360	>>>Log2 Transformed	17.3606	17.19	17.2986	17.0523	17.2416	17.1788	0.168418	0.33653	-0.125495	FALSE	FALSE	FALSE	FALSE	FALSE	FALSE
230	A0A0R4J065;Q8BGE6;A0A087WNY2;A0A087WRT0;D3YZP6;A0A087WNR6	A0A0R4J065	Atg4b	autophagy related 4B, cysteine peptidase	66615	ENSMUSG00000026280	>>>Raw Data	4488000	4431700	4565200	4850400	4805200	4786900	>>>Log2 Transformed	22.0976	22.0794	22.1222	22.2097	22.1962	22.1907	0.00190464	0.0303121	0.0990603	FALSE	FALSE	FALSE	FALSE	FALSE	FALSE
231	E9Q577;A0A0R4J073;Q5U5Q9;A0A0R4J183;Q5U5Q9-3;E9PWM5;Q5U5Q9-2	E9Q577	Uimc1	ubiquitin interaction motif containing 1	20184	ENSMUSG00000025878	>>>Raw Data	963890	1041600	998540	980710	1049800	999530	>>>Log2 Transformed	19.8785	19.9904	19.9295	19.9035	20.0017	19.9309	0.787532	0.880328	0.0125669	FALSE	FALSE	FALSE	FALSE	FALSE	FALSE
232	A0A0R4J078;A0A087WSK5	A0A0R4J078	Ubxn4	UBX domain protein 4	67812	ENSMUSG00000026353	>>>Raw Data	29857000	30125000	30121000	30890000	32953000	32919000	>>>Log2 Transformed	24.8316	24.8445	24.8443	24.8806	24.9739	24.9724	0.0304192	0.123304	0.102223	FALSE	FALSE	FALSE	FALSE	FALSE	FALSE
233	A0A0R4J079;Q8BMP6	A0A0R4J079	Acbd3	acyl-Coenzyme A binding domain containing 3	170760	ENSMUSG00000026499	>>>Raw Data	51735000	51542000	51011000	53393000	55818000	57475000	>>>Log2 Transformed	25.6246	25.6192	25.6043	25.6701	25.7342	25.7764	0.024432	0.110375	0.110873	FALSE	FALSE	FALSE	FALSE	FALSE	FALSE
234	A0A0R4J081;A2AQ17;Q9CWX2	A0A0R4J081	Ndufaf1	NADH:ubiquinone oxidoreductase complex assembly factor 1	69702	ENSMUSG00000027305	>>>Raw Data	1459600	1801200	1264600	1445800	1450000	1522000	>>>Log2 Transformed	20.4771	20.7805	20.2703	20.4634	20.4676	20.5375	0.901564	0.956293	-0.0197744	FALSE	FALSE	FALSE	FALSE	FALSE	FALSE
235	A0A0R4J083;P51174	A0A0R4J083	Acadl	acyl-Coenzyme A dehydrogenase, long-chain	11363	ENSMUSG00000026003	>>>Raw Data	3457700	3388200	3393600	2896400	3320900	3227600	>>>Log2 Transformed	21.7214	21.6921	21.6944	21.4658	21.6631	21.622	0.122207	0.275013	-0.11895	FALSE	FALSE	FALSE	FALSE	FALSE	FALSE
236	Q9JKP7;A0A0R4J091;D6RDT4	Q9JKP7	Pole3	polymerase (DNA directed), epsilon 3 (p17 subunit)	59001	ENSMUSG00000028394	>>>Raw Data	4705800	4603700	4666100	4591300	4699700	4823300	>>>Log2 Transformed	22.166	22.1344	22.1538	22.1305	22.1641	22.2016	0.567327	0.722226	0.0140136	FALSE	FALSE	FALSE	FALSE	FALSE	FALSE
237	A0A0R4J094;Q3TC72	A0A0R4J094	Fahd2a	fumarylacetoacetate hydrolase domain containing 2A	68126	ENSMUSG00000027371	>>>Raw Data	31133000	31426000	31235000	30124000	31613000	31101000	>>>Log2 Transformed	24.8919	24.9055	24.8967	24.8444	24.914	24.8905	0.509558	0.675812	-0.0150582	FALSE	FALSE	FALSE	FALSE	FALSE	FALSE
238	A0A0R4J098;O88291	A0A0R4J098	Zfp326	zinc finger protein 326	54367	ENSMUSG00000029290	>>>Raw Data	296020	301940	305700	292590	300210	328500	>>>Log2 Transformed	18.1753	18.2039	18.2218	18.1585	18.1956	18.3255	0.643081	0.778729	0.0262242	FALSE	FALSE	FALSE	FALSE	FALSE	FALSE
239	A0A0R4J0A2;Q8CF94	A0A0R4J0A2	Rhd	Rh blood group, D antigen	19746	ENSMUSG00000028825	>>>Raw Data	707970	677150	715350	750670	770250	785120	>>>Log2 Transformed	19.4333	19.3691	19.4483	19.5178	19.555	19.5826	0.0117334	0.0751551	0.134868	FALSE	FALSE	FALSE	FALSE	FALSE	FALSE
240	Q6PB82;A0A0R4J0B3;O70405	Q6PB82	Ulk1	unc-51 like kinase 1	22241	ENSMUSG00000029512	>>>Raw Data	1504000	1720200	1497600	1698700	1782100	1752100	>>>Log2 Transformed	20.5204	20.7141	20.5142	20.696	20.7651	20.7407	0.0927998	0.233917	0.15102	FALSE	FALSE	FALSE	FALSE	FALSE	FALSE
241	A0A0R4J0B4;Q99KK2;Q99KK2-2;A0A0N4SW65;A0A0N4SWC3	A0A0R4J0B4	Cmas	cytidine monophospho-N-acetylneuraminic acid synthetase	12764	ENSMUSG00000030282	>>>Raw Data	66743000	63288000	65962000	58194000	61838000	60295000	>>>Log2 Transformed	25.9921	25.9154	25.9751	25.7944	25.882	25.8455	0.025096	0.111839	-0.12026	FALSE	FALSE	FALSE	FALSE	FALSE	FALSE
242	A0A0R4J0B5;Q91W34;D6RDS0;Q91W34-2	A0A0R4J0B5	BC017158	cDNA sequence BC017158	233913	ENSMUSG00000030780	>>>Raw Data	5985100	6059900	6094600	5227200	5506300	5542600	>>>Log2 Transformed	22.5129	22.5309	22.5391	22.3176	22.3927	22.4021	0.00487758	0.0471958	-0.156839	FALSE	FALSE	FALSE	FALSE	FALSE	FALSE
243	Q9D720;A0A0R4J0C0;F6VZ99	Q9D720	Nsmce1	NSE1 homolog, SMC5-SMC6 complex component	67711	ENSMUSG00000030750	>>>Raw Data	749470	761710	784940	777930	786450	784450	>>>Log2 Transformed	19.5155	19.5389	19.5822	19.5693	19.585	19.5813	0.176231	0.345119	0.0329939	FALSE	FALSE	FALSE	FALSE	FALSE	FALSE
244	A0A0R4J0C6;Q3UAW9	A0A0R4J0C6	Brf2	BRF2, RNA polymerase III transcription initiation factor 50kDa subunit	66653	ENSMUSG00000031487	>>>Raw Data	117050	111960	110330	117210	120590	120250	>>>Log2 Transformed	16.8368	16.7726	16.7515	16.8387	16.8798	16.8757	0.053932	0.172712	0.0777691	FALSE	FALSE	FALSE	FALSE	FALSE	FALSE
245	A0A0R4J0D1;Q8R3Q0	A0A0R4J0D1	Saraf	store-operated calcium entry-associated regulatory factor	67887	ENSMUSG00000031532	>>>Raw Data	5825700	5981000	5934600	5723600	6052200	6051900	>>>Log2 Transformed	22.474	22.512	22.5007	22.4485	22.529	22.529	0.831671	0.910878	0.00660058	FALSE	FALSE	FALSE	FALSE	FALSE	FALSE
246	A0A0R4J0D3;Q3TDQ1	A0A0R4J0D3	Stt3b	STT3, subunit of the oligosaccharyltransferase complex, homolog B (S. cerevisiae)	68292	ENSMUSG00000032437	>>>Raw Data	48932000	45387000	45760000	44724000	47406000	46759000	>>>Log2 Transformed	25.5443	25.4358	25.4476	25.4145	25.4986	25.4787	0.793877	0.884967	-0.0119272	FALSE	FALSE	FALSE	FALSE	FALSE	FALSE
247	A0A0R4J2D4;A0A0R4J0D5;Q6PDG8-2;Q6PDG8	A0A0R4J2D4	Mon1a	MON1 homolog A, secretory traffciking associated	72825	ENSMUSG00000032583	>>>Raw Data	708310	896230	659380	668020	817850	827380	>>>Log2 Transformed	19.434	19.7735	19.3308	19.3495	19.6415	19.6582	0.835752	0.914623	0.0369725	FALSE	FALSE	FALSE	FALSE	FALSE	FALSE
248	A0A0R4J0E4;Q7TQK1;Q7TQK1-2	A0A0R4J0E4	Ints7	integrator complex subunit 7	77065	ENSMUSG00000037461	>>>Raw Data	1297700	1265000	1199600	1193200	1249300	1218100	>>>Log2 Transformed	20.3075	20.2707	20.1941	20.1864	20.2527	20.2162	0.368257	0.550131	-0.0390197	FALSE	FALSE	FALSE	FALSE	FALSE	FALSE
249	A0A0R4J0F6;Q99KY4-2;Q99KY4;F6SLK1;D6RHK5;F7BG02;A0A0G2JFZ0;A0A0G2JEW6;Q80TZ3-2;Q80TZ3;Q80TZ3-3;A0A0G2JGP6	A0A0R4J0F6	Gak	cyclin G associated kinase	231580	ENSMUSG00000062234	>>>Raw Data	63466000	62044000	63038000	59649000	63735000	62938000	>>>Log2 Transformed	25.9195	25.8868	25.9097	25.83	25.9256	25.9074	0.597865	0.745544	-0.0176608	FALSE	FALSE	FALSE	FALSE	FALSE	FALSE
250	A0A0R4J0F7;Q8BU91;D3Z1A3;A0A087WSS7	A0A0R4J0F7	Slc26a9	solute carrier family 26, member 9	320718	ENSMUSG00000042268	>>>Raw Data	5867300	6011800	5910100	5358400	5423600	5420400	>>>Log2 Transformed	22.4843	22.5194	22.4948	22.3534	22.3708	22.37	0.000341362	0.013884	-0.134741	FALSE	FALSE	FALSE	FALSE	FALSE	FALSE
251	A0A0R4J0G1;Q61400	A0A0R4J0G1	Ceacam10	carcinoembryonic antigen-related cell adhesion molecule 10	26366	ENSMUSG00000054169	>>>Raw Data	527850	817430	510530	622540	523670	586520	>>>Log2 Transformed	19.0098	19.6407	18.9616	19.2478	18.9983	19.1618	0.782623	0.876435	-0.0680713	FALSE	FALSE	FALSE	FALSE	FALSE	FALSE
252	A0A0R4J0G4;Q6VN19	A0A0R4J0G4	Ranbp10	RAN binding protein 10	74334	ENSMUSG00000037415	>>>Raw Data	598300	574960	596620	563720	591900	618450	>>>Log2 Transformed	19.1905	19.1331	19.1865	19.1046	19.175	19.2383	0.954212	0.98783	0.00261539	FALSE	FALSE	FALSE	FALSE	FALSE	FALSE
253	A0A2I3BPW9;A0A0R4J0G7;Q8K4R9-2;Q8K4R9;A0A2I3BQS1;Q8K4R9-3;E9QQ48;J3QPN1	A0A2I3BPW9	Dlgap5	DLG associated protein 5	218977	ENSMUSG00000037544	>>>Raw Data	65187000	63712000	64489000	58790000	62688000	61179000	>>>Log2 Transformed	25.9581	25.9251	25.9425	25.8091	25.9017	25.8665	0.0444638	0.15318	-0.082802	FALSE	FALSE	FALSE	FALSE	FALSE	FALSE
254	A0A0R4J0H5;Q6S5C2;A0A140T8R4;Q6S5C2-2	A0A0R4J0H5	Gnptg	N-acetylglucosamine-1-phosphotransferase, gamma subunit	214505	ENSMUSG00000035521	>>>Raw Data	3660200	3544000	3686900	3877800	4101600	4097800	>>>Log2 Transformed	21.8035	21.7569	21.814	21.8868	21.9678	21.9664	0.00963956	0.0675289	0.148855	FALSE	FALSE	FALSE	FALSE	FALSE	FALSE
255	A0A0R4J0I1	A0A0R4J0I1	Serpina3k	serine (or cysteine) peptidase inhibitor, clade A, member 3K	20714	ENSMUSG00000058207	>>>Raw Data	783060	669520	704380	693410	774050	714180	>>>Log2 Transformed	19.5788	19.3528	19.426	19.4034	19.5621	19.4459	0.837032	0.915149	0.0179397	FALSE	FALSE	FALSE	FALSE	FALSE	FALSE
256	A0A0R4J0I4;E9PVJ3;Q8BIW9;F6YVH6;E9Q2M3;F6ZBE7	A0A0R4J0I4	Chtf18	CTF18, chromosome transmission fidelity factor 18	214901	ENSMUSG00000019214	>>>Raw Data	4080000	4215400	4107600	4164400	4113500	4024500	>>>Log2 Transformed	21.9601	22.0072	21.9699	21.9897	21.9719	21.9404	0.594539	0.74295	-0.0117499	FALSE	FALSE	FALSE	FALSE	FALSE	FALSE
257	A0A0R4J0I6;Q80XL6;D3YTQ5;A0A087WSI8;F6U473	A0A0R4J0I6	Acad11	acyl-Coenzyme A dehydrogenase family, member 11	102632	ENSMUSG00000090150	>>>Raw Data	34920000	33951000	35709000	32064000	34022000	33752000	>>>Log2 Transformed	25.0576	25.017	25.0898	24.9345	25.02	25.0085	0.120249	0.272395	-0.0671333	FALSE	FALSE	FALSE	FALSE	FALSE	FALSE
258	A0A0R4J0I8;Q9JL18;A0A338P6C9;A0A338P773	A0A0R4J0I8	Bace2	beta-site APP-cleaving enzyme 2	56175	ENSMUSG00000040605	>>>Raw Data	1227100	1314400	1266100	1034000	1110200	1035700	>>>Log2 Transformed	20.2268	20.326	20.272	19.9798	20.0824	19.9822	0.00420848	0.0438449	-0.260129	FALSE	FALSE	FALSE	FALSE	FALSE	FALSE
259	Q91ZX7;A0A0R4J0I9;Q3U5J2	Q91ZX7	Lrp1	low density lipoprotein receptor-related protein 1	16971	ENSMUSG00000040249	>>>Raw Data	3296400	3400400	3201000	3356800	3333300	3341700	>>>Log2 Transformed	21.6525	21.6973	21.6101	21.6787	21.6685	21.6722	0.477611	0.650582	0.0198338	FALSE	FALSE	FALSE	FALSE	FALSE	FALSE
260	A0A0R4J0J5;Q8K114-2;Q8K114	A0A0R4J0J5	Ints9	integrator complex subunit 9	210925	ENSMUSG00000021975	>>>Raw Data	3946100	4089000	3981400	3918900	4086000	4078000	>>>Log2 Transformed	21.912	21.9633	21.9248	21.902	21.9623	21.9594	0.768878	0.867667	0.00784944	FALSE	FALSE	FALSE	FALSE	FALSE	FALSE
261	A0A0R4J0J6;Q8BKT7;Q5SVF8;Q5SVF9	A0A0R4J0J6	Thoc5	THO complex 5	107829	ENSMUSG00000034274	>>>Raw Data	340920	342650	333060	356970	361730	360110	>>>Log2 Transformed	18.3791	18.3864	18.3454	18.4454	18.4646	18.4581	0.00341949	0.0402597	0.085734	FALSE	FALSE	FALSE	FALSE	FALSE	FALSE
262	Q2KN98;A0A0R4J0J8;A0A1W2P785	Q2KN98	Specc1l	sperm antigen with calponin homology and coiled-coil domains 1-like	74392	ENSMUSG00000033444	>>>Raw Data	69455000	69105000	69248000	65049000	69831000	69496000	>>>Log2 Transformed	26.0496	26.0423	26.0453	25.955	26.0574	26.0504	0.495641	0.664703	-0.0247722	FALSE	FALSE	FALSE	FALSE	FALSE	FALSE
263	A0A0R4J0K1;Q9ERR7;A0A0G2JEF3;A0A1C7ZMY4	A0A0R4J0K1	Selenof	selenoprotein F	93684	ENSMUSG00000037072	>>>Raw Data	16147000	16072000	15813000	14754000	16104000	15233000	>>>Log2 Transformed	23.9448	23.938	23.9146	23.8146	23.9409	23.8607	0.187333	0.359496	-0.0604005	FALSE	FALSE	FALSE	FALSE	FALSE	FALSE
264	Z4YL78;A0A0R4J0K2;K3W4R5;A2AGT5-2;A2AGT5-3;A2AGT5	Z4YL78	Ckap5	cytoskeleton associated protein 5	75786	ENSMUSG00000040549	>>>Raw Data	316710000	308990000	322960000	303430000	317460000	322100000	>>>Log2 Transformed	28.2386	28.203	28.2668	28.1768	28.242	28.2629	0.794185	0.885037	-0.00887695	FALSE	FALSE	FALSE	FALSE	FALSE	FALSE
265	Q9CRG1;A0A0R4J0K4;D6RI14	Q9CRG1	Tm7sf3	transmembrane 7 superfamily member 3	67623	ENSMUSG00000040234	>>>Raw Data	19138000	19586000	19757000	18145000	18752000	18753000	>>>Log2 Transformed	24.1899	24.2233	24.2359	24.1131	24.1605	24.1606	0.0267749	0.116264	-0.0716296	FALSE	FALSE	FALSE	FALSE	FALSE	FALSE
266	Q8BZW3;E0CY86;E0CYE1;A0A0R4J0L1;Q3UPY5;Q3UPY5-2	Q8BZW3	Glb1l2	galactosidase, beta 1-like 2	244757	ENSMUSG00000036395	>>>Raw Data	3234200	3383700	3290300	3214700	3240300	3286900	>>>Log2 Transformed	21.625	21.6902	21.6498	21.6163	21.6277	21.6483	0.316538	0.501197	-0.0242302	FALSE	FALSE	FALSE	FALSE	FALSE	FALSE
267	A0A0R4J0L5;Q8BRB0;A0A0A6YWW6	A0A0R4J0L5	Cog6	component of oligomeric golgi complex 6	67542	ENSMUSG00000027742	>>>Raw Data	23744000	23278000	23784000	22752000	24018000	23588000	>>>Log2 Transformed	24.5011	24.4725	24.5035	24.4395	24.5176	24.4915	0.724874	0.837402	-0.00945299	FALSE	FALSE	FALSE	FALSE	FALSE	FALSE
268	A0A0R4J0L6;Q8BJZ4	A0A0R4J0L6	Mrps35	mitochondrial ribosomal protein S35	232536	ENSMUSG00000040112	>>>Raw Data	2204800	2291500	2261600	2201200	2185600	2294600	>>>Log2 Transformed	21.0722	21.1279	21.1089	21.0699	21.0596	21.1298	0.576769	0.728355	-0.0165738	FALSE	FALSE	FALSE	FALSE	FALSE	FALSE
269	Q3U155;A0A0R4J0L8;A0A0U1RQA8	Q3U155	Ccdc174	coiled-coil domain containing 174	232236	ENSMUSG00000034083	>>>Raw Data	1136100	1151000	1157500	1110200	1161000	1176800	>>>Log2 Transformed	20.1157	20.1345	20.1426	20.0824	20.1469	20.1664	0.971205	0.99853	0.00102229	FALSE	FALSE	FALSE	FALSE	FALSE	FALSE
270	A0A0R4J0M1;Q8VCN9	A0A0R4J0M1	Tbcc	tubulin-specific chaperone C	72726	ENSMUSG00000036430	>>>Raw Data	27041000	27712000	27223000	24702000	26129000	25773000	>>>Log2 Transformed	24.6886	24.724	24.6983	24.5581	24.6391	24.6194	0.0209767	0.10252	-0.098115	FALSE	FALSE	FALSE	FALSE	FALSE	FALSE
271	Q9CPV1;A0A0R4J0M5;A0A494BA00	Q9CPV1	Ska1	spindle and kinetochore associated complex subunit 1	66468	ENSMUSG00000036223	>>>Raw Data	8018700	7970000	7995200	7194700	7391900	7482900	>>>Log2 Transformed	22.9349	22.9261	22.9307	22.7785	22.8175	22.8352	0.00207931	0.0317139	-0.120202	FALSE	FALSE	FALSE	FALSE	FALSE	FALSE
272	A0A0R4J0M7;Q7TPG7	A0A0R4J0M7	Tafa2;Fam19a2	TAFA chemokine like family member 2;family with sequence similarity 19, member A2	268354	ENSMUSG00000044071	>>>Raw Data	0	0	0	0	0	0	>>>Log2 Transformed	0	0	0	0	0	0	1	1	0	FALSE	FALSE	FALSE	FALSE	FALSE	FALSE
273	A0A0R4J0M9;Q8CDG3;Q8CDG3-2	A0A0R4J0M9	Vcpip1	valosin containing protein (p97)/p47 complex interacting protein 1	70675	ENSMUSG00000045210	>>>Raw Data	51428000	51230000	51629000	45768000	48215000	47681000	>>>Log2 Transformed	25.6161	25.6105	25.6217	25.4478	25.523	25.5069	0.00587568	0.0527328	-0.123496	FALSE	FALSE	FALSE	FALSE	FALSE	FALSE
274	A0A0R4J0N5;P46718;A2T4N6	A0A0R4J0N5	Pdcd2	programmed cell death 2	18567	ENSMUSG00000014771	>>>Raw Data	9915500	9641300	9579300	9354900	9506800	9466400	>>>Log2 Transformed	23.2413	23.2008	23.1915	23.1573	23.1805	23.1744	0.073568	0.205119	-0.0404452	FALSE	FALSE	FALSE	FALSE	FALSE	FALSE
275	A0A0R4J0P1;Q9D7B6;D3YTT4;A0A1L1SUG2	A0A0R4J0P1	Acad8	acyl-Coenzyme A dehydrogenase family, member 8	66948	ENSMUSG00000031969	>>>Raw Data	4906600	5173700	5015200	4410900	4500200	4661300	>>>Log2 Transformed	22.2263	22.3028	22.2579	22.0726	22.1016	22.1523	0.00882596	0.0640006	-0.153478	FALSE	FALSE	FALSE	FALSE	FALSE	FALSE
276	A0A0R4J0P5;P97814	A0A0R4J0P5	Pstpip1	proline-serine-threonine phosphatase-interacting protein 1	19200	ENSMUSG00000032322	>>>Raw Data	28321000	28253000	28358000	27612000	29163000	29127000	>>>Log2 Transformed	24.7554	24.7519	24.7573	24.7188	24.7976	24.7959	0.573949	0.726507	0.0159199	FALSE	FALSE	FALSE	FALSE	FALSE	FALSE
277	Q8VDG3;A0A0R4J0P6;A0A2R8VKA3	Q8VDG3	Parn	poly(A)-specific ribonuclease (deadenylation nuclease)	74108	ENSMUSG00000022685	>>>Raw Data	3822400	3919900	4035100	3925800	4063900	4091600	>>>Log2 Transformed	21.866	21.9024	21.9442	21.9046	21.9544	21.9642	0.274852	0.458554	0.0368722	FALSE	FALSE	FALSE	FALSE	FALSE	FALSE
278	A0A0R4J0Q5;P21619;P21619-2	A0A0R4J0Q5	Lmnb2	lamin B2	16907	ENSMUSG00000062075	>>>Raw Data	25544000	26045000	25733000	26720000	27740000	27477000	>>>Log2 Transformed	24.6065	24.6345	24.6171	24.6714	24.7255	24.7117	0.0100419	0.0685635	0.0835006	FALSE	FALSE	FALSE	FALSE	FALSE	FALSE
279	A0A0R4J0Q9;Q3UM29;Q3TR20	A0A0R4J0Q9	Cog7	component of oligomeric golgi complex 7	233824	ENSMUSG00000034951	>>>Raw Data	30768000	30941000	31311000	29960000	31405000	31682000	>>>Log2 Transformed	24.8749	24.883	24.9002	24.8365	24.9045	24.9172	0.99927	1	2.50756e-05	FALSE	FALSE	FALSE	FALSE	FALSE	FALSE
280	O70404;A0A0R4J0R1;A0A0U1RPE8	O70404	Vamp8	vesicle-associated membrane protein 8	22320	ENSMUSG00000050732;ENSMUSG00000103205	>>>Raw Data	8351400	8045700	8355600	9002700	9470200	9202100	>>>Log2 Transformed	22.9936	22.9398	22.9943	23.1019	23.175	23.1335	0.00443128	0.0448396	0.160912	FALSE	FALSE	FALSE	FALSE	FALSE	FALSE
281	Q924D0;A0A0R4J0S3;D3Z792	Q924D0	Rtn4ip1	reticulon 4 interacting protein 1	170728	ENSMUSG00000019864	>>>Raw Data	5397000	5304000	5378700	4726000	5064900	5100400	>>>Log2 Transformed	22.3637	22.3386	22.3588	22.1722	22.2721	22.2822	0.0360434	0.136254	-0.111577	FALSE	FALSE	FALSE	FALSE	FALSE	FALSE
282	A0A0R4J0S4;Q80Y17	A0A0R4J0S4	Llgl1	LLGL1 scribble cell polarity complex component	16897	ENSMUSG00000020536	>>>Raw Data	1028000	1142500	995160	1019700	1056700	1085700	>>>Log2 Transformed	19.9714	20.1238	19.9246	19.9597	20.0111	20.0502	0.995042	1	0.000433764	FALSE	FALSE	FALSE	FALSE	FALSE	FALSE
283	Q4VBG2;A0A0R4J0S6;Q6RHR9-2;G5E8T6;Q9EQJ9-2;Q9EQJ9	Q4VBG2	Magi1	membrane associated guanylate kinase, WW and PDZ domain containing 1	14924;78178	ENSMUSG00000045095	>>>Raw Data	844620	1119400	963030	1121800	958510	897760	>>>Log2 Transformed	19.6879	20.0943	19.8772	20.0974	19.8704	19.776	0.861607	0.931898	0.02811	FALSE	FALSE	FALSE	FALSE	FALSE	FALSE
284	A0A1L1SVG0;A0A0R4J0S7;Q8CGB3;Q8CGB3-3;Q8CGB3-2;A0A1L1STY4	A0A1L1SVG0	Uaca	uveal autoantigen with coiled-coil domains and ankyrin repeats	72565	ENSMUSG00000034485	>>>Raw Data	6174000	6266400	6346400	6081600	6393700	6283000	>>>Log2 Transformed	22.5578	22.5792	22.5975	22.536	22.6082	22.583	0.925119	0.970411	-0.00240841	FALSE	FALSE	FALSE	FALSE	FALSE	FALSE
285	A0A0R4J0T0;F6UL52;F6WN43	A0A0R4J0T0	Hscb	HscB iron-sulfur cluster co-chaperone	100900	ENSMUSG00000043510	>>>Raw Data	20837000	21505000	20363000	21099000	21281000	21575000	>>>Log2 Transformed	24.3126	24.3582	24.2794	24.3307	24.3431	24.3629	0.308191	0.4931	0.0287771	FALSE	FALSE	FALSE	FALSE	FALSE	FALSE
286	Q504P2;A0A0R4J0T2;D3YXD8	Q504P2	Clec12a	C-type lectin domain family 12, member a	232413	ENSMUSG00000053063	>>>Raw Data	2737900	2769200	2856300	3115100	3052000	3021400	>>>Log2 Transformed	21.3846	21.401	21.4457	21.5708	21.5413	21.5268	0.0037231	0.041619	0.135855	FALSE	FALSE	FALSE	FALSE	FALSE	FALSE
287	A0A0R4J0T4;Q5D0E0;O88351;Q3U141	A0A0R4J0T4	Ikbkb	inhibitor of kappaB kinase beta	16150	ENSMUSG00000031537	>>>Raw Data	1006600	1030900	1069200	1003600	1012800	1093700	>>>Log2 Transformed	19.9411	19.9755	20.0281	19.9368	19.9499	20.0608	0.984913	1	0.00094137	FALSE	FALSE	FALSE	FALSE	FALSE	FALSE
288	A0A0R4J0T5;P28659-2;P28659-3;P28659;P28659-4;Q9Z0H4-3	A0A0R4J0T5	Celf1	CUGBP, Elav-like family member 1	13046	ENSMUSG00000005506;ENSMUSG00000110883	>>>Raw Data	41959000	42338000	41766000	39825000	41645000	41633000	>>>Log2 Transformed	25.3225	25.3354	25.3158	25.2472	25.3116	25.3112	0.194095	0.368096	-0.0345724	FALSE	FALSE	FALSE	FALSE	FALSE	FALSE
289	A0A0R4J0T8;A0A2I3BQY0	A0A0R4J0T8	Arfgap3	ADP-ribosylation factor GTPase activating protein 3	66251	ENSMUSG00000054277	>>>Raw Data	21071000	21211000	21642000	18973000	19624000	20026000	>>>Log2 Transformed	24.3288	24.3383	24.3673	24.1774	24.2261	24.2554	0.00801484	0.0614471	-0.125155	FALSE	FALSE	FALSE	FALSE	FALSE	FALSE
290	A0A0R4J0U2;Q0VGB7;A0A0N4SV05;A0A0N4SVH3	A0A0R4J0U2	Ppp4r2	protein phosphatase 4, regulatory subunit 2	232314	ENSMUSG00000052144	>>>Raw Data	4224300	4358700	4655700	4582700	4382100	4299900	>>>Log2 Transformed	22.0103	22.0555	22.1506	22.1278	22.0632	22.0359	0.946962	0.982447	0.00350502	FALSE	FALSE	FALSE	FALSE	FALSE	FALSE
291	A0A0R4J0U7;Q8R395	A0A0R4J0U7	Commd5	COMM domain containing 5	66398	ENSMUSG00000055041	>>>Raw Data	1239200	2412200	1300500	1449000	1438600	1653200	>>>Log2 Transformed	20.241	21.2019	20.3106	20.4666	20.4562	20.6568	0.863488	0.933215	-0.0579469	FALSE	FALSE	FALSE	FALSE	FALSE	FALSE
292	E9Q361;E9Q360;A0A0R4J0V1;Q8K2A7	E9Q361	Ints10	integrator complex subunit 10	70885	ENSMUSG00000031864	>>>Raw Data	220310	260520	243740	202100	210070	235670	>>>Log2 Transformed	17.7492	17.991	17.895	17.6247	17.6805	17.8464	0.171313	0.340028	-0.161187	FALSE	FALSE	FALSE	FALSE	FALSE	FALSE
293	A0A0R4J0V4;Q9QXM1-3;Q9QXM1;A0A1Y7VLC3;Q9QXM1-2	A0A0R4J0V4	Jmy	junction-mediating and regulatory protein	57748	ENSMUSG00000021690	>>>Raw Data	1626700	1734300	1619500	1717800	1674300	1796200	>>>Log2 Transformed	20.6335	20.7259	20.6271	20.7121	20.6751	20.7765	0.246464	0.429507	0.0590726	FALSE	FALSE	FALSE	FALSE	FALSE	FALSE
294	A0A0R4J0V5;P08775	A0A0R4J0V5	Polr2a	polymerase (RNA) II (DNA directed) polypeptide A	20020	ENSMUSG00000005198	>>>Raw Data	5084700	5164100	5135200	5129600	5131600	5305700	>>>Log2 Transformed	22.2777	22.3001	22.292	22.2904	22.291	22.3391	0.386713	0.566251	0.0168994	FALSE	FALSE	FALSE	FALSE	FALSE	FALSE
295	A0A0R4J0W0;A0A3B2WB53;Q8VEM9;A0A3B2WCF8;A0A3B2WCW8	A0A0R4J0W0	Klhdc3	kelch domain containing 3	71765	ENSMUSG00000063576	>>>Raw Data	8470500	8640900	8576500	8276100	8626800	8485900	>>>Log2 Transformed	23.014	23.0428	23.032	22.9805	23.0404	23.0166	0.42713	0.606538	-0.0170578	FALSE	FALSE	FALSE	FALSE	FALSE	FALSE
296	A0A0R4J0W6;Q9CRC8;F6RDA7;D6RHB1;F6RGS7;D6RFC5;A0A0G2JGC9	A0A0R4J0W6	Lrrc40	leucine rich repeat containing 40	67144	ENSMUSG00000063052	>>>Raw Data	20049000	21133000	20069000	19265000	19875000	20315000	>>>Log2 Transformed	24.257	24.333	24.2585	24.1995	24.2445	24.276	0.270241	0.453869	-0.0428381	FALSE	FALSE	FALSE	FALSE	FALSE	FALSE
297	A0A0R4J0X8;Q9ES28-8;D3Z0V2;A0A1B0GRS3;F6WMJ3;Q8K4I3;A2AFJ8;H3BJ53	A0A0R4J0X8	Arhgef7	Rho guanine nucleotide exchange factor (GEF7)	54126	ENSMUSG00000031511	>>>Raw Data	282440	310190	298110	254430	259190	265120	>>>Log2 Transformed	18.1076	18.2428	18.1855	17.9569	17.9837	18.0163	0.0107255	0.0712617	-0.193005	FALSE	FALSE	FALSE	FALSE	FALSE	FALSE
298	Q3U6U5;A0A0R4J0Z0;D3YW02	Q3U6U5	Gtpbp6	GTP binding protein 6 (putative)	107999	ENSMUSG00000033434	>>>Raw Data	376240	423370	366900	410200	361000	401080	>>>Log2 Transformed	18.5213	18.6916	18.485	18.646	18.4616	18.6135	0.931975	0.974054	0.00775237	FALSE	FALSE	FALSE	FALSE	FALSE	FALSE
299	A0A0R4J0Z1;P08003	A0A0R4J0Z1	Pdia4	protein disulfide isomerase associated 4	12304	ENSMUSG00000025823	>>>Raw Data	277820000	282200000	278390000	253020000	266450000	266370000	>>>Log2 Transformed	28.0496	28.0721	28.0525	27.9147	27.9893	27.9889	0.0220164	0.104301	-0.0938093	FALSE	FALSE	FALSE	FALSE	FALSE	FALSE
300	A0A0R4J1K4;A0A0R4J1K9;A0A0R4J101;P13808-2;P13808-3;P13808;P13808-4;P13808-5;D3YUF1;D3Z5G3	A0A0R4J1K4	Slc4a2	solute carrier family 4 (anion exchanger), member 2	20535	ENSMUSG00000028962	>>>Raw Data	3192400	3485800	3168100	3140700	3275000	3301800	>>>Log2 Transformed	21.6062	21.7331	21.5952	21.5827	21.6431	21.6548	0.735248	0.844186	-0.0179718	FALSE	FALSE	FALSE	FALSE	FALSE	FALSE
301	E9QL31;A0A0R4J104;P98078-2;P98078;F6TQN9;E9PX84;Q3TRE6;P98078-3;Q9DCE6;E0CXT5;E0CZ53;E0CYJ2	E9QL31	Dab2	disabled 2, mitogen-responsive phosphoprotein	13132	ENSMUSG00000022150	>>>Raw Data	37442000	39905000	38534000	36255000	37814000	38288000	>>>Log2 Transformed	25.1582	25.2501	25.1996	25.1117	25.1724	25.1904	0.280823	0.464959	-0.0444554	FALSE	FALSE	FALSE	FALSE	FALSE	FALSE
302	A0A0R4J107;Q8R146-2;Q8R146	A0A0R4J107	Apeh	acylpeptide hydrolase	235606	ENSMUSG00000032590	>>>Raw Data	149400000	144060000	147640000	134380000	142720000	141280000	>>>Log2 Transformed	27.1546	27.1021	27.1375	27.0017	27.0886	27.074	0.0687362	0.197367	-0.0766235	FALSE	FALSE	FALSE	FALSE	FALSE	FALSE
303	A0A0R4J115;O70491	A0A0R4J115	Stra6	stimulated by retinoic acid gene 6	20897	ENSMUSG00000032327	>>>Raw Data	525590	524600	495920	471220	508930	509590	>>>Log2 Transformed	19.0036	19.0009	18.9198	18.846	18.9571	18.959	0.308805	0.493472	-0.0540192	FALSE	FALSE	FALSE	FALSE	FALSE	FALSE
305	O54781;A0A0R4J124;A0A0G2JDY2	O54781	Srpk2	serine/arginine-rich protein specific kinase 2	20817	ENSMUSG00000062604	>>>Raw Data	656280	645230	631120	608900	649030	655430	>>>Log2 Transformed	19.324	19.2995	19.2676	19.2158	19.3079	19.3221	0.70596	0.824766	-0.0150357	FALSE	FALSE	FALSE	FALSE	FALSE	FALSE
306	A0A0R4J138;P50429-2;P50429	A0A0R4J138	Arsb	arylsulfatase B	11881	ENSMUSG00000042082	>>>Raw Data	360010	400600	376070	392610	426750	411900	>>>Log2 Transformed	18.4577	18.6118	18.5206	18.5827	18.703	18.6519	0.110587	0.259999	0.11586	FALSE	FALSE	FALSE	FALSE	FALSE	FALSE
307	A0A0R4J139;Q8BU85;D3YUC9	A0A0R4J139	Msrb3	methionine sulfoxide reductase B3	320183	ENSMUSG00000051236	>>>Raw Data	12302000	11572000	12508000	11150000	11562000	11686000	>>>Log2 Transformed	23.5524	23.4641	23.5763	23.4105	23.4629	23.4783	0.113557	0.264221	-0.0803888	FALSE	FALSE	FALSE	FALSE	FALSE	FALSE
308	A0A0R4J140;Q5SW19;Z4YLI8;Q5SW19-3;Q5SW19-2	A0A0R4J140	Cluh	clustered mitochondria (cluA/CLU1) homolog	74148	ENSMUSG00000020741	>>>Raw Data	39789000	41264000	40602000	41110000	42585000	42324000	>>>Log2 Transformed	25.2459	25.2984	25.275	25.293	25.3438	25.335	0.080409	0.215031	0.0508355	FALSE	FALSE	FALSE	FALSE	FALSE	FALSE
309	A0A0R4J144;Q6DIA7-2	A0A0R4J144	4930432K21Rik	RIKEN cDNA 4930432K21 gene	74666	ENSMUSG00000008129	>>>Raw Data	611380	606920	619660	579950	616450	622990	>>>Log2 Transformed	19.2217	19.2111	19.2411	19.1456	19.2336	19.2489	0.670161	0.800214	-0.0153104	FALSE	FALSE	FALSE	FALSE	FALSE	FALSE
310	A0A0R4J146;Q3UFY7-4;Q3UFY7;Q3UFY7-2;Q3UFY7-3	A0A0R4J146	Nt5c3b	5'-nucleotidase, cytosolic IIIB	68106	ENSMUSG00000017176	>>>Raw Data	470090	437930	416450	403180	469370	424410	>>>Log2 Transformed	18.8426	18.7403	18.6678	18.6211	18.8404	18.6951	0.721233	0.835154	-0.0313907	FALSE	FALSE	FALSE	FALSE	FALSE	FALSE
311	A0A0R4J170;Q3TKT4;Q3TKT4-2;G3UX35	A0A0R4J170	Smarca4	SWI/SNF related, matrix associated, actin dependent regulator of chromatin, subfamily a, member 4	20586	ENSMUSG00000032187	>>>Raw Data	9241000	8711000	9924200	8815900	10068000	9273400	>>>Log2 Transformed	23.1396	23.0544	23.2425	23.0717	23.2633	23.1447	0.862809	0.932649	0.0143578	FALSE	FALSE	FALSE	FALSE	FALSE	FALSE
312	Q9QZH6;A0A0R4J174;J3KMM6	Q9QZH6	Ecsit	ECSIT signalling integrator	26940	ENSMUSG00000066839	>>>Raw Data	2843700	3711400	2850800	2902300	2980700	3066400	>>>Log2 Transformed	21.4393	21.8235	21.4429	21.4688	21.5072	21.5481	0.664361	0.79601	-0.0605686	FALSE	FALSE	FALSE	FALSE	FALSE	FALSE
313	A0A0R4J177;Q3TVC7;Q3TVC7-3	A0A0R4J177	Ccndbp1	cyclin D-type binding-protein 1	17151	ENSMUSG00000023572	>>>Raw Data	2078900	1941500	2022000	2099200	2203600	2111400	>>>Log2 Transformed	20.9874	20.8887	20.9474	21.0014	21.0714	21.0098	0.0753124	0.207491	0.0863756	FALSE	FALSE	FALSE	FALSE	FALSE	FALSE
314	A0A286YE21;Q91ZD5;A0A0R4J182;Q9JL96	A0A286YE21	Cts3	cathepsin 3	117066	ENSMUSG00000074870	>>>Raw Data	0	0	0	0	0	0	>>>Log2 Transformed	0	0	0	0	0	0	1	1	0	FALSE	FALSE	FALSE	FALSE	FALSE	FALSE
315	A0A0R4J187;A0A2R8VHZ9;E9PZD4;E9Q163;E9Q4A4	A0A0R4J187	Xrcc6	X-ray repair complementing defective repair in Chinese hamster cells 6	14375	ENSMUSG00000022471	>>>Raw Data	61673000	60121000	61433000	56777000	60347000	58912000	>>>Log2 Transformed	25.8781	25.8414	25.8725	25.7588	25.8468	25.8121	0.106725	0.255168	-0.0581239	FALSE	FALSE	FALSE	FALSE	FALSE	FALSE
316	A0A0R4J195;Q9CSU0-2;Q9CSU0;Q9CSU0-3;F6YB25;F7DAY5	A0A0R4J195	Rprd1b	regulation of nuclear pre-mRNA domain containing 1B	70470	ENSMUSG00000027651	>>>Raw Data	1235500	1238100	1208200	1264000	1314000	1330000	>>>Log2 Transformed	20.2367	20.2397	20.2044	20.2696	20.3255	20.343	0.0260434	0.114461	0.0857685	FALSE	FALSE	FALSE	FALSE	FALSE	FALSE
317	A0A0R4J198;Q9JJN4;Q9ESL0	A0A0R4J198	Oxct2b	3-oxoacid CoA transferase 2B	353371	ENSMUSG00000076438	>>>Raw Data	1547900	1701300	1536800	2092500	2141100	2131400	>>>Log2 Transformed	20.5619	20.6982	20.5515	20.9968	21.0299	21.0234	0.00103182	0.0233587	0.412834	FALSE	FALSE	FALSE	FALSE	TRUE	TRUE
318	A0A0R4J1A9;Q8VC66	A0A0R4J1A9	Ssx2ip	synovial sarcoma, X 2 interacting protein	99167	ENSMUSG00000036825	>>>Raw Data	419670	466250	444850	421780	406160	409200	>>>Log2 Transformed	18.6789	18.8307	18.763	18.6861	18.6317	18.6425	0.09095	0.23136	-0.104111	FALSE	FALSE	FALSE	FALSE	FALSE	FALSE
319	A0A0R4J1E3;Q9QXS6-2;Q9QXS6-3;Q9QXS6;F7CPL2	A0A0R4J1E3	Dbn1	drebrin 1	56320	ENSMUSG00000034675	>>>Raw Data	938460	914790	864600	859270	880860	916190	>>>Log2 Transformed	19.8399	19.8031	19.7217	19.7128	19.7486	19.8053	0.499722	0.668111	-0.0326992	FALSE	FALSE	FALSE	FALSE	FALSE	FALSE
320	A0A0R4J1F2;Q3U4P5;Q61144-2;Q61144	A0A0R4J1F2	Psen2	presenilin 2	19165	ENSMUSG00000010609	>>>Raw Data	308100	323200	322500	354090	375860	362150	>>>Log2 Transformed	18.233	18.3021	18.2989	18.4338	18.5198	18.4662	0.00441636	0.0448396	0.195257	FALSE	FALSE	FALSE	FALSE	FALSE	FALSE
321	A0A0R4J1F8;A0A2K6EDP7;P59328-3;P59328;P59328-2	A0A0R4J1F8	Wdhd1	WD repeat and HMG-box DNA binding protein 1	218973	ENSMUSG00000037572	>>>Raw Data	31384000	31017000	32045000	29727000	30896000	30644000	>>>Log2 Transformed	24.9035	24.8866	24.9336	24.8253	24.8809	24.8691	0.0859221	0.22387	-0.049463	FALSE	FALSE	FALSE	FALSE	FALSE	FALSE
322	A0A0R4J1G9;E9QN92;Q8CI59;Q8CI59-2;D3YTP0	A0A0R4J1G9	Steap3	STEAP family member 3	68428	ENSMUSG00000026389	>>>Raw Data	2037700	2153600	2067400	2098800	2065100	2133400	>>>Log2 Transformed	20.9585	21.0383	20.9794	21.0011	20.9778	21.0247	0.756035	0.858469	0.00914043	FALSE	FALSE	FALSE	FALSE	FALSE	FALSE
323	A0A0R4J1H8;A0A286YDQ8;E9QMY5;Q9QXN0-4;Q9QXN0-2;Q9QXN0-3;Q9QXN0;E9Q6I3	A0A0R4J1H8	Shroom3	shroom family member 3	27428	ENSMUSG00000029381	>>>Raw Data	3019700	3326100	3147600	3037400	3225600	3276300	>>>Log2 Transformed	21.526	21.6654	21.5858	21.5344	21.6211	21.6436	0.895433	0.952183	0.00732764	FALSE	FALSE	FALSE	FALSE	FALSE	FALSE
324	F8WHD9;A0A0R4J1I3;O88559;D3YZC2;O88559-2;F7CJP6;E9PV51;A0A494BB64;F6ZTV9	F8WHD9	Men1	multiple endocrine neoplasia 1	17283	ENSMUSG00000024947	>>>Raw Data	20695000	21021000	20959000	20249000	20897000	20417000	>>>Log2 Transformed	24.3028	24.3253	24.3211	24.2713	24.3168	24.2833	0.164652	0.330635	-0.025922	FALSE	FALSE	FALSE	FALSE	FALSE	FALSE
325	Q9QY81;A0A0R4J1I6;F6XGN0	Q9QY81	Nup210	nucleoporin 210	54563	ENSMUSG00000030091	>>>Raw Data	3969300	3987200	3915600	4108600	4060700	4078000	>>>Log2 Transformed	21.9205	21.9269	21.9008	21.9702	21.9533	21.9594	0.00841823	0.0629934	0.0449144	FALSE	FALSE	FALSE	FALSE	FALSE	FALSE
326	A0A0R4J1J1;Q69ZP3-2	A0A0R4J1J1	Pnkd	paroxysmal nonkinesiogenic dyskinesia	56695	ENSMUSG00000026179	>>>Raw Data	547020	525630	531400	523360	582070	587380	>>>Log2 Transformed	19.0612	19.0037	19.0194	18.9974	19.1508	19.1639	0.247497	0.430681	0.0759502	FALSE	FALSE	FALSE	FALSE	FALSE	FALSE
327	Q05BG1;E9QA19;A0A0R4J1K1;Q8BT14-2;Q8BT14;Q8BT14-3	Q05BG1	Cnot4	CCR4-NOT transcription complex, subunit 4	53621	ENSMUSG00000038784	>>>Raw Data	3720000	3726500	3673200	3445500	3555700	3509200	>>>Log2 Transformed	21.8269	21.8294	21.8086	21.7163	21.7617	21.7427	0.00521256	0.0496366	-0.0813907	FALSE	FALSE	FALSE	FALSE	FALSE	FALSE
328	A0A0R4J1K6;E9QL43;Q8CIC2-2;Q8CIC2	A0A0R4J1K6	Nupl2	nucleoporin like 2	231042	ENSMUSG00000048439	>>>Raw Data	227290	427210	219970	268410	280980	268870	>>>Log2 Transformed	17.7942	18.7046	17.747	18.0341	18.1001	18.0366	0.940079	0.977981	-0.0249907	FALSE	FALSE	FALSE	FALSE	FALSE	FALSE
329	O88898;Q569E5;O88898-6;A0A0R4J1K8;O88898-4;O88898-3;O88898-5;O88898-2;Q3UVI3;G3UYS2;Z4YK94;B1AX91;H3BK76;Q9JJP2;Q9JJP2-4;Q9JJP2-3;Q9JJP2-2	O88898	Trp63	transformation related protein 63	22061	ENSMUSG00000022510	>>>Raw Data	369670	409290	370360	426880	433040	444920	>>>Log2 Transformed	18.4959	18.6428	18.4986	18.7035	18.7241	18.7632	0.0232214	0.107371	0.184529	FALSE	FALSE	FALSE	FALSE	FALSE	FALSE
330	D3Z3U7;A0A0R4J1L0;D3Z3U5;D3Z3U6;A0A5F8MPM0;A0A5F8MQ87;G3X9X7;A0A5F8MPC4;O54967-2;O54967-3;O54967	D3Z3U7	Tnk2	tyrosine kinase, non-receptor, 2	51789	ENSMUSG00000022791	>>>Raw Data	301570	316840	293490	287070	305510	291930	>>>Log2 Transformed	18.2021	18.2734	18.163	18.131	18.2209	18.1553	0.356282	0.539179	-0.0437712	FALSE	FALSE	FALSE	FALSE	FALSE	FALSE
331	A0A0R4J1L2;Q91VK2;F6ZFU0;P57776-2;D3YY68;D3Z7N2	A0A0R4J1L2	Eef1d	eukaryotic translation elongation factor 1 delta (guanine nucleotide exchange protein)	66656	ENSMUSG00000055762	>>>Raw Data	128110	90489	126120	86469	84417	95000	>>>Log2 Transformed	16.967	16.4655	16.9444	16.3999	16.3653	16.5357	0.104814	0.252461	-0.358708	FALSE	FALSE	FALSE	FALSE	FALSE	FALSE
332	A0A0R4J1L4;Q9WVP1-2	A0A0R4J1L4	Ap1m2	adaptor protein complex AP-1, mu 2 subunit	11768	ENSMUSG00000003309	>>>Raw Data	2090000	1845800	2206100	1839000	1893700	1834300	>>>Log2 Transformed	20.9951	20.8158	21.0731	20.8105	20.8528	20.8068	0.149942	0.311652	-0.137963	FALSE	FALSE	FALSE	FALSE	FALSE	FALSE
333	A0A0R4J1L6;Q5DTU0;Q5DTU0-2;D3YYQ6;D3YZD3	A0A0R4J1L6	Afap1l2	actin filament associated protein 1-like 2	226250	ENSMUSG00000025083	>>>Raw Data	5313100	5410100	5388000	5666600	5866600	5881400	>>>Log2 Transformed	22.3411	22.3672	22.3613	22.4341	22.4841	22.4877	0.00416152	0.0435275	0.11207	FALSE	FALSE	FALSE	FALSE	FALSE	FALSE
334	A0A0R4J1L9;A0A0R4J147;A0A0R4J0N9;E9Q8N4;D3Z7B3;D3Z2H5;D3Z2Y9	A0A0R4J1L9	Mtus1	mitochondrial tumor suppressor 1	102103	ENSMUSG00000045636	>>>Raw Data	140500000	136940000	138670000	132310000	139200000	140220000	>>>Log2 Transformed	27.066	27.029	27.0471	26.9793	27.0526	27.0631	0.61094	0.756218	-0.0156654	FALSE	FALSE	FALSE	FALSE	FALSE	FALSE
335	Q8BYK4;A0A0R4J1M3;D3YY80	Q8BYK4	Rdh12	retinol dehydrogenase 12	77974	ENSMUSG00000021123	>>>Raw Data	13519000	13656000	13188000	12614000	13191000	13070000	>>>Log2 Transformed	23.6885	23.703	23.6527	23.5885	23.6531	23.6398	0.0928601	0.233987	-0.0543034	FALSE	FALSE	FALSE	FALSE	FALSE	FALSE
336	E9QP56;A0A0R4J1N3;P33622	E9QP56	Apoc3	apolipoprotein C-III	11814	ENSMUSG00000032081	>>>Raw Data	334490	307980	338620	285440	305110	283070	>>>Log2 Transformed	18.3516	18.2325	18.3693	18.1228	18.219	18.1108	0.0384469	0.141837	-0.16693	FALSE	FALSE	FALSE	FALSE	FALSE	FALSE
337	Q8CEE7;A0A0R4J1N8;D3YVJ8	Q8CEE7	Rdh13	retinol dehydrogenase 13 (all-trans and 9-cis)	108841	ENSMUSG00000008435	>>>Raw Data	2695500	3082200	2599800	2743900	2872500	2889400	>>>Log2 Transformed	21.3621	21.5555	21.31	21.3878	21.4539	21.4623	0.761385	0.861587	0.0254636	FALSE	FALSE	FALSE	FALSE	FALSE	FALSE
338	A0A0R4J1N9;P40630-2;P40630;D3Z0F3	A0A0R4J1N9	Tfam	transcription factor A, mitochondrial	21780	ENSMUSG00000003923	>>>Raw Data	84952000	83968000	86234000	80877000	84794000	83718000	>>>Log2 Transformed	26.3401	26.3233	26.3618	26.2692	26.3375	26.319	0.226258	0.407106	-0.0331716	FALSE	FALSE	FALSE	FALSE	FALSE	FALSE
339	A0A0R4J1Q0;Q3UJB9-2	A0A0R4J1Q0	Edc4	enhancer of mRNA decapping 4	234699	ENSMUSG00000036270	>>>Raw Data	4095400	4040000	4215500	4926300	4996700	4911800	>>>Log2 Transformed	21.9656	21.9459	22.0073	22.2321	22.2525	22.2278	0.000175424	0.0093864	0.264556	FALSE	FALSE	FALSE	FALSE	TRUE	TRUE
340	G3X9S2;A0A0R4J1Q7;P06802-2;P06802;E9QQ26	G3X9S2	Enpp1	ectonucleotide pyrophosphatase/phosphodiesterase 1	18605	ENSMUSG00000037370	>>>Raw Data	2361900	2300200	2289200	1892000	2115600	2022900	>>>Log2 Transformed	21.1715	21.1333	21.1264	20.8515	21.0126	20.948	0.0134527	0.0808395	-0.206382	FALSE	FALSE	FALSE	FALSE	FALSE	FALSE
341	E9QQ99;D3Z1Y1;A0A0R4J1R1;D3YZH4	E9QQ99	Syvn1	synovial apoptosis inhibitor 1, synoviolin	74126	ENSMUSG00000024807	>>>Raw Data	6659300	6684900	6694500	6519200	6875800	6782400	>>>Log2 Transformed	22.6669	22.6725	22.6745	22.6363	22.7131	22.6934	0.699965	0.820774	0.00958852	FALSE	FALSE	FALSE	FALSE	FALSE	FALSE
342	A0A0R4J1R7;Q9CZL5	A0A0R4J1R7	Pcbd2	pterin 4 alpha carbinolamine dehydratase/dimerization cofactor of hepatocyte nuclear factor 1 alpha (TCF1) 2	72562	ENSMUSG00000021496	>>>Raw Data	22836000	24579000	22461000	21619000	22708000	22915000	>>>Log2 Transformed	24.4448	24.5509	24.4209	24.3658	24.4367	24.4498	0.314885	0.499675	-0.0547885	FALSE	FALSE	FALSE	FALSE	FALSE	FALSE
343	A0A0R4J1V0;D3YZS9;D3YW13;D3Z114	A0A0R4J1V0	Pdzk1	PDZ domain containing 1	59020	ENSMUSG00000038298	>>>Raw Data	5299700	5592400	5470600	4774300	5159500	4915600	>>>Log2 Transformed	22.3375	22.415	22.3833	22.1869	22.2988	22.2289	0.0240015	0.109014	-0.140396	FALSE	FALSE	FALSE	FALSE	FALSE	FALSE
344	A0A0R4J1W1;Q91ZT9	A0A0R4J1W1	Asb8	ankyrin repeat and SOCS box-containing 8	78541	ENSMUSG00000048175	>>>Raw Data	856280	1009900	800380	872100	857910	854530	>>>Log2 Transformed	19.7077	19.9458	19.6103	19.7341	19.7105	19.7048	0.722321	0.836011	-0.0381524	FALSE	FALSE	FALSE	FALSE	FALSE	FALSE
345	G3X8W7;A0A0R4J1W7;Q8BGZ4;Q8BGZ4-2	G3X8W7	Cdc23	CDC23 cell division cycle 23	52563	ENSMUSG00000024370	>>>Raw Data	12927000	12503000	12837000	12195000	12826000	12710000	>>>Log2 Transformed	23.6239	23.5758	23.6138	23.5398	23.6126	23.5995	0.485426	0.656877	-0.0205483	FALSE	FALSE	FALSE	FALSE	FALSE	FALSE
346	A0A0R4J1X6;Q6NSR3;E9QL72;A0A0J9YUQ2;F6QFE9;A0A0J9YUF3	A0A0R4J1X6	Adck2	aarF domain containing kinase 2	57869	ENSMUSG00000046947	>>>Raw Data	29140000	28758000	29659000	30113000	31268000	30668000	>>>Log2 Transformed	24.7965	24.7775	24.822	24.8439	24.8982	24.8702	0.0237268	0.108655	0.0721244	FALSE	FALSE	FALSE	FALSE	FALSE	FALSE
347	A0A0R4J1Y3;Q8BWU5;E0CYN9;E9QMF4;E0CXW7;E0CYK9	A0A0R4J1Y3	Osgep	O-sialoglycoprotein endopeptidase	66246	ENSMUSG00000006289	>>>Raw Data	4511800	4575800	4446800	4115300	4228700	4410100	>>>Log2 Transformed	22.1053	22.1256	22.0843	21.9726	22.0118	22.0724	0.0516114	0.167661	-0.0861571	FALSE	FALSE	FALSE	FALSE	FALSE	FALSE
348	F6TWX0;F7DFJ2;A0A0R4J1Y8;E0CYF3;Q9DBV7;P23708-2;P23708	F6TWX0	Nfya	nuclear transcription factor-Y alpha	18044	ENSMUSG00000023994	>>>Raw Data	1983200	1918500	1976200	1939700	2245000	2105300	>>>Log2 Transformed	20.9194	20.8715	20.9143	20.8874	21.0983	21.0056	0.204043	0.380053	0.0953456	FALSE	FALSE	FALSE	FALSE	FALSE	FALSE
349	A0A0R4J1Z3;Q9CR67;Q9CZM3;E0CXY5;A0A0J9YV78	A0A0R4J1Z3	Tmem33	transmembrane protein 33	67878	ENSMUSG00000037720	>>>Raw Data	1991900	1922000	1932900	1838200	1964500	1938000	>>>Log2 Transformed	20.9257	20.8742	20.8823	20.8099	20.9057	20.8861	0.465928	0.639508	-0.026832	FALSE	FALSE	FALSE	FALSE	FALSE	FALSE
350	E0CZD6;E9Q3H9;A0A0R4J1Z5;E9QJU6;Q6R3M4-2;Q6R3M4	E0CZD6	Poli	polymerase (DNA directed), iota	26447	ENSMUSG00000038425	>>>Raw Data	154990	153390	153760	151140	154680	162170	>>>Log2 Transformed	17.2418	17.2269	17.2303	17.2055	17.2389	17.3072	0.593045	0.742105	0.0175397	FALSE	FALSE	FALSE	FALSE	FALSE	FALSE
351	A0A0R4J206;Q9Z223;E9PVP5;Q9Z223-1;Q9Z223-3;E9PUX1	A0A0R4J206	Mocs2	molybdenum cofactor synthesis 2	17434	ENSMUSG00000015536	>>>Raw Data	4228000	4181400	4239900	4426200	4474500	4538200	>>>Log2 Transformed	22.0115	21.9956	22.0156	22.0776	22.0933	22.1137	0.00195528	0.0306377	0.0873079	FALSE	FALSE	FALSE	FALSE	FALSE	FALSE
352	O35177;A0A0R4J212;A0A286YCE4	O35177	Nedd9	neural precursor cell expressed, developmentally down-regulated gene 9	18003	ENSMUSG00000021365	>>>Raw Data	960220	1022100	961980	961010	976130	979570	>>>Log2 Transformed	19.873	19.9631	19.8756	19.8742	19.8967	19.9018	0.694151	0.816451	-0.013021	FALSE	FALSE	FALSE	FALSE	FALSE	FALSE
353	Q3UFS4;A0A0R4J215;A0A3B2WAW3	Q3UFS4	Gpatch11	G patch domain containing 11	53951	ENSMUSG00000050668	>>>Raw Data	3296500	3159200	3305200	3394900	3365700	3340800	>>>Log2 Transformed	21.6525	21.5911	21.6563	21.6949	21.6825	21.6718	0.0881206	0.22754	0.0497458	FALSE	FALSE	FALSE	FALSE	FALSE	FALSE
354	A0A0R4J217;D3YTV3;Q9DBV3	A0A0R4J217	Dhx34	DEAH (Asp-Glu-Ala-His) box polypeptide 34	71723	ENSMUSG00000006019	>>>Raw Data	39865	40884	28684	46006	48640	52581	>>>Log2 Transformed	15.2829	15.3193	14.808	15.4896	15.5699	15.6823	0.0631633	0.188677	0.443856	FALSE	FALSE	FALSE	FALSE	FALSE	FALSE
355	A0A0R4J225;Q9Z2E9;E0CXJ2;F6US45	A0A0R4J225	Bscl2	Berardinelli-Seip congenital lipodystrophy 2 (seipin)	14705	ENSMUSG00000071657	>>>Raw Data	14617000	13803000	13992000	12625000	13292000	13225000	>>>Log2 Transformed	23.8011	23.7185	23.7381	23.5898	23.6641	23.6568	0.0281066	0.118604	-0.115707	FALSE	FALSE	FALSE	FALSE	FALSE	FALSE
356	A0A0R4J233;A0A1W2P6J7;Q8C650-2;Q8C650;A0A1W2P866	A0A0R4J233	Sept10	septin 10	103080	ENSMUSG00000019917	>>>Raw Data	2327300	2381300	2338700	2192200	2178600	2207500	>>>Log2 Transformed	21.1502	21.1833	21.1573	21.0639	21.055	21.074	0.000977273	0.0225638	-0.0993064	FALSE	FALSE	FALSE	FALSE	FALSE	FALSE
357	A0A0R4J242;Q922Q9;A0A0R4J058;Q922Q9-2;A0A1B0GSH5;D3YWG2;G8JL55	A0A0R4J242	Chid1	chitinase domain containing 1	68038	ENSMUSG00000025512	>>>Raw Data	13123000	12911000	12797000	12226000	12868000	12495000	>>>Log2 Transformed	23.6456	23.6221	23.6093	23.5434	23.6173	23.5748	0.119721	0.271569	-0.0471376	FALSE	FALSE	FALSE	FALSE	FALSE	FALSE
358	Q9ESJ0;A0A0R4J254;G3UX04	Q9ESJ0	Xpo4	exportin 4	57258	ENSMUSG00000021952	>>>Raw Data	3550300	3734700	3687400	3740100	3796000	3840500	>>>Log2 Transformed	21.7595	21.8326	21.8142	21.8346	21.856	21.8729	0.0997072	0.244813	0.0524379	FALSE	FALSE	FALSE	FALSE	FALSE	FALSE
359	A0A0R4J259;Q7TMK9-2;G3UZI2;G3UZ48;G3UXJ6;G3UWM1;G3XA76;G3UXU5;G3UY67;G3UYK7	A0A0R4J259	Syncrip	synaptotagmin binding, cytoplasmic RNA interacting protein	56403	ENSMUSG00000032423	>>>Raw Data	75301000	73782000	75354000	72911000	77242000	76150000	>>>Log2 Transformed	26.1662	26.1368	26.1672	26.1196	26.2029	26.1823	0.68956	0.813128	0.0115813	FALSE	FALSE	FALSE	FALSE	FALSE	FALSE
360	A0A0R4J260;B2RRE7	A0A0R4J260	Otud4	OTU domain containing 4	73945	ENSMUSG00000036990	>>>Raw Data	9254600	8606400	9258800	8415700	8767800	8914600	>>>Log2 Transformed	23.1417	23.037	23.1424	23.0047	23.0638	23.0877	0.268839	0.45293	-0.0549792	FALSE	FALSE	FALSE	FALSE	FALSE	FALSE
361	O35083;A0A0R4J263;G3UWV6	O35083	Agpat1	1-acylglycerol-3-phosphate O-acyltransferase 1 (lysophosphatidic acid acyltransferase, alpha)	55979	ENSMUSG00000034254	>>>Raw Data	1530700	1579500	1376200	1375200	1427300	1492800	>>>Log2 Transformed	20.5458	20.591	20.3923	20.3912	20.4449	20.5096	0.426935	0.606538	-0.0611329	FALSE	FALSE	FALSE	FALSE	FALSE	FALSE
362	A0A0R4J272;Q921N7	A0A0R4J272	Tmem70	transmembrane protein 70	70397	ENSMUSG00000025940	>>>Raw Data	1116300	1090300	1061600	814030	849230	872810	>>>Log2 Transformed	20.0903	20.0563	20.0178	19.6347	19.6958	19.7353	0.000524843	0.0167904	-0.366189	FALSE	FALSE	FALSE	FALSE	TRUE	TRUE
363	Q7TMF3;A0A0R4J275;F6RBR6	Q7TMF3	Ndufa12	NADH:ubiquinone oxidoreductase subunit A12	66414	ENSMUSG00000020022	>>>Raw Data	17034000	17975000	17438000	16685000	17671000	17116000	>>>Log2 Transformed	24.0219	24.0995	24.0557	23.992	24.0749	24.0288	0.455288	0.631769	-0.0271209	FALSE	FALSE	FALSE	FALSE	FALSE	FALSE
364	G3UZP8;G3UX82;G3UZ39;A0A0R4J288;G3UYP2;O70348	G3UZP8	Dxo	decapping exoribonuclease	112403	ENSMUSG00000040482	>>>Raw Data	306110	321890	312370	337760	342120	314040	>>>Log2 Transformed	18.2237	18.2962	18.2529	18.3656	18.3841	18.2606	0.145318	0.30587	0.0791916	FALSE	FALSE	FALSE	FALSE	FALSE	FALSE
365	Q7TMV3;A0A0R4J291;F2Z402	Q7TMV3	Fastkd5	FAST kinase domains 5	380601	ENSMUSG00000079043	>>>Raw Data	5038700	5185600	5017500	4718900	4986900	5055900	>>>Log2 Transformed	22.2646	22.3061	22.2585	22.17	22.2497	22.2695	0.240548	0.422641	-0.0466565	FALSE	FALSE	FALSE	FALSE	FALSE	FALSE
366	A0A0R4J2A3;Q9D4D4	A0A0R4J2A3	Tktl2	transketolase-like 2	74419	ENSMUSG00000025519	>>>Raw Data	28466000	28275000	27867000	25856000	27415000	27053000	>>>Log2 Transformed	24.7627	24.753	24.7321	24.624	24.7085	24.6893	0.0498948	0.163994	-0.0753571	FALSE	FALSE	FALSE	FALSE	FALSE	FALSE
367	A0A0R4J2B6;Q8BX09;A0A087WST2;A0A087WRV7;A0A087WQU2	A0A0R4J2B6	Rbbp5	retinoblastoma binding protein 5, histone lysine methyltransferase complex subunit	213464	ENSMUSG00000026439	>>>Raw Data	11104000	11214000	11303000	11635000	11983000	12178000	>>>Log2 Transformed	23.4046	23.4188	23.4302	23.472	23.5145	23.5378	0.0119626	0.0759338	0.0902171	FALSE	FALSE	FALSE	FALSE	FALSE	FALSE
368	A0A0R4J2C6;A0A0R4J2C1;Q9QXJ1-2;Q9QXJ1;A0A087WR62;A0A087WPS7;A0A087WPI2;A0A087WRY7;A0A087WRP1;A0A1B0GT76;A0A087WQC5	A0A0R4J2C6	Apbb1	amyloid beta (A4) precursor protein-binding, family B, member 1	11785	ENSMUSG00000037032	>>>Raw Data	2593000	2745300	2526400	2408800	2470900	2399600	>>>Log2 Transformed	21.3062	21.3885	21.2687	21.1999	21.2366	21.1944	0.0427288	0.15036	-0.110841	FALSE	FALSE	FALSE	FALSE	FALSE	FALSE
369	A0A0R4J2C2;P46097	A0A0R4J2C2	Syt2	synaptotagmin II	20980	ENSMUSG00000026452	>>>Raw Data	810950	850790	764970	835360	900040	863420	>>>Log2 Transformed	19.6293	19.6984	19.545	19.672	19.7796	19.7197	0.140066	0.299032	0.0995434	FALSE	FALSE	FALSE	FALSE	FALSE	FALSE
370	A0A0U1RPI5;A0A0U1RNE7;Q8BJ83-2;Q8BJ83;D3Z3H7;A0A0U1RQB1;A0A0U1RPS4	A0A0U1RPI5	Tm2d3	TM2 domain containing 3	68634	ENSMUSG00000078681	>>>Raw Data	192970	405970	172180	213200	232330	213100	>>>Log2 Transformed	17.558	18.631	17.3936	17.7019	17.8258	17.7012	0.77756	0.872996	-0.117918	FALSE	FALSE	FALSE	FALSE	FALSE	FALSE
371	A0A0U1RNK7;E9PX48;A2A9M5;A2A9M4;Q8R1A4-2;Q8R1A4;A0A0U1RNY4;A2AW79;F6ZJ55;A0A0U1RPH6;A0A0U1RP53;Q8C147	A0A0U1RNK7	Dock7	dedicator of cytokinesis 7	67299	ENSMUSG00000028556	>>>Raw Data	15745000	16785000	16057000	15977000	16107000	16441000	>>>Log2 Transformed	23.9084	24.0007	23.9367	23.9295	23.9412	23.9708	0.964223	0.994314	-0.00142876	FALSE	FALSE	FALSE	FALSE	FALSE	FALSE
372	D3Z7R0;A0A0U1RQ97;A0A0U1RNL7;A0A0U1RPT4;O55028	D3Z7R0	Bckdk	branched chain ketoacid dehydrogenase kinase	12041	ENSMUSG00000030802	>>>Raw Data	466270	454220	452830	471720	472020	467470	>>>Log2 Transformed	18.8308	18.793	18.7886	18.8476	18.8485	18.8345	0.0494759	0.163384	0.0393753	FALSE	FALSE	FALSE	FALSE	FALSE	FALSE
373	E0CXS1;A0A0U1RNR7;Q8K480-2;Q8K480;A0A0U1RNN1	E0CXS1	Mfrp	membrane frizzled-related protein	259172	ENSMUSG00000034739	>>>Raw Data	261210	291680	276360	272160	247760	280270	>>>Log2 Transformed	17.9949	18.154	18.0762	18.0541	17.9186	18.0965	0.502641	0.669947	-0.0519764	FALSE	FALSE	FALSE	FALSE	FALSE	FALSE
374	A0A0U1RPD7;A0A0U1RNW0;A0A0U1RPM8;Q6P2B2;A0A0U1RP94;Q8BTH8;A0A0U1RPL1;A0A0U1RNX9;A0A0U1RQ81	A0A0U1RPD7	Csnk1g1	casein kinase 1, gamma 1	214897	ENSMUSG00000032384	>>>Raw Data	3108300	3127400	3285000	3177700	3334800	3334200	>>>Log2 Transformed	21.5677	21.5765	21.6475	21.5996	21.6692	21.6689	0.228666	0.409801	0.048647	FALSE	FALSE	FALSE	FALSE	FALSE	FALSE
375	A0A0U1RP13;Q8VDP6;A0A0U1RNI6;A0A0U1RPV3;A0A0U1RQ57;Q05BY1;A0A0U1RP60	A0A0U1RP13	Cdipt	CDP-diacylglycerol--inositol 3-phosphatidyltransferase (phosphatidylinositol synthase)	52858	ENSMUSG00000030682	>>>Raw Data	1347700	1397200	1296900	1295100	1310700	1207400	>>>Log2 Transformed	20.3621	20.4141	20.3066	20.3046	20.3219	20.2035	0.1556	0.31909	-0.0842668	FALSE	FALSE	FALSE	FALSE	FALSE	FALSE
376	A0A0U1RP62;Q9BCZ4;A0A0U1RQ25;A0A0U1RPI8	A0A0U1RP62	Selenos	selenoprotein S	109815	ENSMUSG00000075701	>>>Raw Data	730310	1357700	690290	695160	758710	827070	>>>Log2 Transformed	19.4782	20.3727	19.3968	19.407	19.5332	19.6577	0.536628	0.699726	-0.216634	FALSE	FALSE	FALSE	FALSE	FALSE	FALSE
377	A0A0U1RPD8;Q8K284-2;Q8K284	A0A0U1RPD8	Gtf3c1	general transcription factor III C 1	233863	ENSMUSG00000032777	>>>Raw Data	306470	280020	311020	292940	303830	287040	>>>Log2 Transformed	18.2254	18.0952	18.2467	18.1603	18.2129	18.1309	0.711879	0.829125	-0.0210539	FALSE	FALSE	FALSE	FALSE	FALSE	FALSE
378	A0A0U1RPG9;Q3TLD5;A0A0U1RNX4;Q3TLD5-2	A0A0U1RPG9	Uri1	URI1, prefoldin-like chaperone	19777	ENSMUSG00000030421	>>>Raw Data	1742100	1847500	1782100	1801800	1909600	1830300	>>>Log2 Transformed	20.7324	20.8171	20.7651	20.781	20.8648	20.8036	0.270279	0.453869	0.0449364	FALSE	FALSE	FALSE	FALSE	FALSE	FALSE
379	P98084;A0A0U1RPM0;A0A0U1RPS9	P98084	Apba2	amyloid beta (A4) precursor protein-binding, family A, member 2	11784	ENSMUSG00000030519	>>>Raw Data	276080	510560	294780	347000	314280	339450	>>>Log2 Transformed	18.0747	18.9617	18.1693	18.4046	18.2617	18.3728	0.854762	0.926304	-0.0555401	FALSE	FALSE	FALSE	FALSE	FALSE	FALSE
380	A0A0U1RPM5;Q8BU40	A0A0U1RPM5	Nlrp4a	NLR family, pyrin domain containing 4A	243880	ENSMUSG00000040601	>>>Raw Data	144260000	141890000	144600000	133310000	141940000	137430000	>>>Log2 Transformed	27.1041	27.0802	27.1075	26.9902	27.0807	27.0341	0.0863578	0.22464	-0.0622495	FALSE	FALSE	FALSE	FALSE	FALSE	FALSE
381	A0A0U1RQ37;Q921J4;A0A0U1RQ22;A0A0U1RQ75	A0A0U1RQ37	Ube2s	ubiquitin-conjugating enzyme E2S	77891	ENSMUSG00000060860	>>>Raw Data	15204000	14863000	15108000	14067000	14659000	14433000	>>>Log2 Transformed	23.8579	23.8252	23.8488	23.7458	23.8053	23.7829	0.0294325	0.121424	-0.0660055	FALSE	FALSE	FALSE	FALSE	FALSE	FALSE
382	Q3U319;A0A0X1KG60;A0A0U1RPJ4	Q3U319	Rnf40	ring finger protein 40	233900	ENSMUSG00000030816	>>>Raw Data	3185700	3334600	3258300	3300500	3374900	3390200	>>>Log2 Transformed	21.6032	21.6691	21.6357	21.6543	21.6864	21.6929	0.135773	0.293474	0.0418854	FALSE	FALSE	FALSE	FALSE	FALSE	FALSE
383	A0A0X1KG67;Q3TAS6-2;Q3TAS6;D3Z665	A0A0X1KG67	Emc10	ER membrane protein complex subunit 10	69683	ENSMUSG00000008140	>>>Raw Data	2714600	2775800	2604200	2663900	2769900	2758500	>>>Log2 Transformed	21.3723	21.4045	21.3124	21.3451	21.4014	21.3955	0.615463	0.758814	0.0175914	FALSE	FALSE	FALSE	FALSE	FALSE	FALSE
384	A0A140LHA2;Q9WVA3;A0A140LIM5;A0A140LJ21;A0A140LI47	A0A140LHA2	Bub3	BUB3 mitotic checkpoint protein	12237	ENSMUSG00000066979	>>>Raw Data	19345000	19395000	19176000	18423000	19047000	19045000	>>>Log2 Transformed	24.2055	24.2092	24.1928	24.135	24.1831	24.1829	0.10141	0.247391	-0.0354877	FALSE	FALSE	FALSE	FALSE	FALSE	FALSE
385	A0A140LIH0;A0A140LHQ0;A0A140LHG7;Q8VCB2-2;Q8VCB2;Q8VCB2-3;A0A140LHI1;A0A140LIL1;A0A140LI51	A0A140LIH0	Med25	mediator complex subunit 25	75613	ENSMUSG00000002968	>>>Raw Data	1989300	2002400	1824000	1892400	1830700	2164200	>>>Log2 Transformed	20.9238	20.9333	20.7987	20.8518	20.804	21.0454	0.868439	0.936827	0.0151165	FALSE	FALSE	FALSE	FALSE	FALSE	FALSE
386	A0A140LHH8;A0A1L1SS37;A0A140LI64	A0A140LHH8	Tacc2	transforming, acidic coiled-coil containing protein 2	57752	ENSMUSG00000030852	>>>Raw Data	15572000	19511000	15261000	18474000	20458000	20702000	>>>Log2 Transformed	23.8925	24.2178	23.8633	24.139	24.2862	24.3033	0.114421	0.265373	0.251613	FALSE	FALSE	FALSE	FALSE	FALSE	FALSE
387	A0A140LHL5;Q8VDQ8-2;Q8VDQ8;Q8VDQ8-4;Q8VDQ8-3	A0A140LHL5	Sirt2	sirtuin 2	64383	ENSMUSG00000015149	>>>Raw Data	12764000	12454000	12271000	11030000	11903000	11710000	>>>Log2 Transformed	23.6056	23.5701	23.5487	23.3949	23.5048	23.4812	0.0372812	0.139422	-0.114481	FALSE	FALSE	FALSE	FALSE	FALSE	FALSE
388	A0A140LJC5;A0A140LHQ1;A0A140LHM2;Q9CQR7	A0A140LJC5	Psenen	presenilin enhancer gamma secretase subunit	66340	ENSMUSG00000036835	>>>Raw Data	2362900	2281400	2300900	2171300	2345500	2350300	>>>Log2 Transformed	21.1721	21.1215	21.1338	21.0501	21.1615	21.1644	0.694748	0.816814	-0.0171256	FALSE	FALSE	FALSE	FALSE	FALSE	FALSE
389	A0A140LHT6;E9QPQ8;Q8JZS9	A0A140LHT6	Mrpl48	mitochondrial ribosomal protein L48	52443	ENSMUSG00000030706	>>>Raw Data	5783700	5929400	6084300	6147800	6471800	6406300	>>>Log2 Transformed	22.4636	22.4995	22.5367	22.5516	22.6257	22.6111	0.0359042	0.136152	0.0962528	FALSE	FALSE	FALSE	FALSE	FALSE	FALSE
390	E9Q638;A0A140LHU0;Q61072	E9Q638	Adam9	a disintegrin and metallopeptidase domain 9 (meltrin gamma)	11502	ENSMUSG00000031555	>>>Raw Data	196690	179380	184000	187760	179820	200200	>>>Log2 Transformed	17.5856	17.4527	17.4894	17.5185	17.4562	17.6111	0.762336	0.86236	0.0194122	FALSE	FALSE	FALSE	FALSE	FALSE	FALSE
391	A0A140LHU9;Q3TRM4;A0A140LI54;Q3TRM4-2;Q3TRM4-3;Q3TRM4-4;A0A140LHT9;A0A140LJI6;A0A140LHJ7;A0A140LJH3;A0A140LHE0	A0A140LHU9	Pnpla6	patatin-like phospholipase domain containing 6	50767	ENSMUSG00000004565	>>>Raw Data	17613000	17472000	17252000	15216000	15742000	15752000	>>>Log2 Transformed	24.0701	24.0585	24.0403	23.8591	23.9081	23.909	0.000917347	0.0218675	-0.164235	FALSE	FALSE	FALSE	FALSE	FALSE	FALSE
392	A0A140LHY7;Q8BH76;Q9EQ28;A0A140LIW6	A0A140LHY7	Pold3	polymerase (DNA-directed), delta 3, accessory subunit	67967	ENSMUSG00000030726	>>>Raw Data	22177000	21700000	22455000	22009000	23540000	23187000	>>>Log2 Transformed	24.4026	24.3712	24.4205	24.3916	24.4886	24.4668	0.194879	0.368998	0.0509094	FALSE	FALSE	FALSE	FALSE	FALSE	FALSE
393	A0A140LI17;A2AER4;Q9R0M8;A0A140LHN4	A0A140LI17	Slc35a2	solute carrier family 35 (UDP-galactose transporter), member A2	22232	ENSMUSG00000031156	>>>Raw Data	762930	715460	776910	696660	750630	831230	>>>Log2 Transformed	19.5412	19.4485	19.5674	19.4101	19.5177	19.6649	0.892065	0.9507	0.0118784	FALSE	FALSE	FALSE	FALSE	FALSE	FALSE
394	A0A140LI34;Q9DAU9	A0A140LI34	Zfp654	zinc finger protein 654	72020	ENSMUSG00000047141	>>>Raw Data	0	0	0	0	0	0	>>>Log2 Transformed	0	0	0	0	0	0	1	1	0	FALSE	FALSE	FALSE	FALSE	FALSE	FALSE
395	A0A140LIG1;A0A140LJB2;A0A140LI97;A2AIH4;Q64323	A0A140LIG1	Piga	phosphatidylinositol glycan anchor biosynthesis, class A	18700	ENSMUSG00000031381	>>>Raw Data	549520	484400	503110	490480	477420	482340	>>>Log2 Transformed	19.0678	18.8858	18.9405	18.9038	18.8649	18.8797	0.211238	0.388926	-0.0819135	FALSE	FALSE	FALSE	FALSE	FALSE	FALSE
396	A0A140LIC3;A0A140LJ65;A0A140LJ23;Q91VU8;A0A140LI15	A0A140LIC3	Ptov1	prostate tumor over expressed gene 1	84113	ENSMUSG00000038502	>>>Raw Data	241490	256980	229720	230180	236280	209040	>>>Log2 Transformed	17.8816	17.9713	17.8095	17.8124	17.8501	17.6734	0.201414	0.377305	-0.108819	FALSE	FALSE	FALSE	FALSE	FALSE	FALSE
397	Q3TYT1;A0A140LIF0;P97478	Q3TYT1	Coq7	demethyl-Q 7	12850	ENSMUSG00000030652	>>>Raw Data	7681900	9272900	8280700	9293400	10765000	11960000	>>>Log2 Transformed	22.873	23.1446	22.9813	23.1478	23.3598	23.5117	0.0612668	0.185553	0.340131	FALSE	FALSE	FALSE	FALSE	FALSE	FALSE
398	A0A140LIQ6;Q9JJG0-4	A0A140LIQ6	Tacc2	transforming, acidic coiled-coil containing protein 2	57752	ENSMUSG00000030852	>>>Raw Data	3088900	3948800	3808200	5323700	4048200	3910200	>>>Log2 Transformed	21.5587	21.913	21.8607	22.344	21.9488	21.8988	0.184671	0.355496	0.286445	FALSE	FALSE	FALSE	FALSE	FALSE	FALSE
399	A0A140LIS7;A0A140LIT5;P0DJE0	A0A140LIS7	Pet100	PET100 homolog	100503890	ENSMUSG00000087687	>>>Raw Data	3425900	3786400	3478900	3744300	3666000	4059400	>>>Log2 Transformed	21.7081	21.8524	21.7302	21.8363	21.8058	21.9528	0.185073	0.35597	0.101409	FALSE	FALSE	FALSE	FALSE	FALSE	FALSE
400	A0A140LIU4;P56392	A0A140LIU4	Cox7a1	cytochrome c oxidase subunit 7A1	12865	ENSMUSG00000074218	>>>Raw Data	224590	236280	237320	357850	353760	375840	>>>Log2 Transformed	17.7769	17.8501	17.8565	18.449	18.4324	18.5198	6.58544e-05	0.00574154	0.639204	FALSE	FALSE	TRUE	TRUE	TRUE	TRUE
401	A0A140LIU8	A0A140LIU8	Gm18336	predicted gene, 18336	100416956	ENSMUSG00000096966	>>>Raw Data	14529000	15120000	14720000	15032000	15087000	14945000	>>>Log2 Transformed	23.7924	23.85	23.8113	23.8415	23.8468	23.8332	0.263379	0.446321	0.0226115	FALSE	FALSE	FALSE	FALSE	FALSE	FALSE
402	A0A140LJ04;E9Q5W5;Q5SSH7-2;Q5SSH7;Q5SSH7-3	A0A140LJ04	Zzef1	zinc finger, ZZ-type with EF hand domain 1	195018	ENSMUSG00000055670	>>>Raw Data	51568000	54846000	54343000	50940000	51462000	51022000	>>>Log2 Transformed	25.62	25.7089	25.6956	25.6023	25.617	25.6046	0.0758292	0.208039	-0.0668436	FALSE	FALSE	FALSE	FALSE	FALSE	FALSE
403	A0A140LJ29	A0A140LJ29	Tacc2	transforming, acidic coiled-coil containing protein 2	57752	ENSMUSG00000030852	>>>Raw Data	496100	464330	463690	436940	441420	458360	>>>Log2 Transformed	18.9203	18.8248	18.8228	18.7371	18.7518	18.8061	0.0769857	0.209773	-0.0909577	FALSE	FALSE	FALSE	FALSE	FALSE	FALSE
404	A0A140LJ56;Q9CQG6;A0A140LIQ8;A0A140LIC5;A0A140LIN7;Q9CQG6-2	A0A140LJ56	Tmem147	transmembrane protein 147	69804	ENSMUSG00000006315	>>>Raw Data	1766700	1730800	1697700	1691700	1729300	1704400	>>>Log2 Transformed	20.7526	20.723	20.6952	20.69	20.7218	20.7008	0.365941	0.547466	-0.0193839	FALSE	FALSE	FALSE	FALSE	FALSE	FALSE
405	A0A140LJ71	A0A140LJ71	Nlrp2	NLR family, pyrin domain containing 2	232827	ENSMUSG00000035177	>>>Raw Data	481300	442090	461780	433020	472480	421830	>>>Log2 Transformed	18.8766	18.754	18.8168	18.7241	18.8499	18.6863	0.363001	0.544313	-0.0623777	FALSE	FALSE	FALSE	FALSE	FALSE	FALSE
406	D3Z684;A0A140LJ80;Q9CWY4	D3Z684	Gemin7	gem nuclear organelle associated protein 7	69731	ENSMUSG00000044709	>>>Raw Data	1073900	1046900	1093900	992320	1089900	1106200	>>>Log2 Transformed	20.0344	19.9977	20.0611	19.9204	20.0558	20.0772	0.81268	0.898612	-0.0132596	FALSE	FALSE	FALSE	FALSE	FALSE	FALSE
407	A0A140LJ85;Q9D2Z1	A0A140LJ85	Ceacam20	carcinoembryonic antigen-related cell adhesion molecule 20	71601	ENSMUSG00000070777	>>>Raw Data	2138100	2281100	2276600	2452500	2546500	2599400	>>>Log2 Transformed	21.0279	21.1213	21.1185	21.2258	21.2801	21.3097	0.00967447	0.0675524	0.182669	FALSE	FALSE	FALSE	FALSE	FALSE	FALSE
408	A0A140LJB7	A0A140LJB7	Gps1	G protein pathway suppressor 1	209318	ENSMUSG00000025156	>>>Raw Data	1199000	1145800	1173100	1158500	1242300	1235400	>>>Log2 Transformed	20.1934	20.1279	20.1619	20.1438	20.2446	20.2365	0.275681	0.459484	0.0472456	FALSE	FALSE	FALSE	FALSE	FALSE	FALSE
409	A0A140LJF1;B8JJI9;F7CII1;D3YYP4;Q32NY6;P43135;Q60632	A0A140LJF1	Nr2f2	nuclear receptor subfamily 2, group F, member 2	11819	ENSMUSG00000030551	>>>Raw Data	196370	198270	221170	191320	194850	204490	>>>Log2 Transformed	17.5832	17.5971	17.7548	17.5456	17.572	17.6417	0.398309	0.577632	-0.0586046	FALSE	FALSE	FALSE	FALSE	FALSE	FALSE
410	E9Q394-2;E9Q394;A0A140LJJ5;A0A140LIX0;A0A140LHG3;A0A140LID7;A0A140LHQ3	E9Q394-2	Akap13	A kinase (PRKA) anchor protein 13	75547	ENSMUSG00000066406	>>>Raw Data	25990000	25449000	25595000	25228000	26349000	25639000	>>>Log2 Transformed	24.6315	24.6011	24.6094	24.5885	24.6512	24.6118	0.882008	0.944737	0.00322881	FALSE	FALSE	FALSE	FALSE	FALSE	FALSE
411	A0A140T8I6;Q8VDI1;Q9D3Q7;Q8VDI1-2	A0A140T8I6	Epsti1	epithelial stromal interaction 1 (breast)	108670	ENSMUSG00000022014	>>>Raw Data	426590	407910	398240	411440	413480	411450	>>>Log2 Transformed	18.7025	18.6379	18.6033	18.6503	18.6575	18.6504	0.876626	0.942225	0.00482584	FALSE	FALSE	FALSE	FALSE	FALSE	FALSE
413	A0A140T8W1;A0A140T8T7;A6H584	A0A140T8W1	Col6a5	collagen, type VI, alpha 5	665033	ENSMUSG00000091345	>>>Raw Data	17706000	18418000	17572000	19703000	20278000	20597000	>>>Log2 Transformed	24.0777	24.1346	24.0668	24.2319	24.2734	24.2959	0.00348686	0.0406531	0.174044	FALSE	FALSE	FALSE	FALSE	FALSE	FALSE
414	A0A171EBK8;A0A571BED8;Q5SVL6;Q5SVL6-2	A0A171EBK8	Rap1gap2	RAP1 GTPase activating protein 2	380711	ENSMUSG00000038807	>>>Raw Data	2242600	2294400	2267400	2119500	2215000	2190900	>>>Log2 Transformed	21.0967	21.1297	21.1126	21.0153	21.0789	21.0631	0.0469709	0.158604	-0.0605913	FALSE	FALSE	FALSE	FALSE	FALSE	FALSE
415	A0A171EBL2;E9Q555	A0A171EBL2	Rnf213	ring finger protein 213	672511	ENSMUSG00000070327	>>>Raw Data	1363800	1457800	1340200	1462200	1525800	1741600	>>>Log2 Transformed	20.3792	20.4754	20.354	20.4797	20.5411	20.732	0.0982454	0.242881	0.181415	FALSE	FALSE	FALSE	FALSE	FALSE	FALSE
416	A0A1B0GQW0;Q99JH8	A0A1B0GQW0	Kdelr1	KDEL (Lys-Asp-Glu-Leu) endoplasmic reticulum protein retention receptor 1	68137	ENSMUSG00000002778	>>>Raw Data	613330	636830	624050	597460	641600	658060	>>>Log2 Transformed	19.2263	19.2806	19.2513	19.1885	19.2913	19.3279	0.73001	0.841124	0.0165006	FALSE	FALSE	FALSE	FALSE	FALSE	FALSE
417	A0A1B0GQW2	A0A1B0GQW2	Cyth2	cytohesin 2	19158	ENSMUSG00000003269	>>>Raw Data	0	0	0	0	0	0	>>>Log2 Transformed	0	0	0	0	0	0	1	1	0	FALSE	FALSE	FALSE	FALSE	FALSE	FALSE
418	A0A1B0GR08;Q921G8;A0A1B0GRD4;A0A1B0GRD0;A0A1B0GS25	A0A1B0GR08	Tubgcp2	tubulin, gamma complex associated protein 2	74237	ENSMUSG00000025474	>>>Raw Data	15750000	15550000	15776000	14668000	15449000	15146000	>>>Log2 Transformed	23.9088	23.8904	23.9112	23.8062	23.881	23.8524	0.0667066	0.194421	-0.0569585	FALSE	FALSE	FALSE	FALSE	FALSE	FALSE
419	A0A1B0GR11;Q93092	A0A1B0GR11	Taldo1	transaldolase 1	21351	ENSMUSG00000025503	>>>Raw Data	39818000	38542000	38479000	34323000	36392000	35274000	>>>Log2 Transformed	25.2469	25.1999	25.1976	25.0327	25.1171	25.0721	0.00851582	0.0633975	-0.14084	FALSE	FALSE	FALSE	FALSE	FALSE	FALSE
420	A0A1B0GR18;Q8VI63;Q8VI63-2;A0A1B0GT55;A0A1B0GRX6	A0A1B0GR18	Mob2	MOB kinase activator 2	101513	ENSMUSG00000025147	>>>Raw Data	9616800	9387400	9623300	8908700	9407400	9283500	>>>Log2 Transformed	23.1971	23.1623	23.1981	23.0868	23.1654	23.1462	0.115174	0.266519	-0.0530448	FALSE	FALSE	FALSE	FALSE	FALSE	FALSE
421	A0A1B0GR51;Q8CBG9-2;Q8CBG9;F6UDR6;D3Z7W3;E9PUJ5;D3Z0A0;Q8CBG9-5;Q8CBG9-4;Q8CBG9-3	A0A1B0GR51	Rnf170	ring finger protein 170	77733	ENSMUSG00000013878	>>>Raw Data	10759000	12418000	10808000	10313000	10981000	10994000	>>>Log2 Transformed	23.359	23.5659	23.3656	23.298	23.3885	23.3902	0.392305	0.571032	-0.0712955	FALSE	FALSE	FALSE	FALSE	FALSE	FALSE
422	A0A1B0GR53;A0A1B0GSF3;A0A1B0GS34;A0A1B0GT05;A0A1B0GR52;O35153	A0A1B0GR53	Bet1l	Bet1 golgi vesicular membrane trafficking protein like	54399	ENSMUSG00000025484	>>>Raw Data	1457300	1415800	1362600	1282400	1319900	1326500	>>>Log2 Transformed	20.4749	20.4332	20.3779	20.2904	20.332	20.3392	0.0276134	0.117836	-0.108126	FALSE	FALSE	FALSE	FALSE	FALSE	FALSE
423	A0A1B0GR54;O09053	A0A1B0GR54	Wrn	Werner syndrome RecQ like helicase	22427	ENSMUSG00000031583	>>>Raw Data	0	0	0	0	0	0	>>>Log2 Transformed	0	0	0	0	0	0	1	1	0	FALSE	FALSE	FALSE	FALSE	FALSE	FALSE
424	A0A1B0GR85;A0A1D5RLN6;Q8BRV5	A0A1B0GR85	2900026A02Rik	RIKEN cDNA 2900026A02 gene	243219	ENSMUSG00000051339	>>>Raw Data	52453000	47600000	52406000	45437000	50623000	46729000	>>>Log2 Transformed	25.6445	25.5045	25.6432	25.4374	25.5933	25.4778	0.224536	0.405122	-0.09458	FALSE	FALSE	FALSE	FALSE	FALSE	FALSE
425	A0A1B0GR91;A0A1B0GSZ4;A0A1B0GSS7;F6R3T1;E9Q4Y8	A0A1B0GR91	Gm4779	predicted gene 4779	102634296	ENSMUSG00000045010	>>>Raw Data	946890	1172100	995580	965020	950600	1013500	>>>Log2 Transformed	19.8528	20.1607	19.9252	19.8802	19.8585	19.9509	0.44039	0.61897	-0.0830287	FALSE	FALSE	FALSE	FALSE	FALSE	FALSE
426	A0A1B0GRH2;A0A1B0GRT6;P49446-3;P49446-2;P49446	A0A1B0GRH2	Ptpre	protein tyrosine phosphatase, receptor type, E	19267	ENSMUSG00000041836	>>>Raw Data	387990	538190	381090	549950	619360	605370	>>>Log2 Transformed	18.5657	19.0378	18.5398	19.0689	19.2404	19.2075	0.0546137	0.173664	0.457875	FALSE	FALSE	FALSE	FALSE	FALSE	FALSE
427	A0A1B0GSQ2;A0A1B0GRP1;A0A1B0GRS7;A0A1B0GRQ7;A0A5F8MPD8;Q6PD31-2;Q6PD31;A0A1B0GSP3;A0A1B0GSC9;A0A1B0GRL4;Q80VE1	A0A1B0GSQ2	Trak1	trafficking protein, kinesin binding 1	67095	ENSMUSG00000032536	>>>Raw Data	2047600	2061300	2104000	2079900	2096200	2066100	>>>Log2 Transformed	20.9655	20.9751	21.0047	20.9881	20.9993	20.9785	0.631936	0.771356	0.00685917	FALSE	FALSE	FALSE	FALSE	FALSE	FALSE
428	A0A1B0GRP7;Q9Z2Y8;A0A1B0GRR5;Q6P8V7;A0A1B0GQY5;Q80ZV3;A0A1B0GSP5;A0A1B0GSA1	A0A1B0GRP7	Plpbp	pyridoxal phosphate binding protein	114863	ENSMUSG00000031485	>>>Raw Data	2992100	2977600	2754700	2862900	3089200	3151800	>>>Log2 Transformed	21.5127	21.5057	21.3935	21.449	21.5588	21.5877	0.345092	0.528928	0.0612276	FALSE	FALSE	FALSE	FALSE	FALSE	FALSE
429	A0A1B0GRV0;D3Z5X0	A0A1B0GRV0	Bpnt1	bisphosphate 3'-nucleotidase 1	23827	ENSMUSG00000026617	>>>Raw Data	26652000	27029000	26244000	24430000	25398000	25160000	>>>Log2 Transformed	24.6677	24.688	24.6455	24.5422	24.5982	24.5846	0.0115964	0.0747379	-0.0920796	FALSE	FALSE	FALSE	FALSE	FALSE	FALSE
430	A0A1B0GS44;Q9CXT7-2;Q9CXT7	A0A1B0GS44	Tmem192	transmembrane protein 192	73067	ENSMUSG00000025521	>>>Raw Data	851710	785880	892330	851390	862900	804240	>>>Log2 Transformed	19.7	19.584	19.7672	19.6995	19.7188	19.6173	0.937072	0.976829	-0.00520301	FALSE	FALSE	FALSE	FALSE	FALSE	FALSE
431	A0A1B0GS63;Q8K221;A0A1B0GSM3;D3Z2F3;A0A1B0GQY8;D6RHM6;D6RI79;H7BWZ6	A0A1B0GS63	Arfip2	ADP-ribosylation factor interacting protein 2	76932	ENSMUSG00000030881	>>>Raw Data	16516000	16141000	16732000	15778000	16853000	16458000	>>>Log2 Transformed	23.9774	23.9442	23.9961	23.9114	24.0065	23.9723	0.786685	0.879812	-0.00916513	FALSE	FALSE	FALSE	FALSE	FALSE	FALSE
432	Q8K4L2;E9Q3Z5;A0A1B0GS91;Q8K4L3-3;Q8K4L3;F6R6A4	Q8K4L2	Svil	supervillin	225115	ENSMUSG00000024236	>>>Raw Data	8049300	8084700	7991700	8052300	8122400	8087600	>>>Log2 Transformed	22.9404	22.9468	22.9301	22.941	22.9535	22.9473	0.24956	0.432599	0.00815288	FALSE	FALSE	FALSE	FALSE	FALSE	FALSE
433	A0A1B0GSA2;Q9D3N8-3;Q9D3N8-2;Q9D3N8	A0A1B0GSA2	Grtp1	GH regulated TBC protein 1	66790	ENSMUSG00000038515	>>>Raw Data	0	0	0	0	0	0	>>>Log2 Transformed	0	0	0	0	0	0	1	1	0	FALSE	FALSE	FALSE	FALSE	FALSE	FALSE
434	A0A1B0GSB4;A0A1B0GSR3;Q8BZX4;Q8BZX4-2	A0A1B0GSB4	Srek1	splicing regulatory glutamine/lysine-rich protein 1	218543	ENSMUSG00000032621	>>>Raw Data	1198500	1220500	1202100	1355200	1379900	1388900	>>>Log2 Transformed	20.1928	20.219	20.1971	20.3701	20.3961	20.4055	0.000149071	0.0087964	0.187584	FALSE	FALSE	FALSE	FALSE	FALSE	FALSE
435	A0A1B0GSE5;Z4YJJ5;Q80TQ2;Q80TQ2-2	A0A1B0GSE5	Cyld	CYLD lysine 63 deubiquitinase	74256	ENSMUSG00000036712	>>>Raw Data	324170	324920	313560	301300	292590	307830	>>>Log2 Transformed	18.3064	18.3097	18.2584	18.2008	18.1585	18.2318	0.0247664	0.111294	-0.0944536	FALSE	FALSE	FALSE	FALSE	FALSE	FALSE
436	A0A1B0GSH8	A0A1B0GSH8	Gm45808	predicted gene 45808	NA	ENSMUSG00000109926	>>>Raw Data	1177800	1287800	1284700	1153700	1252700	1287400	>>>Log2 Transformed	20.1677	20.2965	20.293	20.1378	20.2566	20.296	0.744733	0.84998	-0.0222217	FALSE	FALSE	FALSE	FALSE	FALSE	FALSE
437	A0A1B0GSR1;B1PQU4;E9QAK1;Q8BGL3	A0A1B0GSR1	Sult2a8	sulfotransferase family 2A, dehydroepiandrosterone (DHEA)-preferring, member 8	76971	ENSMUSG00000030378	>>>Raw Data	139690	136830	126850	149850	133370	145130	>>>Log2 Transformed	17.0919	17.062	16.9528	17.1932	17.0251	17.147	0.259098	0.441855	0.0861868	FALSE	FALSE	FALSE	FALSE	FALSE	FALSE
438	A0A1B0GSR9;P06151;A0A1B0GSX0;D3YZQ9;A0A1B0GT41;A0A1B0GQX5;A0A1B0GSL7;A0A1B0GRC1;A0A1B0GRW9;A0A1B0GS79	A0A1B0GSR9	Ldha	lactate dehydrogenase A	16828	ENSMUSG00000063229	>>>Raw Data	8466100	8325900	8704400	8190600	8684600	8411500	>>>Log2 Transformed	23.0133	22.9892	23.0533	22.9655	23.05	23.0039	0.714452	0.830167	-0.0120857	FALSE	FALSE	FALSE	FALSE	FALSE	FALSE
439	A0A1B0GSU0;Q571I9;D3Z0B9;A0A1B0GSN3	A0A1B0GSU0	Aldh16a1	aldehyde dehydrogenase 16 family, member A1	69748	ENSMUSG00000007833	>>>Raw Data	29192000	28968000	28408000	27241000	28523000	27865000	>>>Log2 Transformed	24.7991	24.788	24.7598	24.6993	24.7656	24.732	0.0898206	0.230093	-0.0499903	FALSE	FALSE	FALSE	FALSE	FALSE	FALSE
440	A0A1B0GSX7;Q6PFD9;B2RQL0;A0A140T8J8;A0A1B0GRB5;A0A1B0GRA7;A0A1B0GS62	A0A1B0GSX7	Nup98	nucleoporin 98	269966	ENSMUSG00000063550	>>>Raw Data	54172000	55406000	54032000	52725000	54479000	55351000	>>>Log2 Transformed	25.691	25.7235	25.6873	25.652	25.6992	25.7221	0.707238	0.825588	-0.00953562	FALSE	FALSE	FALSE	FALSE	FALSE	FALSE
441	A0A1B0GSY0;E9QQ33;Q69ZI1-3;Q69ZI1-2;Q69ZI1;Q69ZI1-4	A0A1B0GSY0	Sh3rf1	SH3 domain containing ring finger 1	59009	ENSMUSG00000031642	>>>Raw Data	1491100	1502000	1484800	1499300	1602100	1560500	>>>Log2 Transformed	20.5079	20.5185	20.5018	20.5159	20.6115	20.5736	0.111045	0.260786	0.057577	FALSE	FALSE	FALSE	FALSE	FALSE	FALSE
442	A0A1B0GSZ9;O35972	A0A1B0GSZ9	Mrpl23	mitochondrial ribosomal protein L23	19935	ENSMUSG00000037772	>>>Raw Data	1130100	1248900	1138900	1248500	1267600	1223200	>>>Log2 Transformed	20.108	20.2522	20.1192	20.2518	20.2737	20.2222	0.14001	0.299002	0.089402	FALSE	FALSE	FALSE	FALSE	FALSE	FALSE
443	A0A1B0GT63;G3X9F4;Q8VD26-2;Q8VD26;A0A1B0GS36;A0A1B0GR29;Q8VD26-3	A0A1B0GT63	Tmem143	transmembrane protein 143	70209	ENSMUSG00000002781	>>>Raw Data	2619800	2659200	2498800	2416300	2514300	2473400	>>>Log2 Transformed	21.321	21.3426	21.2528	21.2044	21.2617	21.2381	0.0898833	0.23011	-0.0707441	FALSE	FALSE	FALSE	FALSE	FALSE	FALSE
444	A0A1B0GT81;Q07813;A0A1B0GS13;A0A1B0GTA4;A0A1B0GT35	A0A1B0GT81	Bax	BCL2-associated X protein	12028	ENSMUSG00000003873	>>>Raw Data	1031700	1029900	963610	994890	999940	970630	>>>Log2 Transformed	19.9766	19.9741	19.8781	19.9242	19.9315	19.8886	0.466244	0.639706	-0.0281778	FALSE	FALSE	FALSE	FALSE	FALSE	FALSE
445	A0A1B0GT92;Q9Z1E4;A0A1B0GR90;Q8VCB3	A0A1B0GT92	Gys1	glycogen synthase 1, muscle	14936	ENSMUSG00000003865	>>>Raw Data	70360000	68561000	70297000	64225000	67913000	66106000	>>>Log2 Transformed	26.0683	26.0309	26.067	25.9366	26.0172	25.9783	0.0412459	0.146496	-0.0780009	FALSE	FALSE	FALSE	FALSE	FALSE	FALSE
446	A0A1B0GX27;O35855;O88374;A0A1B0GST1;A0A1B0GQY4	A0A1B0GX27	Bcat2	branched chain aminotransferase 2, mitochondrial	12036	ENSMUSG00000030826	>>>Raw Data	2338900	2263100	2228300	2276100	2452100	2453300	>>>Log2 Transformed	21.1574	21.1099	21.0875	21.1181	21.2256	21.2263	0.15833	0.322529	0.0717438	FALSE	FALSE	FALSE	FALSE	FALSE	FALSE
447	F8WHJ1;A0A1C7CYU5;Q3U2I3-2;Q3U2I3;Q3U2I3-3;D6RCH8;A0A1B0GR02	F8WHJ1	Fam160a2	family with sequence similarity 160, member A2	74349	ENSMUSG00000044465	>>>Raw Data	1747800	1793500	1716500	1789400	1857100	1771500	>>>Log2 Transformed	20.7371	20.7743	20.711	20.771	20.8246	20.7565	0.193295	0.367062	0.043237	FALSE	FALSE	FALSE	FALSE	FALSE	FALSE
448	A0A1C7CYV0;Q99K51;B1AX58	A0A1C7CYV0	Pls3	plastin 3 (T-isoform)	102866	ENSMUSG00000016382	>>>Raw Data	39315000	38636000	39203000	34308000	36035000	36118000	>>>Log2 Transformed	25.2286	25.2034	25.2245	25.032	25.1029	25.1062	0.00551376	0.0511515	-0.138443	FALSE	FALSE	FALSE	FALSE	FALSE	FALSE
449	G5E8I8;A0A1D5RL92;Q8CGZ0	G5E8I8	Cherp	calcium homeostasis endoplasmic reticulum protein	27967	ENSMUSG00000052488	>>>Raw Data	18316000	18194000	18172000	18336000	18933000	18707000	>>>Log2 Transformed	24.1266	24.117	24.1152	24.1282	24.1744	24.1571	0.0733746	0.204897	0.0336252	FALSE	FALSE	FALSE	FALSE	FALSE	FALSE
450	A0A1D5RL96;Q80TK0;D3YUW2;Q3TEG0;F7CG54	A0A1D5RL96	Btbd8	BTB (POZ) domain containing 8	100503185;231570	ENSMUSG00000111375	>>>Raw Data	237100	244000	229800	227570	229700	259520	>>>Log2 Transformed	17.8551	17.8965	17.81	17.796	17.8094	17.9855	0.890035	0.949239	0.00971709	FALSE	FALSE	FALSE	FALSE	FALSE	FALSE
451	A0A1D5RLD1;E9QKV6;E9PWZ6;Q9QY06-3	A0A1D5RLD1	Myo9b	myosin IXb	17925	ENSMUSG00000004677	>>>Raw Data	807600	772280	943590	1265100	1324900	1157100	>>>Log2 Transformed	19.6233	19.5588	19.8478	20.2708	20.3375	20.1421	0.00540609	0.0506205	0.573502	FALSE	FALSE	FALSE	FALSE	FALSE	TRUE
452	A0A1D5RLF0;A0A1D5RLI0;A0A1D5RMD3;A0A1D5RME1	A0A1D5RLF0	Fbxw27	F-box and WD-40 domain protein 27	76998	ENSMUSG00000104614	>>>Raw Data	67140000	66796000	67672000	60723000	66689000	65290000	>>>Log2 Transformed	26.0007	25.9933	26.0121	25.8557	25.9909	25.9604	0.18361	0.354467	-0.0663131	FALSE	FALSE	FALSE	FALSE	FALSE	FALSE
453	A0A1D5RLJ8;Q8C0M0-2;Q8C0M0;Q8C0M0-3	A0A1D5RLJ8	Wdr59	WD repeat domain 59	319481	ENSMUSG00000031959	>>>Raw Data	867600	868530	848570	900790	896420	907390	>>>Log2 Transformed	19.7267	19.7282	19.6947	19.7808	19.7738	19.7914	0.00558637	0.0514274	0.0654829	FALSE	FALSE	FALSE	FALSE	FALSE	FALSE
454	F6Z9E6;A0A1D5RLK2;A0A1D5RMH7;Q2PFD7-3;Q2PFD7-5;Q2PFD7-2;Q2PFD7;E9PUC5;Q8C0E9;Q2PFD7-4	F6Z9E6	Psd3	pleckstrin and Sec7 domain containing 3	234353	ENSMUSG00000030465	>>>Raw Data	637060	571880	559450	546040	518920	498580	>>>Log2 Transformed	19.2811	19.1254	19.0937	19.0586	18.9852	18.9275	0.0636115	0.189557	-0.176269	FALSE	FALSE	FALSE	FALSE	FALSE	FALSE
455	A0A1D5RLM8;Q80X60	A0A1D5RLM8	Gm11639	predicted gene 11639	105242472	ENSMUSG00000040838	>>>Raw Data	4982000	4827500	4813600	4599100	5012900	4703000	>>>Log2 Transformed	22.2483	22.2028	22.1987	22.1329	22.2572	22.1652	0.479845	0.65239	-0.0315131	FALSE	FALSE	FALSE	FALSE	FALSE	FALSE
456	H7BX44;D3YYN8;E9PVY0;A0A1D5RLQ9;Q3UU96;Q3UU96-2;F6YZJ7;F6S5Z6;F6Q5A5	H7BX44	Cdc42bpa	CDC42 binding protein kinase alpha	226751	ENSMUSG00000026490	>>>Raw Data	1588500	1829500	1566300	1702700	1839300	1990700	>>>Log2 Transformed	20.5992	20.803	20.5789	20.6994	20.8107	20.9248	0.192901	0.36669	0.151261	FALSE	FALSE	FALSE	FALSE	FALSE	FALSE
457	Z4YNA3;A0A1D5RLR7;Q9D2X5-2;Q9D2X5;A0A1D5RLW7	Z4YNA3	Mau2	MAU2 sister chromatid cohesion factor	74549	ENSMUSG00000031858	>>>Raw Data	764850	801770	778800	728870	709110	748320	>>>Log2 Transformed	19.5448	19.6128	19.5709	19.4753	19.4357	19.5133	0.0275157	0.117628	-0.10143	FALSE	FALSE	FALSE	FALSE	FALSE	FALSE
458	A0A1D5RLV7;G3UYW1;Q6VNB8;Q6VNB8-2;G3UY81;REV__Q8VCB3	A0A1D5RLV7	Wdfy3	WD repeat and FYVE domain containing 3	72145	ENSMUSG00000043940	>>>Raw Data	2622900	2783100	2682700	2725600	2827300	2808500	>>>Log2 Transformed	21.3227	21.4083	21.3553	21.3781	21.431	21.4214	0.181395	0.35189	0.0480858	FALSE	FALSE	FALSE	FALSE	FALSE	FALSE
459	A0A1D5RLX9;Q8BWH0	A0A1D5RLX9	Slc38a7	solute carrier family 38, member 7	234595	ENSMUSG00000036534	>>>Raw Data	0	0	0	0	0	0	>>>Log2 Transformed	0	0	0	0	0	0	1	1	0	FALSE	FALSE	FALSE	FALSE	FALSE	FALSE
460	A0A1D5RLY6;Q8C052	A0A1D5RLY6	Map1s	microtubule-associated protein 1S	270058	ENSMUSG00000019261	>>>Raw Data	1654800	1753400	1689700	1626800	1790700	1649200	>>>Log2 Transformed	20.6582	20.7417	20.6883	20.6336	20.7721	20.6533	0.853921	0.925809	-0.00975073	FALSE	FALSE	FALSE	FALSE	FALSE	FALSE
461	A0A1D5RLZ6;Q9DCC8	A0A1D5RLZ6	Tomm20	translocase of outer mitochondrial membrane 20	67952	ENSMUSG00000093904	>>>Raw Data	621410	638900	621470	680000	670700	718370	>>>Log2 Transformed	19.2452	19.2852	19.2453	19.3752	19.3553	19.4544	0.0145561	0.0844084	0.136369	FALSE	FALSE	FALSE	FALSE	FALSE	FALSE
462	A0A1D5RM83;E9PUA3;Q8R0S2;Q8R0S2-2;A0A5F8MPT9;A0A0R4J1U6	A0A1D5RM83	Iqsec1	IQ motif and Sec7 domain 1	232227	ENSMUSG00000034312	>>>Raw Data	24136000	25278000	24875000	23755000	24630000	24762000	>>>Log2 Transformed	24.5247	24.5914	24.5682	24.5017	24.5539	24.5616	0.456718	0.632389	-0.0223299	FALSE	FALSE	FALSE	FALSE	FALSE	FALSE
463	A0A1D5RM85;P62717;A0A1D5RLW5;A0A1D5RM79;A0A1D5RME4;A0A1D5RMC7	A0A1D5RM85	Rpl18a	ribosomal protein L18A	76808	ENSMUSG00000045128	>>>Raw Data	53620000	55297000	53061000	48453000	53162000	51497000	>>>Log2 Transformed	25.6763	25.7207	25.6611	25.5301	25.6639	25.618	0.129897	0.285797	-0.0820515	FALSE	FALSE	FALSE	FALSE	FALSE	FALSE
464	A0A1D5RMB9;F6RF61;Q3U308	A0A1D5RMB9	Ctu2	cytosolic thiouridylase subunit 2	66965	ENSMUSG00000049482	>>>Raw Data	99745	92322	77132	80823	72802	80643	>>>Log2 Transformed	16.606	16.4944	16.2351	16.3025	16.1517	16.2993	0.183017	0.353798	-0.193983	FALSE	FALSE	FALSE	FALSE	FALSE	FALSE
465	A0A1D5RMI8;Q8K4E0;Q8K4E0-2	A0A1D5RMI8	Alms1	ALMS1, centrosome and basal body associated	236266	ENSMUSG00000063810	>>>Raw Data	8930400	9539300	9059100	9240200	9467400	9890200	>>>Log2 Transformed	23.0903	23.1855	23.1109	23.1395	23.1745	23.2376	0.248401	0.431421	0.054972	FALSE	FALSE	FALSE	FALSE	FALSE	FALSE
466	A0A1D5RMK9;Q8BYZ7-2;Q8BYZ7	A0A1D5RMK9	Elmo3	engulfment and cell motility 3	234683	ENSMUSG00000014791	>>>Raw Data	104300	91992	104710	109830	94495	95088	>>>Log2 Transformed	16.6704	16.4892	16.6761	16.7449	16.528	16.537	0.931305	0.973778	-0.00860038	FALSE	FALSE	FALSE	FALSE	FALSE	FALSE
467	A0A1D5RMM1;F8VPN7;Q8BIK4-2;A0A5F8MPL9;Q8BIK4;A0A1D5RLE0;Q8BIK4-3;A0A1D5RLB8;A0A571BG77	A0A1D5RMM1	Dock9	dedicator of cytokinesis 9	105445	ENSMUSG00000025558	>>>Raw Data	50968000	51229000	51095000	50546000	51460000	52648000	>>>Log2 Transformed	25.6031	25.6105	25.6067	25.5911	25.6169	25.6499	0.504235	0.670977	0.0125642	FALSE	FALSE	FALSE	FALSE	FALSE	FALSE
468	F8VQ28;A0A1D5RMM8;Q8VI36-2;Q8VI36;A0A0J9YV30	F8VQ28	Pxn	paxillin	19303	ENSMUSG00000029528	>>>Raw Data	4982100	4964700	4911400	4800600	5217200	5201900	>>>Log2 Transformed	22.2483	22.2433	22.2277	22.1948	22.3148	22.3106	0.445722	0.623785	0.0336448	FALSE	FALSE	FALSE	FALSE	FALSE	FALSE
469	A0A1I7Q4A6;Q9CPQ5-2;Q9CPQ5	A0A1I7Q4A6	Cenpq	centromere protein Q	83815	ENSMUSG00000023919	>>>Raw Data	719060	841230	697890	778440	619260	768800	>>>Log2 Transformed	19.4558	19.6821	19.4126	19.5702	19.2402	19.5523	0.668846	0.799353	-0.0626241	FALSE	FALSE	FALSE	FALSE	FALSE	FALSE
470	Q4FCQ7;J3QNU1;A0A1L1SQ41;Q9Z2A5-2;Q9Z2A5;A0A140LJ98	Q4FCQ7	Ate1	arginyltransferase 1	11907	ENSMUSG00000030850	>>>Raw Data	0	0	0	0	0	0	>>>Log2 Transformed	0	0	0	0	0	0	1	1	0	FALSE	FALSE	FALSE	FALSE	FALSE	FALSE
471	E9PUM4;A0A1L1SQ51;Q71LX4;Q8CDM9;A0A1L1SRI1;A0A1L1SQP9;A0A1L1SVA8	E9PUM4	Tln2	talin 2	70549	ENSMUSG00000052698	>>>Raw Data	107560000	106250000	106700000	102290000	107490000	105520000	>>>Log2 Transformed	26.6806	26.6629	26.669	26.6081	26.6796	26.6529	0.328234	0.513079	-0.0239269	FALSE	FALSE	FALSE	FALSE	FALSE	FALSE
472	A0A1L1ST75;A0A1L1SQF0;Q9D5U9-2;Q9D5U9	A0A1L1ST75	Mical2	microtubule associated monooxygenase, calponin and LIM domain containing 2	100504195;320878	ENSMUSG00000038244	>>>Raw Data	758000	714160	698660	674850	694390	695970	>>>Log2 Transformed	19.5318	19.4459	19.4142	19.3642	19.4054	19.4087	0.133634	0.290645	-0.0712324	FALSE	FALSE	FALSE	FALSE	FALSE	FALSE
473	A0A1L1SQP7;D3Z5K8;Q80Z38-2;Q80Z38;A0A1C7ZMY3;Q80Z38-3	A0A1L1SQP7	Shank2	SH3 and multiple ankyrin repeat domains 2	210274	ENSMUSG00000037541	>>>Raw Data	783930	1917800	886660	1369400	1381600	1544000	>>>Log2 Transformed	19.5804	20.871	19.758	20.3851	20.3979	20.5582	0.407136	0.585726	0.377285	FALSE	FALSE	FALSE	FALSE	FALSE	FALSE
474	A0A1L1SQR4;Q8VDR9;Q8VDR9-2;A0A1L1STJ1;A0A1L1ST98;Q8VDR9-3	A0A1L1SQR4	Dock6	dedicator of cytokinesis 6	319899	ENSMUSG00000032198	>>>Raw Data	8658400	8748500	8744100	8569300	8856800	8698700	>>>Log2 Transformed	23.0457	23.0606	23.0599	23.0307	23.0784	23.0524	0.919955	0.966131	-0.00156111	FALSE	FALSE	FALSE	FALSE	FALSE	FALSE
475	D3Z4B1;A0A1L1SR19;A0A5F8MPR6;Q9DB07	D3Z4B1	Ift46	intraflagellar transport 46	76568	ENSMUSG00000002031	>>>Raw Data	514680	512710	504540	451320	465620	415400	>>>Log2 Transformed	18.9733	18.9678	18.9446	18.7838	18.8288	18.6641	0.0152609	0.0863025	-0.202994	FALSE	FALSE	FALSE	FALSE	FALSE	FALSE
476	A0A1L1SR69;A0A1L1ST61;A0A1L1SV00;Q8R472;Q9JLR9	A0A1L1SR69	Higd1a	HIG1 domain family, member 1A	56295	ENSMUSG00000038412	>>>Raw Data	994410	921250	1040100	904270	912880	918120	>>>Log2 Transformed	19.9235	19.8132	19.9883	19.7864	19.8001	19.8083	0.0993727	0.244572	-0.110074	FALSE	FALSE	FALSE	FALSE	FALSE	FALSE
477	Q9D2Z4;A0A1L1SRH8;A0A1L1ST73	Q9D2Z4	Senp8	SUMO/sentrin specific peptidase 8	71599	ENSMUSG00000051705	>>>Raw Data	9469500	9301100	9586800	8264800	8189100	8486900	>>>Log2 Transformed	23.1749	23.149	23.1926	22.9785	22.9653	23.0168	0.000752346	0.0201344	-0.185272	FALSE	FALSE	FALSE	FALSE	FALSE	FALSE
478	A0A1L1SRK3;Q99ML9-2;Q99ML9	A0A1L1SRK3	Rnf111	ring finger 111	93836	ENSMUSG00000032217	>>>Raw Data	1282600	1258900	1292100	1255300	1296300	1376000	>>>Log2 Transformed	20.2906	20.2637	20.3013	20.2596	20.306	20.3921	0.447354	0.624855	0.0339865	FALSE	FALSE	FALSE	FALSE	FALSE	FALSE
479	A0A1L1SRP4	A0A1L1SRP4	Kif23	kinesin family member 23	71819	ENSMUSG00000032254	>>>Raw Data	1975900	2014700	1930300	1799800	1906000	1919400	>>>Log2 Transformed	20.9141	20.9421	20.8804	20.7794	20.8621	20.8722	0.0969002	0.240712	-0.0742866	FALSE	FALSE	FALSE	FALSE	FALSE	FALSE
480	A0A1L1SRQ7;Q9CR22	A0A1L1SRQ7	Tmem42	transmembrane protein 42	66079	ENSMUSG00000066233	>>>Raw Data	432970	477930	459580	482940	539710	493130	>>>Log2 Transformed	18.7239	18.8664	18.81	18.8815	19.0418	18.9116	0.0874418	0.226274	0.144871	FALSE	FALSE	FALSE	FALSE	FALSE	FALSE
481	F6TCF9;A0A1L1SRT0;Q60739-2;Q60739	F6TCF9	Bag1	BCL2-associated athanogene 1	12017	ENSMUSG00000028416	>>>Raw Data	8090200	8124800	8178600	7866000	7864200	7755100	>>>Log2 Transformed	22.9477	22.9539	22.9634	22.9072	22.9069	22.8867	0.00257314	0.0354118	-0.054762	FALSE	FALSE	FALSE	FALSE	FALSE	FALSE
482	A0A1L1SRX2;O08739;D3YU73;F6XQD0;D3Z4N3;A0A0G2JFD4;Q3V1D3	A0A1L1SRX2	Ampd3	adenosine monophosphate deaminase 3	11717	ENSMUSG00000005686	>>>Raw Data	746370	907550	759850	830910	866740	869800	>>>Log2 Transformed	19.5095	19.7916	19.5354	19.6643	19.7252	19.7303	0.364861	0.546191	0.094464	FALSE	FALSE	FALSE	FALSE	FALSE	FALSE
483	A0A1L1SRY4;Q9CW46	A0A1L1SRY4	Gm38431	predicted gene, 38431	100568458	ENSMUSG00000111497	>>>Raw Data	132570	137240	118960	119700	134290	151730	>>>Log2 Transformed	17.0164	17.0664	16.8601	16.8691	17.035	17.2112	0.648239	0.783393	0.0574494	FALSE	FALSE	FALSE	FALSE	FALSE	FALSE
484	A0A1L1SS10;Q9Z2X8	A0A1L1SS10	Keap1	kelch-like ECH-associated protein 1	50868	ENSMUSG00000003308	>>>Raw Data	1113700	1086100	975510	997950	1014100	1002300	>>>Log2 Transformed	20.0869	20.0507	19.8958	19.9286	19.9518	19.9349	0.285342	0.469419	-0.0727307	FALSE	FALSE	FALSE	FALSE	FALSE	FALSE
485	A0A1L1SS87;A0A1L1SU40	A0A1L1SS87	Slc44a2	solute carrier family 44, member 2	68682	ENSMUSG00000057193	>>>Raw Data	141920	133160	135860	133160	140220	142890	>>>Log2 Transformed	17.1147	17.0228	17.0518	17.0228	17.0973	17.1246	0.673968	0.803557	0.018466	FALSE	FALSE	FALSE	FALSE	FALSE	FALSE
486	A0A1L1SUF9;D3YVU3;A0A1L1SSA4;Q5DU05-2;Q5DU05-3;Q5DU05;F7AUV3	A0A1L1SUF9	Cep164	centrosomal protein 164	214552	ENSMUSG00000043987	>>>Raw Data	1168700	1334600	1168400	1408400	1528300	1668700	>>>Log2 Transformed	20.1565	20.348	20.1561	20.4256	20.5435	20.6703	0.026647	0.116121	0.326287	FALSE	FALSE	FALSE	FALSE	FALSE	TRUE
487	A0A1L1SSC0	A0A1L1SSC0	Lrrfip2	leucine rich repeat (in FLII) interacting protein 2	71268	ENSMUSG00000032497	>>>Raw Data	51138000	48647000	50394000	46298000	48651000	47955000	>>>Log2 Transformed	25.6079	25.5358	25.5867	25.4644	25.536	25.5152	0.0762567	0.208497	-0.0716327	FALSE	FALSE	FALSE	FALSE	FALSE	FALSE
488	E9Q723;A0A1L1SSC7;A0A338P6N2;D3YVV0;Q3UMK4;A0A1L1SSP7	E9Q723	Ttc13	tetratricopeptide repeat domain 13	234875	ENSMUSG00000037300	>>>Raw Data	2693300	2560200	2589900	2502300	2613900	2570600	>>>Log2 Transformed	21.3609	21.2878	21.3045	21.2548	21.3178	21.2937	0.370177	0.551397	-0.028988	FALSE	FALSE	FALSE	FALSE	FALSE	FALSE
489	Q3UDS7;A0A1L1SSF2;Q8VDL4-3;Q8VDL4;Q8VDL4-2	Q3UDS7	Adpgk	ADP-dependent glucokinase	72141	ENSMUSG00000025236	>>>Raw Data	12741000	11966000	12897000	11361000	11782000	11592000	>>>Log2 Transformed	23.603	23.5124	23.6205	23.4376	23.4901	23.4666	0.0363257	0.136987	-0.113884	FALSE	FALSE	FALSE	FALSE	FALSE	FALSE
490	A0A1L1SSL9;E9QPK4;Q9JKK8	A0A1L1SSL9	Atr	ataxia telangiectasia and Rad3 related	245000	ENSMUSG00000032409	>>>Raw Data	5021900	5804100	4987800	4861600	5070600	5125500	>>>Log2 Transformed	22.2598	22.4686	22.25	22.213	22.2737	22.2893	0.419195	0.598174	-0.0674763	FALSE	FALSE	FALSE	FALSE	FALSE	FALSE
491	A0A1L1SSV6;A0A1L1SST5;Q9CQC8-2;Q9CQC8	A0A1L1SSV6	Spg21	SPG21, maspardin	27965	ENSMUSG00000032388	>>>Raw Data	611250	604480	598490	604600	611310	648310	>>>Log2 Transformed	19.2214	19.2053	19.191	19.2056	19.2215	19.3063	0.300284	0.4848	0.0385948	FALSE	FALSE	FALSE	FALSE	FALSE	FALSE
492	A0A1L1ST06;E9QN01;Q8C5P5-3;Q8C5P5-2;Q8C5P5	A0A1L1ST06	Nt5dc1	5'-nucleotidase domain containing 1	319638	ENSMUSG00000039480	>>>Raw Data	276730	296340	274290	285920	271680	293900	>>>Log2 Transformed	18.0781	18.1769	18.0653	18.1253	18.0516	18.165	0.89	0.949239	0.00713691	FALSE	FALSE	FALSE	FALSE	FALSE	FALSE
493	A0A1L1ST33;Q64143	A0A1L1ST33	Gm49337	predicted gene, 49337	18710	ENSMUSG00000111410	>>>Raw Data	509320	580680	473360	699900	567460	729700	>>>Log2 Transformed	18.9582	19.1474	18.8526	19.4168	19.1142	19.4769	0.0688056	0.197367	0.349905	FALSE	FALSE	FALSE	FALSE	FALSE	FALSE
494	A0A1L1STC6;Q6ZWR6-4;Q6ZWR6;Q6ZWR6-3;Q6ZWR6-2;Q6ZWR6-5	A0A1L1STC6	Syne1	spectrin repeat containing, nuclear envelope 1	64009	ENSMUSG00000096054	>>>Raw Data	1885500	2412800	1790300	2260600	2488600	2617200	>>>Log2 Transformed	20.8465	21.2023	20.7718	21.1083	21.2469	21.3196	0.123983	0.277315	0.284736	FALSE	FALSE	FALSE	FALSE	FALSE	FALSE
495	A0A1L1STE4;Q9Z1X4;Q9Z1X4-3;Q45VK5;Q9Z1X4-2;A0A1L1SQR7;A0A1L1SSU8;A0A1L1SR62;A0A1L1SQ69;A0A1L1SU19;A0A1L1ST48	A0A1L1STE4	Ilf3	interleukin enhancer binding factor 3	16201	ENSMUSG00000032178	>>>Raw Data	18182000	17896000	17916000	16865000	17145000	17354000	>>>Log2 Transformed	24.116	24.0931	24.0947	24.0075	24.0313	24.0488	0.00681243	0.0570928	-0.0721027	FALSE	FALSE	FALSE	FALSE	FALSE	FALSE
496	A0A1L1STE6;Q9D6R2;Q9D6R2-2	A0A1L1STE6	Idh3a	isocitrate dehydrogenase 3 (NAD+) alpha	67834	ENSMUSG00000032279	>>>Raw Data	152020000	159270000	150260000	141680000	148920000	149620000	>>>Log2 Transformed	27.1797	27.2469	27.1629	27.0781	27.15	27.1567	0.130506	0.286699	-0.06824	FALSE	FALSE	FALSE	FALSE	FALSE	FALSE
497	E9Q7C3;F8VPS6;A0A1L1SU27	E9Q7C3	Plekhg4	pleckstrin homology domain containing, family G (with RhoGef domain) member 4	102075	ENSMUSG00000014782	>>>Raw Data	161160	161350	156810	146420	163390	163390	>>>Log2 Transformed	17.2981	17.2998	17.2587	17.1598	17.318	17.318	0.727848	0.839439	-0.0203175	FALSE	FALSE	FALSE	FALSE	FALSE	FALSE
498	A0A1N9M4K1;A0A1L1SU77;P70665-2;P70665;P70665-3	A0A1N9M4K1	Siae	sialic acid acetylesterase	22619	ENSMUSG00000001942	>>>Raw Data	590980	725470	685200	760400	814820	779930	>>>Log2 Transformed	19.1728	19.4686	19.3862	19.5364	19.6361	19.573	0.0614328	0.185821	0.239344	FALSE	FALSE	FALSE	FALSE	FALSE	FALSE
499	A0A1L1SU85;E9QPQ1;D3Z4M6;Q9Z2I4-2;Q9Z2I4	A0A1L1SU85	Robo3	roundabout guidance receptor 3	19649	ENSMUSG00000032128	>>>Raw Data	4037700	4118800	4087700	3887800	3899200	4157400	>>>Log2 Transformed	21.9451	21.9738	21.9629	21.8905	21.8947	21.9873	0.327254	0.512264	-0.0364111	FALSE	FALSE	FALSE	FALSE	FALSE	FALSE
500	A0A1L1SUB2;Q08091;A0A1L1SRV0;Q08091-2	A0A1L1SUB2	Cnn1	calponin 1	12797	ENSMUSG00000001349	>>>Raw Data	847040	875330	883780	866390	937930	911490	>>>Log2 Transformed	19.6921	19.7395	19.7533	19.7247	19.8391	19.7979	0.198407	0.373723	0.0589264	FALSE	FALSE	FALSE	FALSE	FALSE	FALSE
501	Q9D1F9;A0A1L1SUI3;A0A1L1SV42;A0A1L1SUV7	Q9D1F9	Slc37a4	solute carrier family 37 (glucose-6-phosphate transporter), member 4	14385	ENSMUSG00000032114	>>>Raw Data	210190	193210	194680	203640	211090	233600	>>>Log2 Transformed	17.6813	17.5598	17.5708	17.6357	17.6875	17.8337	0.179988	0.350387	0.114983	FALSE	FALSE	FALSE	FALSE	FALSE	FALSE
502	A0A1L1SV25;A0A1L1SVJ6;D3Z0L8;D3Z761;A0A1Y7VMW4	A0A1L1SV25	Actn4	actinin alpha 4	60595	ENSMUSG00000054808	>>>Raw Data	142360	156190	124920	143710	138000	111660	>>>Log2 Transformed	17.1192	17.253	16.9307	17.1328	17.0743	16.7688	0.498466	0.667513	-0.108969	FALSE	FALSE	FALSE	FALSE	FALSE	FALSE
503	A0A1L1SV73;Q8BY87-2;Q8BY87	A0A1L1SV73	Usp47	ubiquitin specific peptidase 47	74996	ENSMUSG00000059263	>>>Raw Data	99037000	98258000	99145000	87491000	93425000	92516000	>>>Log2 Transformed	26.5615	26.5501	26.563	26.3826	26.4773	26.4632	0.0170327	0.0922158	-0.117145	FALSE	FALSE	FALSE	FALSE	FALSE	FALSE
504	A0A1L1SVD8;Q9JHS9	A0A1L1SVD8	Cwc15	CWC15 spliceosome-associated protein	66070	ENSMUSG00000004096	>>>Raw Data	3793200	3833500	3744600	3678800	3807700	3951100	>>>Log2 Transformed	21.855	21.8702	21.8364	21.8108	21.8605	21.9138	0.814629	0.89988	0.00784006	FALSE	FALSE	FALSE	FALSE	FALSE	FALSE
505	Q9CXV9;A0A1N9M8A6;A0A1L1SSU2	Q9CXV9	Dcun1d5	DCN1, defective in cullin neddylation 1, domain containing 5 (S. cerevisiae)	76863	ENSMUSG00000032002	>>>Raw Data	4551400	4297200	4372100	4891000	5050500	4916100	>>>Log2 Transformed	22.1179	22.035	22.0599	22.2217	22.268	22.2291	0.00405626	0.0430693	0.168679	FALSE	FALSE	FALSE	FALSE	FALSE	FALSE
506	A0A1Q1PRS4;A2A9Z1;A2A9Z2;P11531	A0A1Q1PRS4	Dmd	dystrophin, muscular dystrophy	13405	ENSMUSG00000045103	>>>Raw Data	0	0	0	0	0	0	>>>Log2 Transformed	0	0	0	0	0	0	1	1	0	FALSE	FALSE	FALSE	FALSE	FALSE	FALSE
507	A0A1S6GWJ4;Q91VN6	A0A1S6GWJ4	Ddx41	DEAD (Asp-Glu-Ala-Asp) box polypeptide 41	72935	ENSMUSG00000021494	>>>Raw Data	13817000	13601000	13599000	14510000	14473000	14376000	>>>Log2 Transformed	23.7199	23.6972	23.697	23.7905	23.7869	23.7772	0.000736962	0.0197962	0.0801387	FALSE	FALSE	FALSE	FALSE	FALSE	FALSE
508	A0A1W2P6J2;Q9CS00	A0A1W2P6J2	Cactin	cactin, spliceosome C complex subunit	70312	ENSMUSG00000034889	>>>Raw Data	306910	276730	307740	258490	318480	289590	>>>Log2 Transformed	18.2275	18.0781	18.2314	17.9798	18.2808	18.1437	0.682885	0.80807	-0.0442277	FALSE	FALSE	FALSE	FALSE	FALSE	FALSE
509	A0A1W2P6Q2;Q9JHJ8;Q9JHJ8-2	A0A1W2P6Q2	Icosl	icos ligand	50723	ENSMUSG00000000732	>>>Raw Data	3431400	3248500	3377200	4852200	5241600	5258400	>>>Log2 Transformed	21.7104	21.6313	21.6874	22.2102	22.3216	22.3262	0.000165803	0.00936084	0.609624	FALSE	FALSE	TRUE	TRUE	TRUE	TRUE
510	A0A1W2P855;A0A1W2P7Z8;A0A1W2P7S8;A0A1W2P7H4;A0A1W2P6Q8;Q6A068	A0A1W2P855	Gm9046	predicted gene 9046	668209	ENSMUSG00000112781	>>>Raw Data	7032600	6935800	7167400	5624300	5731100	5944500	>>>Log2 Transformed	22.7456	22.7256	22.773	22.4232	22.4504	22.5031	0.000441755	0.0156909	-0.289176	FALSE	FALSE	FALSE	FALSE	TRUE	TRUE
511	A0A1W2P6T4;A0A1W2P839	A0A1W2P6T4	Tbata	thymus, brain and testes associated	65971	ENSMUSG00000020096	>>>Raw Data	2502400	4287600	3421500	4021200	3079900	2543100	>>>Log2 Transformed	21.2549	22.0317	21.7062	21.9392	21.5545	21.2782	0.815559	0.900434	-0.0736713	FALSE	FALSE	FALSE	FALSE	FALSE	FALSE
512	A0A1W2P730;O54784	A0A1W2P730	Dapk3	death-associated protein kinase 3	13144	ENSMUSG00000034974	>>>Raw Data	470360	552210	548480	495440	538800	525700	>>>Log2 Transformed	18.8434	19.0749	19.0651	18.9184	19.0394	19.0039	0.935205	0.975935	-0.00724048	FALSE	FALSE	FALSE	FALSE	FALSE	FALSE
513	A0A1W2P737;F8VPV0;P48725;P48725-3;P48725-2;A0A1W2P8A6	A0A1W2P737	Pcnt	pericentrin (kendrin)	18541	ENSMUSG00000001151	>>>Raw Data	48614000	46684000	47571000	47115000	48513000	48440000	>>>Log2 Transformed	25.5349	25.4764	25.5036	25.4897	25.5319	25.5297	0.60697	0.753375	0.0121248	FALSE	FALSE	FALSE	FALSE	FALSE	FALSE
514	A0A1W2P768;P84228;P68433	A0A1W2P768	Hist2h3c1	histone cluster 2, H3c1	15077	ENSMUSG00000093769	>>>Raw Data	1601800	1618500	1468900	1578500	1683200	1598800	>>>Log2 Transformed	20.6113	20.6262	20.4863	20.5901	20.6828	20.6086	0.374475	0.555158	0.0525542	FALSE	FALSE	FALSE	FALSE	FALSE	FALSE
515	A0A1W2P775	A0A1W2P775	Itsn2	intersectin 2	20403	ENSMUSG00000020640	>>>Raw Data	642190	601130	608770	706960	632950	674570	>>>Log2 Transformed	19.2926	19.1973	19.2155	19.4313	19.2717	19.3636	0.0925443	0.2336	0.120371	FALSE	FALSE	FALSE	FALSE	FALSE	FALSE
516	Q6ZWZ6;F7AEH4;A0A1W2P7A1;P63323	Q6ZWZ6	Rps12-ps3;Rps12	ribosomal protein S12, pseudogene 3;ribosomal protein S12	100034727;20042	ENSMUSG00000067038;ENSMUSG00000061983	>>>Raw Data	82957000	76289000	82541000	72376000	77847000	75851000	>>>Log2 Transformed	26.3059	26.185	26.2986	26.109	26.2141	26.1767	0.124494	0.277669	-0.0965429	FALSE	FALSE	FALSE	FALSE	FALSE	FALSE
517	A0A1W2P7B3	A0A1W2P7B3	Akap7	A kinase (PRKA) anchor protein 7	432442	ENSMUSG00000039166	>>>Raw Data	535590	518990	530650	452810	479940	493470	>>>Log2 Transformed	19.0308	18.9853	19.0174	18.7885	18.8725	18.9126	0.0170303	0.0922158	-0.153291	FALSE	FALSE	FALSE	FALSE	FALSE	FALSE
518	A0A1W2P7B5;Q9D8K3-2;Q9D8K3;Q8BNI4-2	A0A1W2P7B5	Derl3	Der1-like domain family, member 3	70377	ENSMUSG00000009092	>>>Raw Data	0	0	0	0	0	0	>>>Log2 Transformed	0	0	0	0	0	0	1	1	0	FALSE	FALSE	FALSE	FALSE	FALSE	FALSE
519	Q9CQE6;A0A1W2P7K2;A0A1W2P7E1	Q9CQE6	Asf1a	anti-silencing function 1A histone chaperone	100042554;66403	ENSMUSG00000019857	>>>Raw Data	4577400	4469700	4685400	4193000	4586900	4408200	>>>Log2 Transformed	22.1261	22.0917	22.1597	21.9996	22.1291	22.0718	0.23518	0.417627	-0.0590622	FALSE	FALSE	FALSE	FALSE	FALSE	FALSE
520	A0A1W2P7K6;Q68EF0	A0A1W2P7K6	Rab3ip	RAB3A interacting protein	216363	ENSMUSG00000064181	>>>Raw Data	12387000	12012000	12308000	11863000	12473000	12113000	>>>Log2 Transformed	23.5623	23.518	23.5531	23.5	23.5723	23.5301	0.699451	0.820357	-0.0103553	FALSE	FALSE	FALSE	FALSE	FALSE	FALSE
521	A0A1W2P7N3	A0A1W2P7N3	Lama2	laminin, alpha 2	16773	ENSMUSG00000019899	>>>Raw Data	981680	1104000	1039300	1020500	1061900	1066300	>>>Log2 Transformed	19.9049	20.0743	19.9872	19.9608	20.0182	20.0242	0.827789	0.908146	0.0122868	FALSE	FALSE	FALSE	FALSE	FALSE	FALSE
522	A0A1W2P7R5;A0A1W2P7P6;Q91W52;Q91W52-2;A0A1W2P7Q0	A0A1W2P7R5	Tmem19	transmembrane protein 19	67226	ENSMUSG00000069520	>>>Raw Data	4808400	4525100	4560800	4332900	4880900	4645100	>>>Log2 Transformed	22.1971	22.1095	22.1209	22.0469	22.2187	22.1473	0.935953	0.97637	-0.0048679	FALSE	FALSE	FALSE	FALSE	FALSE	FALSE
523	Q9CRT8;A0A1W2P7Q6;A0A1W2P7V1	Q9CRT8	Xpot	exportin, tRNA (nuclear export receptor for tRNAs)	73192	ENSMUSG00000034667	>>>Raw Data	7510100	7518300	7600900	18391000	7635500	8146800	>>>Log2 Transformed	22.8404	22.842	22.8577	24.1325	22.8643	22.9578	0.312249	0.497153	0.471492	FALSE	FALSE	FALSE	FALSE	FALSE	FALSE
524	A0A1W2P7V0;K3W4Q9;Q8BH60-2;Q8BH60;A0A1W2P7A5	A0A1W2P7V0	Gopc	golgi associated PDZ and coiled-coil motif containing	94221	ENSMUSG00000019861	>>>Raw Data	9879200	10472000	10319000	9730500	9964800	9995900	>>>Log2 Transformed	23.236	23.32	23.2988	23.2141	23.2484	23.2529	0.173069	0.341932	-0.0464664	FALSE	FALSE	FALSE	FALSE	FALSE	FALSE
525	A0A1W2P7X0;E9QMV2;Q4KML4	A0A1W2P7X0	Abracl	ABRA C-terminal like	73112	ENSMUSG00000078453	>>>Raw Data	338300	415780	330760	496250	320460	319440	>>>Log2 Transformed	18.3679	18.6655	18.3354	18.9207	18.2898	18.2852	0.866384	0.935518	0.0422826	FALSE	FALSE	FALSE	FALSE	FALSE	FALSE
526	A0A1W2P7Y9;Q810U4-2;Q810U4;Q810U4-3	A0A1W2P7Y9	Nrcam	neuronal cell adhesion molecule	319504	ENSMUSG00000020598	>>>Raw Data	1058900	1545100	1003400	890200	971300	989920	>>>Log2 Transformed	20.0141	20.5593	19.9365	19.7638	19.8896	19.917	0.195147	0.369215	-0.313196	FALSE	FALSE	FALSE	FALSE	FALSE	FALSE
527	A0A1W2P8F6;Q9JHG7	A0A1W2P8F6	Pik3cg	phosphatidylinositol-4,5-bisphosphate 3-kinase catalytic subunit gamma	30955	ENSMUSG00000020573	>>>Raw Data	2624700	2069900	2748800	2195600	2737300	2090200	>>>Log2 Transformed	21.3237	20.9811	21.3904	21.0662	21.3843	20.9952	0.65818	0.791157	-0.0831685	FALSE	FALSE	FALSE	FALSE	FALSE	FALSE
528	E9QM14;A0A1X7SB71;Q9JIY2-3;Q9JIY2-2;Q9JIY2;Q9JIY2-4	E9QM14	Cbll1	Casitas B-lineage lymphoma-like 1	104836	ENSMUSG00000020659	>>>Raw Data	1497500	1661300	1522500	1491000	1563600	1599300	>>>Log2 Transformed	20.5141	20.6639	20.538	20.5078	20.5764	20.609	0.897512	0.953634	-0.00757283	FALSE	FALSE	FALSE	FALSE	FALSE	FALSE
529	A0A1Y7VIR0	A0A1Y7VIR0	Ppp2r5c	protein phosphatase 2, regulatory subunit B', gamma	26931	ENSMUSG00000017843	>>>Raw Data	3467500	3464500	3345200	2749000	2944500	2886200	>>>Log2 Transformed	21.7255	21.7242	21.6737	21.3905	21.4896	21.4607	0.00155566	0.0272063	-0.260845	FALSE	FALSE	FALSE	FALSE	FALSE	FALSE
530	A0A1Y7VJ48;P48428	A0A1Y7VJ48	Tbca	tubulin cofactor A	21371	ENSMUSG00000042043	>>>Raw Data	60093000	63268000	58331000	54668000	58172000	56083000	>>>Log2 Transformed	25.8407	25.915	25.7978	25.7042	25.7938	25.7411	0.0714332	0.201597	-0.104784	FALSE	FALSE	FALSE	FALSE	FALSE	FALSE
531	A0A1Y7VNF4;A0A1Y7VJM4;Q8R2E9	A0A1Y7VNF4	Ero1lb	ERO1-like beta (S. cerevisiae)	67475	ENSMUSG00000057069	>>>Raw Data	28927000	30314000	28950000	27118000	28748000	27848000	>>>Log2 Transformed	24.7859	24.8535	24.7871	24.6927	24.777	24.7311	0.0850561	0.222581	-0.0752261	FALSE	FALSE	FALSE	FALSE	FALSE	FALSE
533	A0A1Y7VNH4;A0A1Y7VJT0;Q8VCM3;A0A1Y7VLE1;A0A1Y7VIQ0	A0A1Y7VNH4	Zfyve21	zinc finger, FYVE domain containing 21	68520	ENSMUSG00000021286	>>>Raw Data	10647000	10111000	10477000	9912700	10525000	10894000	>>>Log2 Transformed	23.3439	23.2694	23.3207	23.2408	23.3273	23.377	0.939033	0.977741	0.00370188	FALSE	FALSE	FALSE	FALSE	FALSE	FALSE
534	A0A1Y7VJZ2;Q9WVL0;A0A1Y7VNC1	A0A1Y7VJZ2	Gstz1	glutathione transferase zeta 1 (maleylacetoacetate isomerase)	14874	ENSMUSG00000021033	>>>Raw Data	8153000	8080300	8155900	8780800	9104200	8945600	>>>Log2 Transformed	22.9589	22.946	22.9594	23.0659	23.1181	23.0927	0.000935518	0.0221539	0.137493	FALSE	FALSE	FALSE	FALSE	FALSE	FALSE
535	A0A1Y7VK19;Q9DCB8	A0A1Y7VK19	Isca2	iron-sulfur cluster assembly 2	74316	ENSMUSG00000021241	>>>Raw Data	2268700	2952800	2369300	2473300	2436200	2418200	>>>Log2 Transformed	21.1134	21.4937	21.176	21.238	21.2162	21.2055	0.745147	0.849994	-0.0411356	FALSE	FALSE	FALSE	FALSE	FALSE	FALSE
536	A0A1Y7VK66	A0A1Y7VK66	Calml3	calmodulin-like 3	70405	ENSMUSG00000063130	>>>Raw Data	0	0	0	0	0	0	>>>Log2 Transformed	0	0	0	0	0	0	1	1	0	FALSE	FALSE	FALSE	FALSE	FALSE	FALSE
537	E9Q6P5;A0A1Y7VL44	E9Q6P5	Ttc7b	tetratricopeptide repeat domain 7B	104718	ENSMUSG00000033530	>>>Raw Data	720280	755400	716130	695610	667590	697780	>>>Log2 Transformed	19.4582	19.5269	19.4499	19.4079	19.3486	19.4124	0.0498871	0.163994	-0.0886688	FALSE	FALSE	FALSE	FALSE	FALSE	FALSE
538	A0A1Y7VLJ5;A0A0R4J022;Q8BNQ3	A0A1Y7VLJ5	Gpr137b	G protein-coupled receptor 137B	83924	ENSMUSG00000021306	>>>Raw Data	496930	471310	497570	540600	538800	489970	>>>Log2 Transformed	18.9227	18.8463	18.9245	19.0442	19.0394	18.9023	0.140738	0.300022	0.0974619	FALSE	FALSE	FALSE	FALSE	FALSE	FALSE
539	A0A1Y7VLN4;E9QKQ5;A0A5F8MQ53;A0A5F8MPG1;Q91ZP3-2;Q91ZP3	A0A1Y7VLN4	Lpin1	lipin 1	14245	ENSMUSG00000020593	>>>Raw Data	1921600	1916100	1944700	1884700	1945600	1901000	>>>Log2 Transformed	20.8739	20.8697	20.8911	20.8459	20.8918	20.8583	0.443215	0.621727	-0.0129066	FALSE	FALSE	FALSE	FALSE	FALSE	FALSE
540	A0A1Y7VLN8;Q9DA69-3;Q9DA69-2;Q9DA69	A0A1Y7VLN8	Ift43	intraflagellar transport 43	76411	ENSMUSG00000007867	>>>Raw Data	841530	847350	831690	749780	794180	801500	>>>Log2 Transformed	19.6827	19.6926	19.6657	19.5161	19.5991	19.6123	0.0284016	0.11936	-0.104461	FALSE	FALSE	FALSE	FALSE	FALSE	FALSE
541	A0A1Y7VLX4;Q9DAY6	A0A1Y7VLX4	Yae1d1	Yae1 domain containing 1	67008	ENSMUSG00000075054	>>>Raw Data	47895	41831	39149	38630	28862	31513	>>>Log2 Transformed	15.5476	15.3523	15.2567	15.2375	14.8169	14.9437	0.0629493	0.188481	-0.386184	FALSE	FALSE	FALSE	FALSE	FALSE	FALSE
542	A0A1Y7VLY2;P59764-2;P59764;F6YXW9	A0A1Y7VLY2	Dock4	dedicator of cytokinesis 4	238130	ENSMUSG00000035954	>>>Raw Data	2859400	3177300	2879900	2868200	2986700	3380900	>>>Log2 Transformed	21.4473	21.5994	21.4576	21.4517	21.5101	21.689	0.602816	0.749901	0.0488576	FALSE	FALSE	FALSE	FALSE	FALSE	FALSE
543	A0A1Y7VLZ7;E9Q7E9;Q3V3Q7	A0A1Y7VLZ7	Pacs2	phosphofurin acidic cluster sorting protein 2	217893	ENSMUSG00000021143	>>>Raw Data	4939200	4928800	4997700	4808400	5416300	5420800	>>>Log2 Transformed	22.2358	22.2328	22.2528	22.1971	22.3689	22.3701	0.283468	0.467539	0.0715307	FALSE	FALSE	FALSE	FALSE	FALSE	FALSE
544	A0A1Y7VM49;P56840	A0A1Y7VM49	Tcl1b1	T cell leukemia/lymphoma 1B, 1	27379	ENSMUSG00000066359	>>>Raw Data	314140	343370	288880	379230	363520	337150	>>>Log2 Transformed	18.2611	18.3894	18.1401	18.5327	18.4717	18.363	0.0927054	0.233803	0.192285	FALSE	FALSE	FALSE	FALSE	FALSE	FALSE
545	A0A1Y7VM69;Q9D4H4-2;Q9D4H4	A0A1Y7VM69	Amotl1	angiomotin-like 1	75723	ENSMUSG00000013076	>>>Raw Data	1087200	1472400	1075600	1325400	1403900	1457900	>>>Log2 Transformed	20.0522	20.4897	20.0367	20.338	20.421	20.4755	0.228207	0.409365	0.21861	FALSE	FALSE	FALSE	FALSE	FALSE	FALSE
546	A0A1Y7VMH7;A0A1Y7VME9;E9Q9B7;A0A1Y7VNF8	A0A1Y7VMH7	Kidins220	kinase D-interacting substrate 220	77480	ENSMUSG00000036333	>>>Raw Data	978590	1012700	1009500	865650	898210	891000	>>>Log2 Transformed	19.9003	19.9498	19.9452	19.7234	19.7767	19.7651	0.00144103	0.0264793	-0.176715	FALSE	FALSE	FALSE	FALSE	FALSE	FALSE
547	A0A1Y7VMH3;Q80X41-2;Q80X41-5;Q80X41-3;Q80X41;A0A1Y7VLL5	A0A1Y7VMH3	Vrk1	vaccinia related kinase 1	22367	ENSMUSG00000021115	>>>Raw Data	7294800	7420800	7262000	7335600	7664200	7410700	>>>Log2 Transformed	22.7984	22.8231	22.7919	22.8065	22.8697	22.8212	0.260355	0.4432	0.02795	FALSE	FALSE	FALSE	FALSE	FALSE	FALSE
548	A0A1Y7VMN0;F8VPK5;A0A1Y7VLD1	A0A1Y7VMN0	Rock2	Rho-associated coiled-coil containing protein kinase 2	19878	ENSMUSG00000020580	>>>Raw Data	49300	51350	50993	52408	48215	46612	>>>Log2 Transformed	15.5893	15.6481	15.638	15.6775	15.5572	15.5084	0.455543	0.631879	-0.0440926	FALSE	FALSE	FALSE	FALSE	FALSE	FALSE
549	A0A1Y7VMY2	A0A1Y7VMY2	Med10	mediator complex subunit 10	28077	ENSMUSG00000021598	>>>Raw Data	2192500	2002500	2092100	1949200	2119800	2023600	>>>Log2 Transformed	21.0641	20.9334	20.9965	20.8945	21.0155	20.9485	0.429626	0.608714	-0.0451988	FALSE	FALSE	FALSE	FALSE	FALSE	FALSE
550	A2AIZ4;A0A1Y7VP18;Q9D5I4	A2AIZ4	Tctex1d1	Tctex1 domain containing 1	67344	ENSMUSG00000028523	>>>Raw Data	330020	311810	350330	309590	310710	308160	>>>Log2 Transformed	18.3322	18.2503	18.4184	18.24	18.2452	18.2333	0.125108	0.278497	-0.0941091	FALSE	FALSE	FALSE	FALSE	FALSE	FALSE
551	A0A217FL54;Q6P1C1	A0A217FL54	Ippk	inositol 1,3,4,5,6-pentakisphosphate 2-kinase	75678	ENSMUSG00000021385	>>>Raw Data	1073300	1014300	1002200	900810	960380	968480	>>>Log2 Transformed	20.0336	19.9521	19.9347	19.7809	19.8732	19.8854	0.0475207	0.159786	-0.126981	FALSE	FALSE	FALSE	FALSE	FALSE	FALSE
552	A0A217FL69;Q8R3I2-2;Q8R3I2;Q8R3I2-3	A0A217FL69	Mboat2	membrane bound O-acyltransferase domain containing 2	67216	ENSMUSG00000020646	>>>Raw Data	2619800	2700500	2617100	2817100	2922800	2978300	>>>Log2 Transformed	21.321	21.3648	21.3195	21.4258	21.4789	21.5061	0.00833697	0.0625397	0.135133	FALSE	FALSE	FALSE	FALSE	FALSE	FALSE
553	E9Q6B2;A0A217FL83;F6TRJ8	E9Q6B2	Ccdc85c	coiled-coil domain containing 85C	668158	ENSMUSG00000084883	>>>Raw Data	7218200	9892100	7108100	6915700	7245500	7631100	>>>Log2 Transformed	22.7832	23.2378	22.761	22.7214	22.7887	22.8635	0.444495	0.622673	-0.136176	FALSE	FALSE	FALSE	FALSE	FALSE	FALSE
554	A0A286YCB4;Q9CZP7-2;Q9CZP7-3;Q9CZP7-4;Q9CZP7;A0A286YCM9	A0A286YCB4	Cdc37l1	cell division cycle 37-like 1	67072	ENSMUSG00000024780	>>>Raw Data	6457000	6357000	6500500	6230700	6509500	6519900	>>>Log2 Transformed	22.6224	22.5999	22.6321	22.571	22.6341	22.6364	0.86282	0.932649	-0.00432333	FALSE	FALSE	FALSE	FALSE	FALSE	FALSE
555	A0A286YDE2;A0A286YCG5;Q8K5B1-4;Q8K5B1-3;Q8K5B1-2;Q8K5B1	A0A286YDE2	Il31ra	interleukin 31 receptor A	218624	ENSMUSG00000050377	>>>Raw Data	451920	512120	468170	511650	491710	502420	>>>Log2 Transformed	18.7857	18.9661	18.8367	18.9648	18.9075	18.9385	0.257792	0.440714	0.0740922	FALSE	FALSE	FALSE	FALSE	FALSE	FALSE
556	A0A286YDB7;A0A286YCT4;A0A286YCG8;Q9CY50	A0A286YDB7	Ssr1	signal sequence receptor, alpha	107513	ENSMUSG00000021427	>>>Raw Data	8746100	8178300	8237600	8466600	9002100	8073400	>>>Log2 Transformed	23.0602	22.9634	22.9738	23.0134	23.1018	22.9447	0.723178	0.836465	0.0208519	FALSE	FALSE	FALSE	FALSE	FALSE	FALSE
557	A0A286YCI8;E9PYX6;A0A286YDJ3	A0A286YCI8	Sorbs1	sorbin and SH3 domain containing 1	20411	ENSMUSG00000025006	>>>Raw Data	125990	215120	119410	129540	115460	102900	>>>Log2 Transformed	16.943	17.7148	16.8656	16.983	16.817	16.6509	0.281732	0.465929	-0.357444	FALSE	FALSE	FALSE	FALSE	FALSE	FALSE
558	A0A494B9N4;A0A494B991;A0A286YCR9;A0A2C9F2C1;A0A494BB44;A0A498WGM0;Q9R0N7;Q9R0N7-3;Q9R0N7-2;Q9R0N7-4;A0A494B8X6	A0A494B9N4	Syt7	synaptotagmin VII	54525	ENSMUSG00000024743	>>>Raw Data	2145000	2127600	2047100	2131400	2271300	2279600	>>>Log2 Transformed	21.0325	21.0208	20.9652	21.0234	21.1151	21.1203	0.100976	0.246666	0.0801047	FALSE	FALSE	FALSE	FALSE	FALSE	FALSE
559	A0A286YCS0;Q7TMY4-2;Q7TMY4;A0A286YEA7;A0A286YDT0;A0A286YCW5	A0A286YCS0	Thoc7	THO complex 7	66231	ENSMUSG00000053453	>>>Raw Data	382720	417790	375590	415430	400790	387850	>>>Log2 Transformed	18.5459	18.6724	18.5188	18.6642	18.6125	18.5651	0.562257	0.71895	0.0349082	FALSE	FALSE	FALSE	FALSE	FALSE	FALSE
560	I1VGT5;E3UVT8;I1VGT4;H6WZF5;A0A286YCS4;F8VQC9;I1VGT6;D3Y272;H6WZ45;J9RV59;Q8BTY2;A0A286YCX2;D3Y273;E3UVT9;J9RDH0;A0A286YCX8;A0A286YDK8;A0A286YD46;A0A286YDJ7;Q8BTY2-2;A0A286YDR1	I1VGT5	Slc4a7	solute carrier family 4, sodium bicarbonate cotransporter, member 7	218756	ENSMUSG00000021733	>>>Raw Data	1600700	1680100	1639800	1638500	1749000	1692600	>>>Log2 Transformed	20.6103	20.6801	20.6451	20.6439	20.7381	20.6908	0.247435	0.430679	0.0457923	FALSE	FALSE	FALSE	FALSE	FALSE	FALSE
561	A0A286YCV0;D3YV00;P98195-2;P98195;A0A286YDR0;A0A286YDZ3;A0A286YCT2	A0A286YCV0	Atp9b	ATPase, class II, type 9B	50771	ENSMUSG00000024566	>>>Raw Data	473100	475850	515640	478230	498020	487540	>>>Log2 Transformed	18.8518	18.8602	18.976	18.8673	18.9258	18.8952	0.997643	1	0.000137561	FALSE	FALSE	FALSE	FALSE	FALSE	FALSE
562	A0A286YCV9;E9Q4K7;A0A286YD28	A0A286YCV9	Kif13b	kinesin family member 13B	16554	ENSMUSG00000060012	>>>Raw Data	78746000	78422000	79238000	79892000	82951000	82226000	>>>Log2 Transformed	26.2307	26.2248	26.2397	26.2515	26.3058	26.2931	0.0378348	0.140615	0.0517492	FALSE	FALSE	FALSE	FALSE	FALSE	FALSE
563	A0A286YCW7;A0A286YD56;D3Z4E2;Q8CFV4	A0A286YCW7	Nrn1	neuritin 1	68404	ENSMUSG00000039114	>>>Raw Data	142290	139510	150170	98196	129030	117920	>>>Log2 Transformed	17.1185	17.09	17.1962	16.5834	16.9774	16.8475	0.0506347	0.16554	-0.33218	FALSE	FALSE	FALSE	FALSE	FALSE	FALSE
564	A0A286YCX6;E9PY51;A0A286YCE0	A0A286YCX6	Trappc8	trafficking protein particle complex 8	75964	ENSMUSG00000033382	>>>Raw Data	68742000	66991000	69338000	64764000	67347000	66703000	>>>Log2 Transformed	26.0347	25.9975	26.0471	25.9487	26.0051	25.9912	0.118825	0.270447	-0.0447493	FALSE	FALSE	FALSE	FALSE	FALSE	FALSE
565	A0A286YD15;A0A286YDS3;A0A286YDP0;O35648;A0A286YCV3;A0A286YCB3	A0A286YD15	Cetn3	centrin 3	12626	ENSMUSG00000021537	>>>Raw Data	525720	631640	562830	507410	533830	580120	>>>Log2 Transformed	19.0039	19.2687	19.1023	18.9528	19.026	19.146	0.432301	0.611542	-0.0834041	FALSE	FALSE	FALSE	FALSE	FALSE	FALSE
566	A0A286YD76;Q69ZZ9	A0A286YD76	Macf1	microtubule-actin crosslinking factor 1	11426	ENSMUSG00000028649	>>>Raw Data	2460800	2714200	2491900	2712900	2812200	2895800	>>>Log2 Transformed	21.2307	21.3721	21.2488	21.3714	21.4233	21.4655	0.0591558	0.18224	0.136199	FALSE	FALSE	FALSE	FALSE	FALSE	FALSE
567	A0A286YD91;D3Z4J6;Q8R0J8	A0A286YD91	Idnk	idnK gluconokinase homolog (E. coli)	75731	ENSMUSG00000050002	>>>Raw Data	1114700	1070900	1136400	1041900	1070100	1020800	>>>Log2 Transformed	20.0882	20.0304	20.116	19.9908	20.0293	19.9613	0.0577104	0.179618	-0.084429	FALSE	FALSE	FALSE	FALSE	FALSE	FALSE
568	A0A286YDA2;A0A286YDT3;E9Q5C9;A0A286YDV7;E9Q5C9-2;A0A286YCD1;A0A286YDZ1	A0A286YDA2	Nolc1	nucleolar and coiled-body phosphoprotein 1	70769	ENSMUSG00000015176	>>>Raw Data	31356000	30804000	31773000	31267000	32568000	32833000	>>>Log2 Transformed	24.9022	24.8766	24.9213	24.8981	24.957	24.9686	0.17972	0.34996	0.041194	FALSE	FALSE	FALSE	FALSE	FALSE	FALSE
569	A0A286YE10;A0A286YDZ5;Q9EP84;A0A286YDA5;O70293;O70293-2;O70291	A0A286YE10	Grk6	G protein-coupled receptor kinase 6	26385	ENSMUSG00000074886	>>>Raw Data	558160	583040	584460	533080	515170	521230	>>>Log2 Transformed	19.0903	19.1532	19.1567	19.024	18.9747	18.9916	0.00625023	0.0544715	-0.136685	FALSE	FALSE	FALSE	FALSE	FALSE	FALSE
570	A0A286YDB3;Q80XQ2	A0A286YDB3	Tbc1d5	TBC1 domain family, member 5	72238	ENSMUSG00000023923	>>>Raw Data	396010	352350	392000	383080	342280	344200	>>>Log2 Transformed	18.5952	18.4267	18.5805	18.5473	18.3848	18.3929	0.287941	0.471432	-0.0924431	FALSE	FALSE	FALSE	FALSE	FALSE	FALSE
571	A0A286YDF2;O89116;Q5FWJ7	A0A286YDF2	Vti1a	vesicle transport through interaction with t-SNAREs 1A	53611	ENSMUSG00000024983	>>>Raw Data	14827000	14757000	14730000	14093000	15060000	14656000	>>>Log2 Transformed	23.8217	23.8149	23.8123	23.7485	23.8442	23.805	0.574276	0.726576	-0.0170639	FALSE	FALSE	FALSE	FALSE	FALSE	FALSE
572	E9Q390;A0A286YDF5;Q69ZN7;Q69ZN7-4;A0A286YCZ3;Q69ZN7-2;Q69ZN7-3	E9Q390	Myof	myoferlin	226101	ENSMUSG00000048612	>>>Raw Data	729510	728650	755510	763720	784180	747300	>>>Log2 Transformed	19.4766	19.4749	19.5271	19.5427	19.5808	19.5113	0.119733	0.271569	0.0521038	FALSE	FALSE	FALSE	FALSE	FALSE	FALSE
573	A0A286YDG5;Q8CG46-2;Q8CG46	A0A286YDG5	Smc5	structural maintenance of chromosomes 5	226026	ENSMUSG00000024943	>>>Raw Data	938740	968320	907820	972090	958200	936990	>>>Log2 Transformed	19.8404	19.8851	19.792	19.8907	19.87	19.8377	0.433707	0.612928	0.0269448	FALSE	FALSE	FALSE	FALSE	FALSE	FALSE
574	G5E8Q8;A0A286YDT5;A0A286YD74	G5E8Q8	Adgrf5	adhesion G protein-coupled receptor F5	224792	ENSMUSG00000056492	>>>Raw Data	2444500	2561900	2531900	2449200	2551400	2589500	>>>Log2 Transformed	21.2211	21.2888	21.2718	21.2239	21.2829	21.3042	0.771848	0.869425	0.00976641	FALSE	FALSE	FALSE	FALSE	FALSE	FALSE
575	A0A286YDV2;Q641K1-2;Q641K1	A0A286YDV2	Agtpbp1	ATP/GTP binding protein 1	319469;67269	ENSMUSG00000021557	>>>Raw Data	158870	155740	157210	198230	181190	196230	>>>Log2 Transformed	17.2775	17.2488	17.2623	17.5968	17.4672	17.5822	0.00239946	0.0339365	0.285847	FALSE	FALSE	FALSE	FALSE	TRUE	TRUE
576	A0A286YDX6;F8VQ75;Q9EQW7	A0A286YDX6	Kif13a	kinesin family member 13A	16553	ENSMUSG00000021375	>>>Raw Data	2270500	2276000	2254200	2171400	2330400	2327100	>>>Log2 Transformed	21.1146	21.1181	21.1042	21.0502	21.1521	21.1501	0.885465	0.946608	0.0052034	FALSE	FALSE	FALSE	FALSE	FALSE	FALSE
577	A0A286YE36;E9QAE4;O88491;D3Z197;D3Z357;Q6P2L6-3;Q6P2L6	A0A286YE36	Nsd1	nuclear receptor-binding SET-domain protein 1	18193	ENSMUSG00000021488	>>>Raw Data	6749600	7213200	6795600	6465700	6619400	6681600	>>>Log2 Transformed	22.6864	22.7822	22.6962	22.6244	22.6583	22.6718	0.104846	0.252461	-0.0701139	FALSE	FALSE	FALSE	FALSE	FALSE	FALSE
578	A0A286YED2;P53690	A0A286YED2	Mmp14	matrix metallopeptidase 14 (membrane-inserted)	17387	ENSMUSG00000000957	>>>Raw Data	1129900	1186800	1111200	1032000	1017000	1057800	>>>Log2 Transformed	20.1078	20.1786	20.0837	19.977	19.9559	20.0126	0.0127106	0.0784119	-0.14152	FALSE	FALSE	FALSE	FALSE	FALSE	FALSE
579	Q07076;A0A2C9F2D2;A0A286YCW4	Q07076	Anxa7	annexin A7	11750	ENSMUSG00000021814	>>>Raw Data	317110000	332560000	323900000	296450000	315020000	309700000	>>>Log2 Transformed	28.2404	28.309	28.271	28.1432	28.2309	28.2063	0.0712254	0.201496	-0.0800143	FALSE	FALSE	FALSE	FALSE	FALSE	FALSE
580	A0A2I3BPC1;Q01065;Q6PDS5;A0A2I3BR90;A2ASF9;F6X0V1;Q61481-5;Q61481-6;Q61481-2;Q61481	A0A2I3BPC1	Pde1b	phosphodiesterase 1B, Ca2+-calmodulin dependent	18574	ENSMUSG00000022489	>>>Raw Data	10663000	10873000	10687000	10282000	10607000	10604000	>>>Log2 Transformed	23.3461	23.3742	23.3494	23.2936	23.3385	23.3381	0.12855	0.283787	-0.0331581	FALSE	FALSE	FALSE	FALSE	FALSE	FALSE
581	A0A2I3BPC5;P48455	A0A2I3BPC5	Ppp3cc	protein phosphatase 3, catalytic subunit, gamma isoform	19057	ENSMUSG00000022092	>>>Raw Data	883820	927080	858190	862520	841890	881500	>>>Log2 Transformed	19.7534	19.8223	19.7109	19.7182	19.6833	19.7496	0.296635	0.480639	-0.0451977	FALSE	FALSE	FALSE	FALSE	FALSE	FALSE
582	A0A2I3BPG4;Q920N2;Q3TG10;A0A2I3BQG1	A0A2I3BPG4	Hlcs	holocarboxylase synthetase (biotin-;holocarboxylase synthetase (biotin- [propriony-Coenzyme A-carboxylase (ATP-hydrolysing)] ligase)	110948	ENSMUSG00000040820	>>>Raw Data	1880100	2053400	2295500	2240600	2103200	2195400	>>>Log2 Transformed	20.8424	20.9696	21.1304	21.0955	21.0042	21.0661	0.443132	0.621727	0.0744408	FALSE	FALSE	FALSE	FALSE	FALSE	FALSE
583	A0A2I3BPP1;Q3UHB2;A0A2I3BRT5;Q7TT21;Q61037-6;Q61037-7;Q61037-3;Q61037-5;Q61037;Q61037-4;Q61037-2;A0A2I3BPE9;Q3TQ10;A0A2I3BPR7	A0A2I3BPP1	Tsc2	tuberous sclerosis 2;TSC complex subunit 2	22084	ENSMUSG00000002496	>>>Raw Data	15239000	15193000	14990000	15160000	15278000	15742000	>>>Log2 Transformed	23.8613	23.8569	23.8375	23.8538	23.865	23.9081	0.260342	0.4432	0.023723	FALSE	FALSE	FALSE	FALSE	FALSE	FALSE
584	E9Q784;A0A2I3BPQ5	E9Q784	Zc3h13	zinc finger CCCH type containing 13	67302	ENSMUSG00000022000	>>>Raw Data	3314000	3622400	3249800	3613800	3748600	3836900	>>>Log2 Transformed	21.6601	21.7885	21.6319	21.7851	21.8379	21.8715	0.0640943	0.190274	0.13798	FALSE	FALSE	FALSE	FALSE	FALSE	FALSE
585	A0A2I3BQY8;A0A2I3BPU4;A0A2I3BQG8;Q9CWD7;Q80WB5	A0A2I3BQY8	Wdyhv1	WDYHV motif containing 1	76773	ENSMUSG00000022359;ENSMUSG00000116135	>>>Raw Data	384280	357210	339100	339170	330970	342230	>>>Log2 Transformed	18.5518	18.4464	18.3714	18.3717	18.3363	18.3846	0.16423	0.330248	-0.0923217	FALSE	FALSE	FALSE	FALSE	FALSE	FALSE
586	A0A2I3BPX3;Q6P9J9;A0A2I3BPY8;Q6P9J9-2;A0A2I3BRD2	A0A2I3BPX3	Ano6	anoctamin 6	105722	ENSMUSG00000064210	>>>Raw Data	11547000	11446000	11697000	11839000	12329000	12544000	>>>Log2 Transformed	23.461	23.4483	23.4796	23.497	23.5556	23.5805	0.0366409	0.137743	0.0813668	FALSE	FALSE	FALSE	FALSE	FALSE	FALSE
587	A0A2I3BPY7;Q9EP71	A0A2I3BPY7	Rai14	retinoic acid induced 14	75646	ENSMUSG00000022246	>>>Raw Data	29812000	31028000	29700000	26837000	27975000	28154000	>>>Log2 Transformed	24.8294	24.8871	24.824	24.6777	24.7376	24.7468	0.0130879	0.0797124	-0.126075	FALSE	FALSE	FALSE	FALSE	FALSE	FALSE
588	A0A2I3BQ07;Q505D1;A0A2I3BQJ1;A0A2I3BRN1;A0A2I3BQI7	A0A2I3BQ07	Ankrd28	ankyrin repeat domain 28	105522	ENSMUSG00000014496	>>>Raw Data	2486400	2560100	2516900	2541600	2603400	2598400	>>>Log2 Transformed	21.2456	21.2878	21.2632	21.2773	21.312	21.3092	0.1091	0.25802	0.0339503	FALSE	FALSE	FALSE	FALSE	FALSE	FALSE
589	A0A2I3BQ43;A0JP53;D3YXJ0;A0A2I3BQ48;A0A2I3BQA6	A0A2I3BQ43	Dgkh	diacylglycerol kinase, eta	380921	ENSMUSG00000034731	>>>Raw Data	1370500	1350400	1415800	1407100	1417700	1447000	>>>Log2 Transformed	20.3863	20.365	20.4332	20.4243	20.4351	20.4646	0.118529	0.270355	0.0465451	FALSE	FALSE	FALSE	FALSE	FALSE	FALSE
590	A0A2I3BQE0;Q9JI10;Q9JI10-2	A0A2I3BQE0	Stk3	serine/threonine kinase 3	56274	ENSMUSG00000022329	>>>Raw Data	4184700	4283100	4158200	4163800	4499100	4403500	>>>Log2 Transformed	21.9967	22.0302	21.9875	21.9895	22.1012	22.0702	0.243774	0.426264	0.0488164	FALSE	FALSE	FALSE	FALSE	FALSE	FALSE
591	A0A2I3BQI5;Q8BG09;A0A2R8VI00;A0A2I3BQ63	A0A2I3BQI5	Tmem184b	transmembrane protein 184b	223693	ENSMUSG00000009035	>>>Raw Data	1811600	1933600	1654200	1869100	1850400	1830000	>>>Log2 Transformed	20.7888	20.8829	20.6577	20.8339	20.8194	20.8034	0.55448	0.712296	0.0424457	FALSE	FALSE	FALSE	FALSE	FALSE	FALSE
592	A0A2I3BQJ3;Q8K072	A0A2I3BQJ3	Reep4	receptor accessory protein 4	72549	ENSMUSG00000033589	>>>Raw Data	5793100	5911200	5981700	5574100	5792500	5952800	>>>Log2 Transformed	22.4659	22.495	22.5121	22.4103	22.4658	22.5051	0.374178	0.554831	-0.0306162	FALSE	FALSE	FALSE	FALSE	FALSE	FALSE
593	A0A2I3BQP6	A0A2I3BQP6	Camk2g	calcium/calmodulin-dependent protein kinase II gamma	12325	ENSMUSG00000021820	>>>Raw Data	126970	143220	137750	131690	152700	139190	>>>Log2 Transformed	16.9541	17.1279	17.0717	17.0068	17.2203	17.0867	0.544162	0.704572	0.0533758	FALSE	FALSE	FALSE	FALSE	FALSE	FALSE
594	E9Q2H1;A0A2I3BQS6;Q80TP3;A0A2I3BQC1	E9Q2H1	Ubr5	ubiquitin protein ligase E3 component n-recognin 5	70790	ENSMUSG00000037487	>>>Raw Data	15660000	16465000	15617000	15732000	16342000	16092000	>>>Log2 Transformed	23.9006	23.9729	23.8966	23.9072	23.9621	23.9398	0.681762	0.807472	0.0130087	FALSE	FALSE	FALSE	FALSE	FALSE	FALSE
595	H9H9T1;A0A2I3BR29;H3BLM7;H3BKB6	H9H9T1	Fam107b	family with sequence similarity 107, member B	66540	ENSMUSG00000026655	>>>Raw Data	0	0	0	0	0	0	>>>Log2 Transformed	0	0	0	0	0	0	1	1	0	FALSE	FALSE	FALSE	FALSE	FALSE	FALSE
596	A0A2I3BR33	A0A2I3BR33	Cma2	chymase 2, mast cell	545055	ENSMUSG00000068289	>>>Raw Data	1869600	970110	1382800	1124100	1029300	947450	>>>Log2 Transformed	20.8343	19.8878	20.3992	20.1003	19.9732	19.8537	0.231869	0.413456	-0.397995	FALSE	FALSE	FALSE	FALSE	FALSE	FALSE
597	A0A2I3BR78;Q9CSH3	A0A2I3BR78	Dis3	DIS3 homolog, exosome endoribonuclease and 3'-5' exoribonuclease	72662	ENSMUSG00000033166	>>>Raw Data	662540	700180	730690	818360	795390	824860	>>>Log2 Transformed	19.3377	19.4174	19.4789	19.6424	19.6013	19.6538	0.00728149	0.0585692	0.221185	FALSE	FALSE	FALSE	FALSE	FALSE	FALSE
598	A0A2I3BR82;A0A2I3BRV9;Q8CI11-2;Q8CI11	A0A2I3BR82	Gnl3	guanine nucleotide binding protein-like 3 (nucleolar)	30877	ENSMUSG00000042354	>>>Raw Data	272550	291210	277980	315600	317810	284590	>>>Log2 Transformed	18.0562	18.1517	18.0846	18.2677	18.2778	18.1185	0.102777	0.249626	0.123861	FALSE	FALSE	FALSE	FALSE	FALSE	FALSE
599	A0A2I3BRA0	A0A2I3BRA0	Acbd7	acyl-Coenzyme A binding domain containing 7	78245	ENSMUSG00000026644	>>>Raw Data	11494000	10748000	11030000	9485100	10023000	9721200	>>>Log2 Transformed	23.4544	23.3576	23.3949	23.1772	23.2568	23.2127	0.00683668	0.0570966	-0.186709	FALSE	FALSE	FALSE	FALSE	FALSE	FALSE
600	A0A2I3BRD1;Q8K0F1;A0A2I3BPS3;Q8K0F1-2	A0A2I3BRD1	Tbc1d23	TBC1 domain family, member 23	67581	ENSMUSG00000022749	>>>Raw Data	4703800	5240500	4697100	4283200	4285400	4185400	>>>Log2 Transformed	22.1654	22.3213	22.1633	22.0303	22.031	21.9969	0.0210653	0.102608	-0.197272	FALSE	FALSE	FALSE	FALSE	FALSE	FALSE
601	A0A2I3BRG8;Q99LB2;A0A2I3BQ25;A0A2I3BPY3;Q9D2U3	A0A2I3BRG8	Dhrs4	dehydrogenase/reductase (SDR family) member 4	28200	ENSMUSG00000022210	>>>Raw Data	2423300	2503300	2512700	3181800	3096900	3248000	>>>Log2 Transformed	21.2085	21.2554	21.2608	21.6014	21.5624	21.6311	0.000161304	0.00921608	0.356726	FALSE	FALSE	FALSE	FALSE	TRUE	TRUE
602	A0A2I3BRK6;Q9JIX0;A0A2I3BRR5;A0A2I3BQK0;A0A2I3BQB4;A0A2I3BQ37	A0A2I3BRK6	Eny2	ENY2 transcription and export complex 2 subunit	223527	ENSMUSG00000022338	>>>Raw Data	6715000	6611500	6760000	6838000	7221900	7120000	>>>Log2 Transformed	22.679	22.6565	22.6886	22.7051	22.7839	22.7634	0.0402226	0.144796	0.0761473	FALSE	FALSE	FALSE	FALSE	FALSE	FALSE
603	Q8K1K3;A0A2I3BRL3;Q9QXG9;A0A2I3BRI7;A0A2I3BPS4;A0A2I3BRW2	Q8K1K3	Tinf2	Terf1 (TRF1)-interacting nuclear factor 2	28113	ENSMUSG00000007589	>>>Raw Data	5384000	5559200	5526800	5675500	6075300	6162900	>>>Log2 Transformed	22.3602	22.4064	22.398	22.4363	22.5345	22.5552	0.0375538	0.140005	0.120437	FALSE	FALSE	FALSE	FALSE	FALSE	FALSE
604	A0A2I3BRL8;Q91VM5;A0A2I3BQC0;A0A0R4J1I0;Q8C796;Q9ESC8	A0A2I3BRL8	Gm7324	predicted gene 7324	652988	ENSMUSG00000049235	>>>Raw Data	48274000	46294000	48267000	47159000	50293000	50449000	>>>Log2 Transformed	25.5247	25.4643	25.5245	25.491	25.5839	25.5883	0.254851	0.437291	0.0498692	FALSE	FALSE	FALSE	FALSE	FALSE	FALSE
605	A0A2I3BRM1;Q0VF51;D9HP81;Q9EQZ7-2;Q9EQZ7-3;Q9EQZ7	A0A2I3BRM1	Rims2	regulating synaptic membrane exocytosis 2	116838	ENSMUSG00000037386	>>>Raw Data	314840	343920	308390	308170	306720	280090	>>>Log2 Transformed	18.2643	18.3917	18.2344	18.2334	18.2266	18.0955	0.165362	0.331691	-0.111636	FALSE	FALSE	FALSE	FALSE	FALSE	FALSE
607	A0A2I3BRQ7;E9PZM7;A0A2I3BQU5;F6WXS6;F7ANA1	A0A2I3BRQ7	Scaf11	SR-related CTD-associated factor 11	72193	ENSMUSG00000033228	>>>Raw Data	2464600	2748900	2775900	2811300	2856300	2860000	>>>Log2 Transformed	21.2329	21.3904	21.4045	21.4228	21.4457	21.4476	0.158901	0.323234	0.0960788	FALSE	FALSE	FALSE	FALSE	FALSE	FALSE
608	A0A2I3BRS9;Q8BH93	A0A2I3BRS9	Mapk1ip1l	mitogen-activated protein kinase 1 interacting protein 1-like	218975	ENSMUSG00000021840	>>>Raw Data	1231800	1163800	1177400	1087200	1171000	1184900	>>>Log2 Transformed	20.2323	20.1504	20.1672	20.0522	20.1593	20.1763	0.307121	0.492057	-0.0540306	FALSE	FALSE	FALSE	FALSE	FALSE	FALSE
609	A0A2I3BRT6;G3X8V5;Q8K2Y0-2;Q8K2Y0-3;Q8K2Y0	A0A2I3BRT6	Rnf219	ring finger protein 219	72486	ENSMUSG00000022120	>>>Raw Data	266590	288000	292190	333490	354270	332600	>>>Log2 Transformed	18.0243	18.1357	18.1566	18.3473	18.4345	18.3434	0.00601761	0.0533507	0.26956	FALSE	FALSE	FALSE	FALSE	FALSE	TRUE
610	Q8VGG6;Q8VFI8;E9PVW2;A0A2I3BRV7	Q8VGG6	Olfr853	olfactory receptor 853	258908	ENSMUSG00000051160	>>>Raw Data	1735300	1763600	1870000	1781000	1904100	1864600	>>>Log2 Transformed	20.7268	20.7501	20.8346	20.7643	20.8607	20.8304	0.331068	0.515851	0.047972	FALSE	FALSE	FALSE	FALSE	FALSE	FALSE
611	A0A2I3BRW0;Q9D958;A0A2I3BQG3	A0A2I3BRW0	Spcs1	signal peptidase complex subunit 1 homolog (S. cerevisiae)	69019	ENSMUSG00000021917	>>>Raw Data	2255100	1943000	2294300	1709400	1866700	1792800	>>>Log2 Transformed	21.1048	20.8899	21.1296	20.7051	20.8321	20.7738	0.0326441	0.128839	-0.271112	FALSE	FALSE	FALSE	FALSE	FALSE	TRUE
612	A0A2I3BRX7;Q8BVH9-2;Q8BVH9;Q8BVH9-3;A0A2I3BQ54;A0A2I3BQH6	A0A2I3BRX7	Mettl6	methyltransferase like 6	67011	ENSMUSG00000021891	>>>Raw Data	2104700	2229500	2071900	2058600	2067400	2051000	>>>Log2 Transformed	21.0052	21.0883	20.9825	20.9732	20.9794	20.9679	0.184101	0.354888	-0.0518268	FALSE	FALSE	FALSE	FALSE	FALSE	FALSE
613	A0A2I3BS18;Q91VT1;Q91VT1-2	A0A2I3BS18	Nsmce2	NSE2/MMS21 homolog, SMC5-SMC6 complex SUMO ligase	68501	ENSMUSG00000059586	>>>Raw Data	1859900	1650600	1486600	1510300	1454400	1495800	>>>Log2 Transformed	20.8268	20.6546	20.5036	20.5264	20.472	20.5125	0.170818	0.339643	-0.158018	FALSE	FALSE	FALSE	FALSE	FALSE	FALSE
614	A0A2I3BS49;Q9CXU4;Q9WTQ8;E9Q3T4;E9PVF9	A0A2I3BS49	Timm23	translocase of inner mitochondrial membrane 23	53600	ENSMUSG00000013701	>>>Raw Data	3679500	3662000	3533900	3185500	3282500	3495700	>>>Log2 Transformed	21.8111	21.8042	21.7528	21.6031	21.6464	21.7372	0.0432915	0.151142	-0.127169	FALSE	FALSE	FALSE	FALSE	FALSE	FALSE
615	A0A2K6EDJ7;E9Q5L2;E9PVD2;A6X935-2;A6X935	A0A2K6EDJ7	Itih4	inter alpha-trypsin inhibitor, heavy chain 4	16427	ENSMUSG00000021922	>>>Raw Data	20695000	20684000	20630000	16241000	17024000	17284000	>>>Log2 Transformed	24.3028	24.302	24.2982	23.9531	24.0211	24.0429	0.000401073	0.0150155	-0.295298	FALSE	FALSE	FALSE	FALSE	TRUE	TRUE
616	Q6PIP5;A0A2K6EDK3;A0A2I3BQP7	Q6PIP5	Nudcd1	NudC domain containing 1	67429	ENSMUSG00000038736	>>>Raw Data	9318300	9316600	8811700	8774300	8921300	9025300	>>>Log2 Transformed	23.1516	23.1514	23.071	23.0649	23.0888	23.1055	0.261951	0.445266	-0.0382593	FALSE	FALSE	FALSE	FALSE	FALSE	FALSE
617	A0A2R8VHF9	A0A2R8VHF9	Myh11	myosin, heavy polypeptide 11, smooth muscle	17880	ENSMUSG00000018830	>>>Raw Data	555150	592200	544020	586870	540940	563330	>>>Log2 Transformed	19.0825	19.1757	19.0533	19.1627	19.0451	19.1036	0.999334	1	-4.39902e-05	FALSE	FALSE	FALSE	FALSE	FALSE	FALSE
618	A0A2R8VHH1;Q99P88	A0A2R8VHH1	Nup155	nucleoporin 155	170762	ENSMUSG00000022142	>>>Raw Data	26751000	28159000	26844000	25942000	26768000	27028000	>>>Log2 Transformed	24.6731	24.7471	24.6781	24.6288	24.674	24.688	0.295581	0.47947	-0.0358449	FALSE	FALSE	FALSE	FALSE	FALSE	FALSE
619	A0A2R8VHI7;Q14AM7	A0A2R8VHI7	1810013L24Rik	RIKEN cDNA 1810013L24 gene	69053	ENSMUSG00000022507	>>>Raw Data	485600	517630	527850	450400	509010	517600	>>>Log2 Transformed	18.8894	18.9816	19.0098	18.7809	18.9573	18.9815	0.502478	0.669878	-0.053693	FALSE	FALSE	FALSE	FALSE	FALSE	FALSE
620	A0A2R8VHM0;F7B6A4;F7C1U0;E0CYQ0	A0A2R8VHM0	Kctd17	potassium channel tetramerisation domain containing 17	72844	ENSMUSG00000033287	>>>Raw Data	140140	138360	127720	147780	146500	147460	>>>Log2 Transformed	17.0965	17.0781	16.9626	17.1731	17.1606	17.17	0.0439623	0.152312	0.122131	FALSE	FALSE	FALSE	FALSE	FALSE	FALSE
621	A0A2R8VHP9;Q3TT81;A0A2R8VHN3;A0A2R8VKF0;A0A2R8VHL8;A0A2R8VHI3;A0A2R8VI15;A0A087WR61;A0A087WSI1;A0A1L1SUS5;A0A1L1SRP9;A0A1L1SQ99;A0A087WRH3;A0A0R4J044;P57724	A0A2R8VHP9	Pcbp2	poly(rC) binding protein 2	18521	ENSMUSG00000056851	>>>Raw Data	3113300	3015900	3074100	2973300	3186200	3099300	>>>Log2 Transformed	21.57	21.5242	21.5517	21.5036	21.6034	21.5635	0.809539	0.895906	0.00821566	FALSE	FALSE	FALSE	FALSE	FALSE	FALSE
622	A0A2R8VHQ0;Q8CGB6-2;Q8CGB6-4;Q8CGB6;Q8CGB6-3;Q9DBT6;A0A087WRU0;A0A087WQ94;A0A087WQM0;A0A087WQS0;A0A1D5RM59;E9Q0S6	A0A2R8VHQ0	Tns2	tensin 2	209039	ENSMUSG00000037003	>>>Raw Data	441420	413040	382820	403250	453280	425260	>>>Log2 Transformed	18.7518	18.6559	18.5463	18.6213	18.79	18.698	0.537325	0.699866	0.051774	FALSE	FALSE	FALSE	FALSE	FALSE	FALSE
623	A0A2R8VHU5;A0A2R8VHS0;P23578	A0A2R8VHU5	Acr	acrosin prepropeptide	11434	ENSMUSG00000022622	>>>Raw Data	511600	354160	421550	469320	418980	447910	>>>Log2 Transformed	18.9647	18.434	18.6853	18.8402	18.6765	18.7729	0.691334	0.814686	0.0685134	FALSE	FALSE	FALSE	FALSE	FALSE	FALSE
624	A0A2R8W6L2;A0A2R8VJM7;A0A2R8VHS8;Q80VP8	A0A2R8W6L2	Tmem106c	transmembrane protein 106C	380967	ENSMUSG00000052369	>>>Raw Data	0	0	0	0	0	0	>>>Log2 Transformed	0	0	0	0	0	0	1	1	0	FALSE	FALSE	FALSE	FALSE	FALSE	FALSE
625	A0A2R8VHU8;E9Q7U2;Q8CGU1;A0A2R8VKP5;A0A2R8VKE2;F6Q5V4	A0A2R8VHU8	Calcoco1	calcium binding and coiled coil domain 1	67488	ENSMUSG00000023055	>>>Raw Data	26426000	25838000	26288000	25969000	27138000	26984000	>>>Log2 Transformed	24.6555	24.623	24.6479	24.6303	24.6938	24.6856	0.279463	0.463668	0.0277841	FALSE	FALSE	FALSE	FALSE	FALSE	FALSE
626	A0A2R8VHX5;Q8VD12-2;Q8VD12	A0A2R8VHX5	Zfp385a	zinc finger protein 385A	29813	ENSMUSG00000000552	>>>Raw Data	265730	302480	303550	315210	353060	330520	>>>Log2 Transformed	18.0196	18.2065	18.2116	18.266	18.4296	18.3344	0.066825	0.194688	0.197409	FALSE	FALSE	FALSE	FALSE	FALSE	FALSE
627	A0A2R8VI30;A0A2R8VK70;A0A2R8W6P0;Q61735;Q61735-2	A0A2R8VI30	Cd47	CD47 antigen (Rh-related antigen, integrin-associated signal transducer)	16423	ENSMUSG00000055447	>>>Raw Data	2225200	2229500	2385200	2734100	2674900	3046300	>>>Log2 Transformed	21.0855	21.0883	21.1857	21.3826	21.3511	21.5386	0.0103153	0.0695715	0.304281	FALSE	FALSE	FALSE	FALSE	FALSE	TRUE
628	A0A2R8VI69;A0A2R8W6U8;O70337	A0A2R8VI69	Bik	BCL2-interacting killer	12124	ENSMUSG00000016758	>>>Raw Data	417550	407690	423070	389620	424840	396230	>>>Log2 Transformed	18.6716	18.6371	18.6905	18.5717	18.6966	18.596	0.337112	0.521123	-0.0449974	FALSE	FALSE	FALSE	FALSE	FALSE	FALSE
629	A0A2R8VI70;H3BIV6;Q9QXA1-2;Q9QXA1-3	A0A2R8VI70	Cyhr1	cysteine and histidine rich 1	54151	ENSMUSG00000053929	>>>Raw Data	117000	202910	127370	112930	116840	112890	>>>Log2 Transformed	16.8362	17.6305	16.9587	16.7851	16.8342	16.7846	0.240832	0.422651	-0.340495	FALSE	FALSE	FALSE	FALSE	FALSE	FALSE
630	A0A2R8VI75;Q9CQA0	A0A2R8VI75	Cenpm	centromere protein M	66570	ENSMUSG00000068101	>>>Raw Data	105510	114670	117320	150030	140360	139260	>>>Log2 Transformed	16.687	16.8071	16.8401	17.1949	17.0988	17.0874	0.00376368	0.0418775	0.348946	FALSE	FALSE	FALSE	FALSE	TRUE	TRUE
631	A0A2R8VJY6;A0A2R8VKK3;B7ZP10;Q8BVD2;P24457;P24456;A0A2R8VHS2;A0A2R8VHT2;A0A2R8W6Y8;A0A2R8VHY1;A0A2R8VHW1;A0A2R8W740;P11714	A0A2R8VJY6	Cyp2d12	cytochrome P450, family 2, subfamily d, polypeptide 12	380997	ENSMUSG00000096852	>>>Raw Data	542220	492980	526040	504190	518660	539220	>>>Log2 Transformed	19.0485	18.9112	19.0048	18.9436	18.9844	19.0405	0.979459	1	0.00135022	FALSE	FALSE	FALSE	FALSE	FALSE	FALSE
632	A0A2R8VKI7;Q9ERA0-3;Q9ERA0;Q9ERA0-2	A0A2R8VKI7	Tfcp2	transcription factor CP2	21422	ENSMUSG00000009733	>>>Raw Data	215690	209750	210980	204070	184420	210640	>>>Log2 Transformed	17.7186	17.6783	17.6868	17.6387	17.4926	17.6844	0.205452	0.381805	-0.0892988	FALSE	FALSE	FALSE	FALSE	FALSE	FALSE
633	A0A2R8W6V9;A0A5F8MPL6;A0A571BE69;Q9Z1S5-2;Q9Z1S5;A0A2R8VHR7;A0A2R8VHB2	A0A2R8W6V9	Sept3	septin 3	108168219;24050	ENSMUSG00000022456	>>>Raw Data	16631000	16027000	16444000	7235600	7469500	7448600	>>>Log2 Transformed	23.9874	23.934	23.9711	22.7867	22.8326	22.8285	7.4333e-07	0.00178374	-1.14821	TRUE	TRUE	TRUE	TRUE	TRUE	TRUE
634	A0A2R8W6Z9;E9Q7P1	A0A2R8W6Z9	Col22a1	collagen, type XXII, alpha 1	69700	ENSMUSG00000079022	>>>Raw Data	6015300	7651200	6447400	7694800	8573200	8700500	>>>Log2 Transformed	22.5202	22.8673	22.6203	22.8755	23.0314	23.0527	0.0538216	0.172512	0.317259	FALSE	FALSE	FALSE	FALSE	FALSE	FALSE
635	P61219;A0A2U3TZ54;A0A2R8VHS7	P61219	Polr2f	polymerase (RNA) II (DNA directed) polypeptide F	69833	ENSMUSG00000033020	>>>Raw Data	736060	1265100	739990	870900	965250	1021500	>>>Log2 Transformed	19.4895	20.2708	19.4971	19.7321	19.8805	19.9623	0.712841	0.829339	0.105839	FALSE	FALSE	FALSE	FALSE	FALSE	FALSE
636	A0A338P7L1;A0A338P6S3;A0A338P695;Q6ZPR5-3;Q6ZPR5-2;Q6ZPR5-4;Q6ZPR5;A0A338P735;Q6ZPR5-5;A0A338P715;A0A338P6P4;A0A338P7A7;A0A338P6I0;A0A338P6B0;A0A338P6U9	A0A338P7L1	Smpd4	sphingomyelin phosphodiesterase 4	77626	ENSMUSG00000005899	>>>Raw Data	7008700	7244300	7172700	6696300	7084500	6910000	>>>Log2 Transformed	22.7407	22.7884	22.7741	22.6749	22.7562	22.7203	0.13896	0.297729	-0.0505978	FALSE	FALSE	FALSE	FALSE	FALSE	FALSE
637	A0A338P6B4;A0A338P6I2;Q923G2	A0A338P6B4	Polr2h	polymerase (RNA) II (DNA directed) polypeptide H	245841	ENSMUSG00000021018	>>>Raw Data	1354400	1463300	1365100	1333900	1384000	1375400	>>>Log2 Transformed	20.3692	20.4808	20.3806	20.3472	20.4004	20.3914	0.478504	0.651305	-0.0305134	FALSE	FALSE	FALSE	FALSE	FALSE	FALSE
638	A0A338P6B7;A6H6E9	A0A338P6B7	Ttc23l	tetratricopeptide repeat domain 23-like	75777	ENSMUSG00000022249	>>>Raw Data	1722600	1571100	1720300	1504000	1584300	1532200	>>>Log2 Transformed	20.7162	20.5833	20.7142	20.5204	20.5954	20.5472	0.0760056	0.208219	-0.116923	FALSE	FALSE	FALSE	FALSE	FALSE	FALSE
639	E9Q440;A0A338P6D4;E9Q7X6-2;E9Q7X6	E9Q440	Heg1	heart development protein with EGF-like domains 1	77446	ENSMUSG00000075254	>>>Raw Data	228560	239260	221570	232620	226930	264330	>>>Log2 Transformed	17.8022	17.8682	17.7574	17.8276	17.7919	18.012	0.418902	0.597993	0.0678824	FALSE	FALSE	FALSE	FALSE	FALSE	FALSE
640	G5E8A0;A0A338P6F2;Q8CI95	G5E8A0	Osbpl11	oxysterol binding protein-like 11	106326	ENSMUSG00000022807	>>>Raw Data	104620	106740	108340	107050	123610	102240	>>>Log2 Transformed	16.6748	16.7038	16.7252	16.7079	16.9154	16.6416	0.556065	0.713821	0.0537377	FALSE	FALSE	FALSE	FALSE	FALSE	FALSE
641	A0A338P6I9	A0A338P6I9	AL731706.2	novel protein	NA	ENSMUSG00000116563	>>>Raw Data	0	0	0	0	0	0	>>>Log2 Transformed	0	0	0	0	0	0	1	1	0	FALSE	FALSE	FALSE	FALSE	FALSE	FALSE
642	A0A338P6K2;E9QPE7	A0A338P6K2	Myh11	myosin, heavy polypeptide 11, smooth muscle	17880	ENSMUSG00000018830	>>>Raw Data	472410000	464210000	471580000	447840000	468090000	467510000	>>>Log2 Transformed	28.8155	28.7902	28.8129	28.7384	28.8022	28.8004	0.313869	0.498245	-0.025851	FALSE	FALSE	FALSE	FALSE	FALSE	FALSE
643	A0A338P7B5;D6RCW8;A0A338P6V1;A0A338P6N0;A0A338P6Q6;Q8K2A8	A0A338P7B5	Alg3	asparagine-linked glycosylation 3 (alpha-1,3-mannosyltransferase)	208624	ENSMUSG00000033809	>>>Raw Data	475330	479800	492470	447910	470430	459200	>>>Log2 Transformed	18.8586	18.8721	18.9097	18.7729	18.8436	18.8088	0.0483394	0.161408	-0.0716955	FALSE	FALSE	FALSE	FALSE	FALSE	FALSE
644	A0A338P6N4;A0A384DV78;Q80W49-2;Q80W49	A0A338P6N4	Crybg3	beta-gamma crystallin domain containing 3	224273	ENSMUSG00000022723	>>>Raw Data	7365600	7689500	7299600	7515200	7905300	7740800	>>>Log2 Transformed	22.8124	22.8745	22.7994	22.8414	22.9144	22.8841	0.17814	0.347595	0.0512014	FALSE	FALSE	FALSE	FALSE	FALSE	FALSE
645	D4AFX6;A0A338P6P6;Q6ZQK5-2;Q6ZQK5;A0A2R8W6H4	D4AFX6	Acap2	ArfGAP with coiled-coil, ankyrin repeat and PH domains 2	78618	ENSMUSG00000049076	>>>Raw Data	3618000	3625400	3717200	3597800	3660400	3648500	>>>Log2 Transformed	21.7868	21.7897	21.8258	21.7787	21.8036	21.7989	0.656547	0.790382	-0.00704305	FALSE	FALSE	FALSE	FALSE	FALSE	FALSE
646	A0A338P6Q9;Q9CYZ8-2;Q9CYZ8;D6RG78;A0A1B0GRS0;A0A1B0GRM9;A0A1B0GT95;B1AS34;Q3U4B1;B1AS37;Q9D032-2;Q9D032	A0A338P6Q9	Ssbp2	single-stranded DNA binding protein 2	66970	ENSMUSG00000003992	>>>Raw Data	826030	819570	774270	792100	835570	780710	>>>Log2 Transformed	19.6558	19.6445	19.5625	19.5953	19.6724	19.5744	0.877274	0.94247	-0.00688935	FALSE	FALSE	FALSE	FALSE	FALSE	FALSE
647	A0A338P755;A0A338P729;A0A338P6R8;A0A338P769;B7ZNM7;Q9Z2Q6	A0A338P755	Sept5	septin 5	18951	ENSMUSG00000072214	>>>Raw Data	596490	570270	612230	594920	599300	608770	>>>Log2 Transformed	19.1861	19.1213	19.2237	19.1823	19.1929	19.2155	0.56188	0.718595	0.0198848	FALSE	FALSE	FALSE	FALSE	FALSE	FALSE
648	A0A338P6U4;Q5XJY4;D6RJ50;D6RCZ6;A0A338P6A0	A0A338P6U4	Parl	presenilin associated, rhomboid-like	381038	ENSMUSG00000033918	>>>Raw Data	39499000	39225000	40012000	37235000	39699000	39439000	>>>Log2 Transformed	25.2353	25.2253	25.2539	25.1502	25.2426	25.2331	0.388098	0.567109	-0.0295458	FALSE	FALSE	FALSE	FALSE	FALSE	FALSE
649	E9Q6R4;E9Q4N7;A0A338P6U8;E9Q4N6	E9Q6R4	Arid1b	AT rich interactive domain 1B (SWI-like)	239985	ENSMUSG00000069729	>>>Raw Data	14055000	14442000	13714000	13066000	13513000	13720000	>>>Log2 Transformed	23.7446	23.7838	23.7091	23.6393	23.6878	23.7098	0.089502	0.229835	-0.0668525	FALSE	FALSE	FALSE	FALSE	FALSE	FALSE
650	A0A338P6W1;P97868-2;P97868;A0A0R4J165;P97868-3	A0A338P6W1	Rbbp6	retinoblastoma binding protein 6, ubiquitin ligase	19647	ENSMUSG00000030779	>>>Raw Data	2704300	2643700	2662400	3280600	3328200	3405400	>>>Log2 Transformed	21.3668	21.3341	21.3443	21.6455	21.6663	21.6994	6.28845e-05	0.00570789	0.321995	FALSE	FALSE	FALSE	FALSE	TRUE	TRUE
651	A0A338P7E3;A0A338P711;C0HKG6;C0HKG5	A0A338P7E3	Rnaset2b	ribonuclease T2B	100037283;68195	ENSMUSG00000094724	>>>Raw Data	4631000	4334500	4482900	5699400	6065900	5769600	>>>Log2 Transformed	22.1429	22.0474	22.096	22.4424	22.5323	22.46	0.000600149	0.0179904	0.382794	FALSE	FALSE	FALSE	FALSE	TRUE	TRUE
652	Q9JI59;A0A338P721;Q9CWD9	Q9JI59	Jam2	junction adhesion molecule 2	67374	ENSMUSG00000053062	>>>Raw Data	8731400	8961100	9070200	8513400	8803400	8327900	>>>Log2 Transformed	23.0578	23.0952	23.1127	23.0213	23.0696	22.9895	0.0950777	0.237909	-0.0617581	FALSE	FALSE	FALSE	FALSE	FALSE	FALSE
653	A0A338P7J7;A0A338P734;Q9DA80;Q3UFY4	A0A338P7J7	Rsph3a	radial spoke 3A homolog (Chlamydomonas)	66832	ENSMUSG00000073471	>>>Raw Data	310540	344030	289400	268980	273710	275310	>>>Log2 Transformed	18.2444	18.3922	18.1427	18.0371	18.0623	18.0707	0.0499728	0.164122	-0.203057	FALSE	FALSE	FALSE	FALSE	FALSE	FALSE
654	A0A338P7B7;P51807	A0A338P7B7	Dynlt1a	dynein light chain Tctex-type 1A	100310872	ENSMUSG00000092074	>>>Raw Data	5217500	5251000	4956300	4028200	4245600	4101700	>>>Log2 Transformed	22.3149	22.3242	22.2408	21.9417	22.0175	21.9678	0.000773311	0.0204357	-0.317629	FALSE	FALSE	FALSE	FALSE	TRUE	TRUE
655	E9PY46;A0A3B2W3F6;E9Q682	E9PY46	Ift140	intraflagellar transport 140	106633	ENSMUSG00000024169	>>>Raw Data	2361200	2541500	2382700	2332300	2372400	2409700	>>>Log2 Transformed	21.1711	21.2772	21.1842	21.1533	21.1779	21.2004	0.404277	0.583011	-0.0336145	FALSE	FALSE	FALSE	FALSE	FALSE	FALSE
656	A0A3B2W7W5;A0A3B2W4C6;A0A3B2W3I6;Q8BMU0-2;Q8BMU0;B2KF19;O70230-3;O70230-2;O70230	A0A3B2W7W5	Zfp523	zinc finger protein 523	224656	ENSMUSG00000024220	>>>Raw Data	370780	359310	337430	354690	338310	370570	>>>Log2 Transformed	18.5002	18.4549	18.3642	18.4362	18.368	18.4994	0.928771	0.972364	-0.00524338	FALSE	FALSE	FALSE	FALSE	FALSE	FALSE
657	B2KF54;A0A3B2W3W9;A0A3B2WCT9;B2KF52;Q3TT38;A0A3B2W3Q3	B2KF54	Ilrun;D17Wsu92e	inflammation and lipid regulator with UBA-like and NBR1-like domains;DNA segment, Chr 17, Wayne State University 92, expressed	224647	ENSMUSG00000056692	>>>Raw Data	2737300	2584600	2836000	2339000	2402800	2408300	>>>Log2 Transformed	21.3843	21.3015	21.4354	21.1575	21.1963	21.1996	0.0101508	0.0690045	-0.189309	FALSE	FALSE	FALSE	FALSE	FALSE	FALSE
658	H7BX21;A0A3B2W416;Q6P902	H7BX21	Txndc2	thioredoxin domain containing 2 (spermatozoa)	213272	ENSMUSG00000050612	>>>Raw Data	9578400	9757700	9330800	8988000	9112400	9030400	>>>Log2 Transformed	23.1914	23.2181	23.1536	23.0996	23.1194	23.1064	0.0155831	0.0874486	-0.0792352	FALSE	FALSE	FALSE	FALSE	FALSE	FALSE
659	A0A3B2W450;A0A3B2WCR6;Q62241	A0A3B2W450	Snrpc	U1 small nuclear ribonucleoprotein C	20630	ENSMUSG00000024217	>>>Raw Data	3170200	2976700	3094800	2828400	3000800	2947200	>>>Log2 Transformed	21.5961	21.5053	21.5614	21.4316	21.5169	21.4909	0.111488	0.261178	-0.0744852	FALSE	FALSE	FALSE	FALSE	FALSE	FALSE
660	F6Q269;A0A3B2W707;Q3TA59	F6Q269	Jmjd8	jumonji domain containing 8	72106	ENSMUSG00000025736	>>>Raw Data	298430	246690	260610	246050	231710	244490	>>>Log2 Transformed	18.187	17.9123	17.9915	17.9086	17.822	17.8994	0.149015	0.310584	-0.153645	FALSE	FALSE	FALSE	FALSE	FALSE	FALSE
661	A0A3B2W837	A0A3B2W837	Vapa	vesicle-associated membrane protein, associated protein A	30960	ENSMUSG00000024091	>>>Raw Data	772340	756820	751450	681410	737420	762450	>>>Log2 Transformed	19.5589	19.5296	19.5193	19.3782	19.4921	19.5403	0.25494	0.437291	-0.0657369	FALSE	FALSE	FALSE	FALSE	FALSE	FALSE
662	A0A3B2W864;A0A338P7K4;Q3UW83;A0A338P731;A0A338P6L9;B2KF67;A0A338P6T6	A0A3B2W864	Gm49804	predicted gene, 49804	NA	ENSMUSG00000117338	>>>Raw Data	49075000	48666000	49367000	51444000	53115000	53969000	>>>Log2 Transformed	25.5485	25.5364	25.557	25.6165	25.6626	25.6856	0.00708697	0.0579105	0.107601	FALSE	FALSE	FALSE	FALSE	FALSE	FALSE
663	Q3UHP6;P59672;A0A3B2WAQ7;P59672-2;A0A3B2W7H4;A0A3B2W4H6;S4R286;Q8BIZ1;S4R2H2;A0A0R4J2A6;S4R2Q2;S4R1Q0;S4R1G5;E9QPP6;A0A0R4J2A8;S4R2M2;K4DI73;S4R1H2;S4R2I2;S4R1W3;A0A0R4J2A2;S4R2H8;S4R2N9;S4R2E3;A0A140T8U6;A0A3B2W7E6;A0A3B2WCH8;Q8BIZ1-4;Q8BIZ1-2;Q8BIZ1-3;Q8BIZ1-5;S4R2H3	Q3UHP6	Anks1	ankyrin repeat and SAM domain containing 1	224650	ENSMUSG00000024219	>>>Raw Data	3947400	3866800	3905700	3654300	3959600	3827200	>>>Log2 Transformed	21.9125	21.8827	21.8972	21.8012	21.9169	21.8679	0.363701	0.545135	-0.0354616	FALSE	FALSE	FALSE	FALSE	FALSE	FALSE
664	A0A3B2WBB9;D6RG58;A0A3B2WAS4;A0A3F2YNL4;Q9Z1B7;O08911	A0A3B2WBB9	Mapk13	mitogen-activated protein kinase 13	26415	ENSMUSG00000004864	>>>Raw Data	0	0	0	0	0	0	>>>Log2 Transformed	0	0	0	0	0	0	1	1	0	FALSE	FALSE	FALSE	FALSE	FALSE	FALSE
665	A0A3B2WBC6	A0A3B2WBC6	Polr2m	polymerase (RNA) II (DNA directed) polypeptide M	28015	ENSMUSG00000032199	>>>Raw Data	2437700	2397900	2349000	2137100	2290700	2211800	>>>Log2 Transformed	21.2171	21.1933	21.1636	21.0272	21.1274	21.0768	0.0252591	0.112168	-0.114225	FALSE	FALSE	FALSE	FALSE	FALSE	FALSE
666	A0A3B2WBE1;Q9WV92-7;Q9WV92-6;Q9WV92-4;Q9WV92-5;Q9WV92-8;A0A286YDY4;A0A286YCY1;A0A286YCT6;A0A286YCY8;A0A286YDD0;A0A286YD94	A0A3B2WBE1	Epb41l3	erythrocyte membrane protein band 4.1 like 3	13823	ENSMUSG00000024044	>>>Raw Data	329250	344140	333880	346990	331640	352280	>>>Log2 Transformed	18.3288	18.3926	18.349	18.4045	18.3393	18.4264	0.360773	0.542188	0.0332419	FALSE	FALSE	FALSE	FALSE	FALSE	FALSE
667	A0A3B2WBJ0;P48379-2;P48379	A0A3B2WBJ0	Rfx2	regulatory factor X, 2 (influences HLA class II expression)	19725	ENSMUSG00000024206	>>>Raw Data	288290	314710	300470	288210	308900	291820	>>>Log2 Transformed	18.1372	18.2637	18.1969	18.1368	18.2368	18.1547	0.653456	0.787978	-0.0231418	FALSE	FALSE	FALSE	FALSE	FALSE	FALSE
668	A0A3B2WBL1;Q5XJF6;P53026;A0A3B2WDD2;A0A3B2W824;A0A3B2W820;A0A3B2WCA5;D6RE43	A0A3B2WBL1	Rpl10a	ribosomal protein L10A	19896	ENSMUSG00000037805	>>>Raw Data	50585000	48370000	49623000	45782000	48585000	46975000	>>>Log2 Transformed	25.5922	25.5276	25.5645	25.4483	25.534	25.4854	0.0808524	0.215497	-0.0722155	FALSE	FALSE	FALSE	FALSE	FALSE	FALSE
669	Q3U0V1;A0A3B2WCD8;A0A3B2W465	Q3U0V1	Khsrp	KH-type splicing regulatory protein	16549	ENSMUSG00000007670	>>>Raw Data	2522500	3367400	2603800	2568200	2730700	2779100	>>>Log2 Transformed	21.2664	21.6832	21.3122	21.2923	21.3808	21.4062	0.678743	0.806507	-0.0608206	FALSE	FALSE	FALSE	FALSE	FALSE	FALSE
670	A0A3B2WCI5;Q8CHW5	A0A3B2WCI5	Bicdl2	BICD family like cargo adaptor 2	212733	ENSMUSG00000043782	>>>Raw Data	367700	375840	341050	311290	319650	304080	>>>Log2 Transformed	18.4882	18.5198	18.3796	18.2479	18.2861	18.2141	0.0107448	0.0712617	-0.213142	FALSE	FALSE	FALSE	FALSE	FALSE	FALSE
671	A0A3B2WCK7;Q8CD91;Q8CD91-2;A0A3B2WCQ8	A0A3B2WCK7	Smoc2	SPARC related modular calcium binding 2	64074	ENSMUSG00000023886	>>>Raw Data	2727100	2814200	2734000	3233100	3540800	3537400	>>>Log2 Transformed	21.3789	21.4243	21.3826	21.6245	21.7556	21.7543	0.00231994	0.0336285	0.316192	FALSE	FALSE	FALSE	FALSE	TRUE	TRUE
672	A0A3B2WCL5;Q9CT10	A0A3B2WCL5	Ranbp3	RAN binding protein 3	71810	ENSMUSG00000002372	>>>Raw Data	8931200	9096300	8752900	8691100	8974900	8736000	>>>Log2 Transformed	23.0904	23.1168	23.0613	23.0511	23.0975	23.0585	0.395108	0.57439	-0.0204958	FALSE	FALSE	FALSE	FALSE	FALSE	FALSE
673	A0A3B2WCN9;A0A3B2WBH9;Q9Z0U1;A0A494BAA0;A0A494B9E6	A0A3B2WCN9	Tjp2	tight junction protein 2	21873	ENSMUSG00000024812	>>>Raw Data	18502000	18826000	18697000	18790000	19537000	19802000	>>>Log2 Transformed	24.1412	24.1662	24.1563	24.1635	24.2197	24.2391	0.0907755	0.23124	0.0528685	FALSE	FALSE	FALSE	FALSE	FALSE	FALSE
674	A0A3B2WD96;A7YY80;D0VYV6;A0A5F8MPR1;Q9WV92-3;Q9WV92;Q9WV92-2;A0A286YD84	A0A3B2WD96	Epb41l3	erythrocyte membrane protein band 4.1 like 3	13823	ENSMUSG00000024044	>>>Raw Data	13006000	12547000	13188000	13725000	13563000	13742000	>>>Log2 Transformed	23.6327	23.5808	23.6527	23.7103	23.6932	23.7121	0.0202022	0.100301	0.0831096	FALSE	FALSE	FALSE	FALSE	FALSE	FALSE
675	Q3UN02;A0A3B2WDB3;B0V2Q9	Q3UN02	Lclat1	lysocardiolipin acyltransferase 1	225010	ENSMUSG00000054469	>>>Raw Data	14506000	13175000	13621000	13658000	14134000	14129000	>>>Log2 Transformed	23.7901	23.6513	23.6993	23.7032	23.7527	23.7522	0.636205	0.773786	0.02243	FALSE	FALSE	FALSE	FALSE	FALSE	FALSE
676	B2KF10;B2KF11;A0A3F2YNM3;Q8CDD8-2;Q8CDD8;A0A3B2W3K5;A0A3F2YNM8;A0A3B2W7K3	B2KF10	Kctd20	potassium channel tetramerisation domain containing 20	66989	ENSMUSG00000005936	>>>Raw Data	320760	379900	339610	459840	444930	461900	>>>Log2 Transformed	18.2911	18.5353	18.3735	18.8108	18.7632	18.8172	0.0057369	0.0521999	0.397098	FALSE	FALSE	FALSE	FALSE	FALSE	TRUE
677	A0A3P9AQ15;Q8CI52	A0A3P9AQ15	Gramd1c	GRAM domain containing 1C	207798	ENSMUSG00000036292	>>>Raw Data	354600	342820	366590	349100	328250	367300	>>>Log2 Transformed	18.4358	18.3871	18.4838	18.4133	18.3244	18.4866	0.641099	0.777198	-0.0274722	FALSE	FALSE	FALSE	FALSE	FALSE	FALSE
678	A0A3Q4EBK4;Q6P1B9;O08539-2;O08539	A0A3Q4EBK4	Bin1	bridging integrator 1	30948	ENSMUSG00000024381	>>>Raw Data	284050	262610	289790	229600	257180	285730	>>>Log2 Transformed	18.1158	18.0026	18.1447	17.8088	17.9724	18.1243	0.302984	0.487686	-0.119173	FALSE	FALSE	FALSE	FALSE	FALSE	FALSE
679	A0A3Q4EBU5;Q68FL0;G5E8Y0;G3X9J1;P70414;A0A3Q4L326	A0A3Q4EBU5	Slc8a1	solute carrier family 8 (sodium/calcium exchanger), member 1	20541	ENSMUSG00000054640	>>>Raw Data	2349800	2064100	1897600	2147000	2170800	2176900	>>>Log2 Transformed	21.1641	20.9771	20.8557	21.0339	21.0498	21.0538	0.629655	0.769703	0.0468658	FALSE	FALSE	FALSE	FALSE	FALSE	FALSE
680	E0CYY5;A0A3Q4EBW9;A0A3Q4EGG3;E9QJU1;A0A3Q4ECA8;Q9D413-2;Q9D413	E0CYY5	Sh2d6	SH2 domain containing 6	71130	ENSMUSG00000052631	>>>Raw Data	956100	931880	937780	780620	889870	834160	>>>Log2 Transformed	19.8668	19.8298	19.8389	19.5743	19.7632	19.67	0.0341483	0.132168	-0.176005	FALSE	FALSE	FALSE	FALSE	FALSE	FALSE
681	A0A3Q4EC18;A0A3Q4EBY5;P33587	A0A3Q4EC18	Proc	protein C	19123	ENSMUSG00000024386	>>>Raw Data	117920	132550	110060	120890	112750	111140	>>>Log2 Transformed	16.8475	17.0162	16.7479	16.8833	16.7828	16.762	0.519975	0.68546	-0.0611445	FALSE	FALSE	FALSE	FALSE	FALSE	FALSE
682	A0A3Q4EC50;Q8JZY2;A0A3Q4EGT0;A0A3Q4EII3;A0A3Q4EHW7;Q3UTM6;A0A3Q4EHG2	A0A3Q4EC50	Commd10	COMM domain containing 10	69456	ENSMUSG00000042705	>>>Raw Data	1277200	1128300	1237700	1166800	1261900	1242600	>>>Log2 Transformed	20.2846	20.1057	20.2392	20.1541	20.2672	20.2449	0.857303	0.928377	0.01224	FALSE	FALSE	FALSE	FALSE	FALSE	FALSE
683	A0A3Q4EGC9;Q8VE09;G3X8X1;A0A3Q4EGM1;A0A3Q4EHF6	A0A3Q4EGC9	Ttc39c	tetratricopeptide repeat domain 39C	72747	ENSMUSG00000024424	>>>Raw Data	9401400	9303700	9341100	9358000	10048000	9885400	>>>Log2 Transformed	23.1644	23.1494	23.1552	23.1578	23.2604	23.2369	0.119036	0.270669	0.0620211	FALSE	FALSE	FALSE	FALSE	FALSE	FALSE
684	A0A3Q4EGL6	A0A3Q4EGL6	Gfer	growth factor, augmenter of liver regeneration	11692	ENSMUSG00000040888	>>>Raw Data	72291	96404	55752	62212	67431	91302	>>>Log2 Transformed	16.1415	16.5568	15.7668	15.9249	16.0411	16.4784	0.981773	1	-0.00689389	FALSE	FALSE	FALSE	FALSE	FALSE	FALSE
685	A0A3Q4EGQ6;Q8VHA8;Q8BKL1;Q8BJJ6;Q62280	A0A3Q4EGQ6	Ss18	SS18, nBAF chromatin remodeling complex subunit	268996	ENSMUSG00000037013	>>>Raw Data	338090	365880	343520	367790	355570	373530	>>>Log2 Transformed	18.3671	18.481	18.39	18.4885	18.4398	18.5109	0.174417	0.343067	0.0670225	FALSE	FALSE	FALSE	FALSE	FALSE	FALSE
686	A0A3Q4EGS7;Q3TN06;A0A3Q4EH67;D3Z6D5;Q6TYB5	A0A3Q4EGS7	Fez2	fasciculation and elongation protein zeta 2 (zygin II)	225020	ENSMUSG00000056121	>>>Raw Data	454520	544790	508240	496290	471580	493130	>>>Log2 Transformed	18.794	19.0553	18.9552	18.9208	18.8471	18.9116	0.628499	0.76883	-0.0416333	FALSE	FALSE	FALSE	FALSE	FALSE	FALSE
687	A0A3Q4EGV1;Q9DBU3	A0A3Q4EGV1	Riok3	RIO kinase 3	66878	ENSMUSG00000024404	>>>Raw Data	586330	631970	557080	628260	621220	613230	>>>Log2 Transformed	19.1614	19.2695	19.0875	19.261	19.2447	19.2261	0.256541	0.439201	0.0711468	FALSE	FALSE	FALSE	FALSE	FALSE	FALSE
688	A0A3Q4EH04;A0A3Q4L335;A0A3Q4L393;Q8BL97-3;Q8BL97-4;Q8BL97-2;Q8BL97;A0A3Q4EGP0	A0A3Q4EH04	Srsf7	serine/arginine-rich splicing factor 7	225027	ENSMUSG00000024097	>>>Raw Data	15157000	15428000	15403000	15909000	16319000	16361000	>>>Log2 Transformed	23.8535	23.879	23.8767	23.9233	23.96	23.9638	0.00653596	0.0556912	0.0793034	FALSE	FALSE	FALSE	FALSE	FALSE	FALSE
689	A0A3Q4EI12;P35293;A0A452J8C1;A0A3Q4EIF7	A0A3Q4EI12	Rab18	RAB18, member RAS oncogene family	19330	ENSMUSG00000073639	>>>Raw Data	37137000	36436000	37206000	37058000	39572000	39269000	>>>Log2 Transformed	25.1464	25.1189	25.149	25.1433	25.238	25.2269	0.108698	0.257452	0.0646329	FALSE	FALSE	FALSE	FALSE	FALSE	FALSE
690	A0A3Q4L2S1;Q9R061;A0A3Q4EGU9;A0A3Q4EIH1;A0A3Q4EH93;A0A3Q4EGA7;A0A3Q4EC31;A0A3Q4EGB1;A0A3Q4L320;A0A3Q4L2Y0;A0A3Q4EBU9	A0A3Q4L2S1	Nubp2	nucleotide binding protein 2	26426	ENSMUSG00000039183	>>>Raw Data	13861000	12917000	13822000	13005000	13684000	13754000	>>>Log2 Transformed	23.7245	23.6228	23.7205	23.6326	23.706	23.7133	0.906095	0.959017	-0.00528704	FALSE	FALSE	FALSE	FALSE	FALSE	FALSE
691	A0A494B8Y8;Q91XB7;A0A494BA71;A0A494BA88;A0A494B9Y3	A0A494B8Y8	Yif1a	Yip1 interacting factor homolog A (S. cerevisiae)	68090	ENSMUSG00000024875	>>>Raw Data	202010	186130	193780	199500	216960	208040	>>>Log2 Transformed	17.6241	17.506	17.5641	17.606	17.7271	17.6665	0.105313	0.253053	0.10184	FALSE	FALSE	FALSE	FALSE	FALSE	FALSE
692	A0A494B978;REV__Q91YU6	A0A494B978	B3gat3	beta-1,3-glucuronyltransferase 3 (glucuronosyltransferase I)	72727	ENSMUSG00000071649	>>>Raw Data	964610	947180	954150	885410	881370	901270	>>>Log2 Transformed	19.8796	19.8533	19.8639	19.756	19.7494	19.7816	0.00115304	0.0242004	-0.103249	FALSE	FALSE	FALSE	FALSE	FALSE	FALSE
693	A0A494B9B9;Q8C6I2;A0A494B8X4;Q8C6I2-3;Q8C6I2-2	A0A494B9B9	Sdhaf2	succinate dehydrogenase complex assembly factor 2	66072	ENSMUSG00000024668	>>>Raw Data	588560	611660	618020	584010	590800	600310	>>>Log2 Transformed	19.1668	19.2224	19.2373	19.1556	19.1723	19.1954	0.230353	0.411798	-0.0344007	FALSE	FALSE	FALSE	FALSE	FALSE	FALSE
694	A0A494B9D7;Q8VE10;A0A494B9V7;Q8VE10-2	A0A494B9D7	Naa40	N(alpha)-acetyltransferase 40, NatD catalytic subunit	70999	ENSMUSG00000024764	>>>Raw Data	1270100	1364500	1438000	1499200	1530200	1446500	>>>Log2 Transformed	20.2765	20.3799	20.4556	20.5158	20.5453	20.4641	0.0733435	0.204889	0.1377	FALSE	FALSE	FALSE	FALSE	FALSE	FALSE
695	A0A494BBE6;A0A494B9I3;Q9Z1B8;A0A494BAR0	A0A494BBE6	Phf1	PHD finger protein 1	21652	ENSMUSG00000024193	>>>Raw Data	3870800	4182900	3831900	3684400	3778700	3905000	>>>Log2 Transformed	21.8842	21.9961	21.8696	21.813	21.8495	21.8969	0.245779	0.428522	-0.0635176	FALSE	FALSE	FALSE	FALSE	FALSE	FALSE
696	A0A494B9J0;Q9WV06	A0A494B9J0	Ankrd2	ankyrin repeat domain 2 (stretch responsive muscle)	56642	ENSMUSG00000025172	>>>Raw Data	2953700	4414800	3026700	4204300	4963700	4628100	>>>Log2 Transformed	21.4941	22.0739	21.5293	22.0034	22.243	22.142	0.0979161	0.24252	0.430361	FALSE	FALSE	FALSE	FALSE	FALSE	FALSE
697	A0A494B9K4;Q9QYB5-2;A0A494BBK1;A0A494BAX9;Q9QYB5	A0A494B9K4	Add3	adducin 3 (gamma)	27360	ENSMUSG00000025026	>>>Raw Data	482400	492120	488250	443310	487190	476580	>>>Log2 Transformed	18.8799	18.9087	18.8973	18.758	18.8941	18.8624	0.245231	0.42798	-0.0571136	FALSE	FALSE	FALSE	FALSE	FALSE	FALSE
698	A0A494B9M3;Q8C726;A0A494B989;A0A494B9R7;A0A494B9Q1;A0A494B946;A0A494BBB8;A0A494B9P6	A0A494B9M3	Btbd9	BTB (POZ) domain containing 9	224671	ENSMUSG00000062202	>>>Raw Data	1779300	2345000	1784800	1760700	1764200	1830200	>>>Log2 Transformed	20.7629	21.1612	20.7673	20.7477	20.7506	20.8036	0.385109	0.564643	-0.129832	FALSE	FALSE	FALSE	FALSE	FALSE	FALSE
699	A0A494B9R5;E9Q156;Q9EP82;F6VLT8;A0A494BBN7	A0A494B9R5	Wdr4	WD repeat domain 4	57773	ENSMUSG00000024037	>>>Raw Data	374930	337460	351160	346810	361560	353230	>>>Log2 Transformed	18.5163	18.3644	18.4218	18.4038	18.4639	18.4303	0.976461	1	-0.00149261	FALSE	FALSE	FALSE	FALSE	FALSE	FALSE
700	A0A494BBG2;A0A494B9S0;Q9CQB2;A0A494B9L4	A0A494BBG2	Mcrip2	MAPK regulated corepressor interacting protein 2	68241	ENSMUSG00000025732	>>>Raw Data	1991500	2172900	2092200	2170400	2258700	2181300	>>>Log2 Transformed	20.9254	21.0512	20.9966	21.0495	21.1071	21.0568	0.120336	0.272482	0.0800479	FALSE	FALSE	FALSE	FALSE	FALSE	FALSE
701	A0A494BAI3;F6ZAU1;A0A494B9U5;A0A494BBD2;D3Z408;A0A494BAI4;D3YTQ4;O70628	A0A494BAI3	Pde9a	phosphodiesterase 9A	18585	ENSMUSG00000041119	>>>Raw Data	359070	386670	354330	323870	353480	343700	>>>Log2 Transformed	18.4539	18.5607	18.4347	18.3051	18.4313	18.3908	0.117775	0.269371	-0.107422	FALSE	FALSE	FALSE	FALSE	FALSE	FALSE
702	A0A494B9Y0;A0A494B9L7	A0A494B9Y0	Atad1	ATPase family, AAA domain containing 1	67979	ENSMUSG00000013662	>>>Raw Data	222580	197490	204660	170750	179950	176330	>>>Log2 Transformed	17.764	17.5914	17.6429	17.3815	17.4572	17.4279	0.0118864	0.0756592	-0.243856	FALSE	FALSE	FALSE	FALSE	FALSE	FALSE
703	A0A494BAQ2;A0A494B9Y5;Q9WTK5	A0A494BAQ2	Nfkb2	nuclear factor of kappa light polypeptide gene enhancer in B cells 2, p49/p100	18034	ENSMUSG00000025225	>>>Raw Data	4479000	4664200	4633100	4903300	4926600	4936500	>>>Log2 Transformed	22.0947	22.1532	22.1435	22.2253	22.2322	22.2351	0.00540731	0.0506205	0.10035	FALSE	FALSE	FALSE	FALSE	FALSE	FALSE
704	A0A494B9Y9;Q9DB43;E0CZD9;E0CXM9;E0CX79;E0CXR3;E0CXA3;F6SG70	A0A494B9Y9	Zfpl1	zinc finger like protein 1	81909	ENSMUSG00000024792	>>>Raw Data	28645000	28247000	29511000	26847000	29156000	29462000	>>>Log2 Transformed	24.7718	24.7516	24.8147	24.6783	24.7973	24.8124	0.736048	0.844701	-0.0167416	FALSE	FALSE	FALSE	FALSE	FALSE	FALSE
705	A0A494B9Z3;Q99NA9	A0A494B9Z3	Pcgf6	polycomb group ring finger 6	71041	ENSMUSG00000025050	>>>Raw Data	0	0	0	0	0	0	>>>Log2 Transformed	0	0	0	0	0	0	1	1	0	FALSE	FALSE	FALSE	FALSE	FALSE	FALSE
706	A0A494BA07;Q8BUY9;A0A498WFM6;A0A494BAX1;A0A494BB85	A0A494BA07	Pggt1b	protein geranylgeranyltransferase type I, beta subunit	225467	ENSMUSG00000024477	>>>Raw Data	622320	658090	693660	674700	683750	703280	>>>Log2 Transformed	19.2473	19.3279	19.4039	19.3639	19.3831	19.4237	0.258387	0.441311	0.0638813	FALSE	FALSE	FALSE	FALSE	FALSE	FALSE
707	A0A494BA44;Q04207;Q04207-2;Q4U113;A0A494B901	A0A494BA44	Rela	v-rel reticuloendotheliosis viral oncogene homolog A (avian)	19697	ENSMUSG00000024927	>>>Raw Data	30589000	31037000	31306000	30985000	33786000	32291000	>>>Log2 Transformed	24.8665	24.8875	24.8999	24.8851	25.0099	24.9446	0.172835	0.341918	0.0618955	FALSE	FALSE	FALSE	FALSE	FALSE	FALSE
708	A0A494BAA4;Q8R0W6;A0A494B9F5;A0A494BAK0	A0A494BAA4	Ndfip1	Nedd4 family interacting protein 1	65113	ENSMUSG00000024425	>>>Raw Data	16011000	15544000	16033000	13056000	13104000	13022000	>>>Log2 Transformed	23.9326	23.8899	23.9345	23.6382	23.6435	23.6344	4.59434e-05	0.00493652	-0.280265	FALSE	FALSE	FALSE	FALSE	TRUE	TRUE
709	A0A494BAD3;P97742;A0A494BBF2;A0A494BAC7	A0A494BAD3	Cpt1a	carnitine palmitoyltransferase 1a, liver	12894	ENSMUSG00000024900	>>>Raw Data	681320	637810	569640	607740	648500	646390	>>>Log2 Transformed	19.378	19.2828	19.1197	19.2131	19.3067	19.302	0.87334	0.940208	0.0138186	FALSE	FALSE	FALSE	FALSE	FALSE	FALSE
710	A0A494BAF6	A0A494BAF6	Ddb1	damage specific DNA binding protein 1	13194	ENSMUSG00000024740	>>>Raw Data	4557400	4426500	4701900	4847800	5163600	4975800	>>>Log2 Transformed	22.1198	22.0777	22.1648	22.2089	22.2999	22.2465	0.0229133	0.106559	0.131005	FALSE	FALSE	FALSE	FALSE	FALSE	FALSE
711	A0A494BAG1;O88520	A0A494BAG1	Shoc2	Shoc2, leucine rich repeat scaffold protein	56392	ENSMUSG00000024976	>>>Raw Data	320620	329850	305690	334480	341290	317640	>>>Log2 Transformed	18.2905	18.3315	18.2217	18.3516	18.3806	18.277	0.282352	0.466655	0.0551888	FALSE	FALSE	FALSE	FALSE	FALSE	FALSE
712	A0A494BAI5;Q544X6;P22315;F6T2S0;Q91W09;A0A494B9Y8;A0A494BBL4;A0A494BAR8;A0A494BA61	A0A494BAI5	Fech	ferrochelatase	14151	ENSMUSG00000024588	>>>Raw Data	6182300	6433300	5976600	6310800	6650400	6488600	>>>Log2 Transformed	22.5597	22.6171	22.5109	22.5894	22.665	22.6295	0.157709	0.321642	0.0653812	FALSE	FALSE	FALSE	FALSE	FALSE	FALSE
713	A0A494BB58;A0A494BAJ5;A0A494BBF1;Q9WU84	A0A494BB58	Ccs	copper chaperone for superoxide dismutase	12460	ENSMUSG00000034108	>>>Raw Data	7356300	7564100	7482000	7257100	7711900	7717600	>>>Log2 Transformed	22.8105	22.8507	22.835	22.791	22.8787	22.8797	0.606084	0.752665	0.0176863	FALSE	FALSE	FALSE	FALSE	FALSE	FALSE
714	F6SLP4;A0A494BAW5;A0A494BAK4;Q9DC16;A0A494BAX4;A0A494B9M5;F6Z6A5	F6SLP4	Ergic1	endoplasmic reticulum-golgi intermediate compartment (ERGIC) 1	67458	ENSMUSG00000001576	>>>Raw Data	8113600	7782000	8107400	7987000	8228700	8178500	>>>Log2 Transformed	22.9519	22.8917	22.9508	22.9292	22.9722	22.9634	0.380139	0.559418	0.0234773	FALSE	FALSE	FALSE	FALSE	FALSE	FALSE
715	A0A494BAM2;Q9JJT0	A0A494BAM2	Rcl1	RNA terminal phosphate cyclase-like 1	59028	ENSMUSG00000024785	>>>Raw Data	2994300	3001900	2924500	2826600	2847100	2800100	>>>Log2 Transformed	21.5138	21.5174	21.4798	21.4306	21.4411	21.417	0.00591732	0.0527579	-0.0740818	FALSE	FALSE	FALSE	FALSE	FALSE	FALSE
716	A0A494BAM6;Q99M15	A0A494BAM6	Pstpip2	proline-serine-threonine phosphatase-interacting protein 2	19201	ENSMUSG00000025429	>>>Raw Data	1372000	1434500	1337700	1415200	1384200	1453900	>>>Log2 Transformed	20.3879	20.4521	20.3513	20.4326	20.4006	20.4715	0.351624	0.535435	0.0378011	FALSE	FALSE	FALSE	FALSE	FALSE	FALSE
717	A0A494BAP2;Q8C4X2;Q99K78;Q8BVP5;A0A140LHR2;A0A140LIJ6;A0A494BAN5	A0A494BAP2	Csnk1g3	casein kinase 1, gamma 3	70425	ENSMUSG00000073563	>>>Raw Data	8313900	8200200	8235600	8570000	8831900	8888200	>>>Log2 Transformed	22.9871	22.9672	22.9734	23.0309	23.0743	23.0835	0.00727856	0.0585692	0.0869507	FALSE	FALSE	FALSE	FALSE	FALSE	FALSE
718	A0A494BAY0;A0A494BAR3;Q8R105	A0A494BAY0	Vps37c	vacuolar protein sorting 37C	107305	ENSMUSG00000048832	>>>Raw Data	2107700	2034400	2007200	2042800	2117300	2112500	>>>Log2 Transformed	21.0072	20.9562	20.9368	20.9621	21.0138	21.0105	0.344494	0.528561	0.0287559	FALSE	FALSE	FALSE	FALSE	FALSE	FALSE
719	A0A494BB10	A0A494BB10	Gm50478	predicted gene, 50478	110599589	ENSMUSG00000117809	>>>Raw Data	1812300	1865300	1781100	1836800	1867700	1861800	>>>Log2 Transformed	20.7894	20.831	20.7643	20.8088	20.8328	20.8283	0.243834	0.426265	0.0283858	FALSE	FALSE	FALSE	FALSE	FALSE	FALSE
720	A0A494BB40;O88396	A0A494BB40	Grpel2	GrpE-like 2, mitochondrial	17714	ENSMUSG00000024580	>>>Raw Data	693450	663690	637280	716490	712860	731660	>>>Log2 Transformed	19.4034	19.3402	19.2816	19.4506	19.4433	19.4808	0.0346054	0.13315	0.116503	FALSE	FALSE	FALSE	FALSE	FALSE	FALSE
721	A0A494BB75;E0CYH4;Q8C6G8;F7DFQ2;F8WH48;F6UT94	A0A494BB75	Wdr26	WD repeat domain 26	226757	ENSMUSG00000038733	>>>Raw Data	17997000	18212000	18163000	17652000	18692000	18478000	>>>Log2 Transformed	24.1013	24.1184	24.1145	24.0733	24.1559	24.1393	0.679016	0.806507	0.011471	FALSE	FALSE	FALSE	FALSE	FALSE	FALSE
722	A0A494BB84;Q3U4F0;Q91V61-2;Q91V61	A0A494BB84	Sfxn3	sideroflexin 3	94280	ENSMUSG00000025212	>>>Raw Data	829640	935900	868530	941760	970490	995570	>>>Log2 Transformed	19.6621	19.836	19.7282	19.845	19.8884	19.9252	0.060963	0.184965	0.14406	FALSE	FALSE	FALSE	FALSE	FALSE	FALSE
723	A0A494BB95;Q60872;Q3UTA4;Q3TQZ4;J3QP87;A0A1Y7VK80;A0A1Y7VJE9;Q8BX20;F6YNI8;J3QQ02;J3QPI8;A0A1Y7VNG9;A0A1Y7VLT7;Q3UT53;J3QMW5	A0A494BB95	Eif1a	eukaryotic translation initiation factor 1A	13664	ENSMUSG00000057561	>>>Raw Data	828490	855010	882620	841300	874900	857250	>>>Log2 Transformed	19.6601	19.7056	19.7514	19.6823	19.7388	19.7094	0.893694	0.951517	0.00441215	FALSE	FALSE	FALSE	FALSE	FALSE	FALSE
724	A0A494BBB0;O35350;A0A494BAS0;A0A494BAC4	A0A494BBB0	Capn1	calpain 1	12333	ENSMUSG00000024942	>>>Raw Data	52435000	52307000	52803000	54124000	56447000	55806000	>>>Log2 Transformed	25.644	25.6405	25.6541	25.6898	25.7504	25.7339	0.0133717	0.0805766	0.0784772	FALSE	FALSE	FALSE	FALSE	FALSE	FALSE
725	R4H4V1;A0A494BBD3;R4H4Y7;Q9EQC5;A0A494BBM6;A0A494B997;A0A494B9K7	R4H4V1	Scyl1	SCY1-like 1 (S. cerevisiae)	78891	ENSMUSG00000024941	>>>Raw Data	29074000	28663000	29836000	28308000	29424000	29528000	>>>Log2 Transformed	24.7932	24.7727	24.8306	24.7547	24.8105	24.8156	0.849445	0.922848	-0.00522882	FALSE	FALSE	FALSE	FALSE	FALSE	FALSE
726	A0A494BBD8;P10107	A0A494BBD8	Anxa1	annexin A1	16952	ENSMUSG00000024659	>>>Raw Data	9334100	9425200	9821600	10076000	10676000	10909000	>>>Log2 Transformed	23.1541	23.1681	23.2275	23.2644	23.3479	23.379	0.0228731	0.10644	0.147202	FALSE	FALSE	FALSE	FALSE	FALSE	FALSE
727	Q9CWP8;A0A494BBE1;A0A494B974	Q9CWP8	Pold4	polymerase (DNA-directed), delta 4	69745	ENSMUSG00000024854;ENSMUSG00000097508	>>>Raw Data	1731300	1764700	1766000	1702300	1815400	1692500	>>>Log2 Transformed	20.7234	20.751	20.7521	20.6991	20.7919	20.6907	0.680703	0.807045	-0.0149451	FALSE	FALSE	FALSE	FALSE	FALSE	FALSE
728	A0A494BBI9;O89032-3;O89032-2;O89032	A0A494BBI9	Sh3pxd2a	SH3 and PX domains 2A	14218	ENSMUSG00000053617	>>>Raw Data	1042500	1102600	1041800	1133500	1136200	1161400	>>>Log2 Transformed	19.9916	20.0725	19.9906	20.1124	20.1158	20.1474	0.0218336	0.104093	0.106944	FALSE	FALSE	FALSE	FALSE	FALSE	FALSE
729	A0A498WFS2;Q922Y1	A0A498WFS2	Ubxn1	UBX domain protein 1	225896	ENSMUSG00000071655	>>>Raw Data	19040000	19730000	18932000	18994000	19335000	18917000	>>>Log2 Transformed	24.1825	24.2339	24.1743	24.179	24.2047	24.1732	0.620016	0.762079	-0.0112698	FALSE	FALSE	FALSE	FALSE	FALSE	FALSE
730	A0A498WGD8;Q8CDN6;A0A494B955;A0A494BBI1;A0A494BB31	A0A498WGD8	Txnl1	thioredoxin-like 1	53382	ENSMUSG00000024583	>>>Raw Data	50464000	48668000	50480000	43051000	46334000	45606000	>>>Log2 Transformed	25.5888	25.5365	25.5892	25.3595	25.4656	25.4427	0.0153455	0.086577	-0.148866	FALSE	FALSE	FALSE	FALSE	FALSE	FALSE
731	A0A498WGL8;Q8K330;Q8K330-2;A0A494B9F4;A0A494BB72;A0A494BAH4	A0A498WGL8	Ssh3	slingshot protein phosphatase 3	245857	ENSMUSG00000034616	>>>Raw Data	8084700	8615900	8422200	7562400	8192000	8141500	>>>Log2 Transformed	22.9468	23.0386	23.0058	22.8504	22.9658	22.9569	0.187498	0.359563	-0.0726795	FALSE	FALSE	FALSE	FALSE	FALSE	FALSE
732	A0A498WGT1;Q91W63	A0A498WGT1	Nmrk1	nicotinamide riboside kinase 1	225994	ENSMUSG00000037847	>>>Raw Data	344580	320380	358530	304370	300180	307850	>>>Log2 Transformed	18.3945	18.2894	18.4517	18.2155	18.1955	18.2319	0.0279208	0.11839	-0.164278	FALSE	FALSE	FALSE	FALSE	FALSE	FALSE
733	A0A571BD95;A0A5F8MP95;Q9ES00;G3UZD6;G3UZM6;H7BXC2	A0A571BD95	#N/A	#N/A	#N/A	#N/A	>>>Raw Data	41961000	41866000	41746000	40828000	42490000	43056000	>>>Log2 Transformed	25.3225	25.3193	25.3151	25.2831	25.3406	25.3597	0.722722	0.836206	0.00881014	FALSE	FALSE	FALSE	FALSE	FALSE	FALSE
734	A0A571BEE2;B1AWN8	A0A571BEE2	#N/A	#N/A	#N/A	#N/A	>>>Raw Data	1461500	1399000	1368000	2499500	2629400	2591600	>>>Log2 Transformed	20.479	20.416	20.3836	21.2532	21.3263	21.3054	1.64545e-05	0.00364193	0.868767	FALSE	FALSE	TRUE	TRUE	TRUE	TRUE
735	A0A571BEF4;A0A571BGG1;Q91X43;Q91X43-2;A0A571BET4	A0A571BEF4	#N/A	#N/A	#N/A	#N/A	>>>Raw Data	4180600	4342000	4179300	4187900	4394200	4324700	>>>Log2 Transformed	21.9953	22.0499	21.9948	21.9978	22.0672	22.0442	0.447923	0.625286	0.0230322	FALSE	FALSE	FALSE	FALSE	FALSE	FALSE
736	A0A571BEG4;A2A839;A2A838;A2A841;P48193-2;P48193;A2A842;A2AD32;F6S4K9;F7BUB8;A0A1D5RLV1;F7CR30	A0A571BEG4	#N/A	#N/A	#N/A	#N/A	>>>Raw Data	1810200	1750100	1836500	2092100	2226200	2213400	>>>Log2 Transformed	20.7877	20.739	20.8085	20.9965	21.0862	21.0778	0.00145336	0.0266227	0.275084	FALSE	FALSE	FALSE	FALSE	TRUE	TRUE
737	A0A571BEG7;Q63ZW7;A2ADS6;Q63ZW7-2;A2ADS8;Q63ZW7-6;Q63ZW7-4;Q63ZW7-3;F6RSZ8;Q63ZW7-5;A2ADT1	A0A571BEG7	#N/A	#N/A	#N/A	#N/A	>>>Raw Data	22322000	22239000	22224000	22264000	23212000	23158000	>>>Log2 Transformed	24.412	24.4066	24.4056	24.4082	24.4684	24.465	0.116754	0.26785	0.0391392	FALSE	FALSE	FALSE	FALSE	FALSE	FALSE
738	A0A571BEG9	A0A571BEG9	#N/A	#N/A	#N/A	#N/A	>>>Raw Data	2667900	2629800	2720000	2814900	2850300	3006500	>>>Log2 Transformed	21.3473	21.3265	21.3752	21.4247	21.4427	21.5197	0.025314	0.112214	0.112673	FALSE	FALSE	FALSE	FALSE	FALSE	FALSE
739	A0A571BEI2;Q6PIU9	A0A571BEI2	#N/A	#N/A	#N/A	#N/A	>>>Raw Data	2757400	2640700	2719500	2656300	2767400	2665600	>>>Log2 Transformed	21.3949	21.3325	21.3749	21.341	21.4001	21.346	0.85745	0.928377	-0.0050536	FALSE	FALSE	FALSE	FALSE	FALSE	FALSE
740	Q5SVR5;A0A571BES6;Q8VEM1;Q5DTZ6-2;Q5DTZ6	Q5SVR5	Rnf130	ring finger protein 130	59044	ENSMUSG00000020376	>>>Raw Data	6668000	7027500	6759300	5903500	6279100	6071500	>>>Log2 Transformed	22.6688	22.7446	22.6884	22.4931	22.5821	22.5336	0.00871406	0.0636232	-0.164319	FALSE	FALSE	FALSE	FALSE	FALSE	FALSE
741	A0A571BGC6;A0A571BF93;A0A0A0MQA6;E9QNP1;Q9QXZ0-3;Q9QXZ0-2;Q9QXZ0-4;F6Q750;F6SHS0;A0A0A0MQH5;F6YKN8;A0A5F8MP99	A0A571BGC6	#N/A	#N/A	#N/A	#N/A	>>>Raw Data	1814500	1901500	1809200	1861300	1915500	1902100	>>>Log2 Transformed	20.7911	20.8587	20.7869	20.8279	20.8693	20.8592	0.20545	0.381805	0.0398543	FALSE	FALSE	FALSE	FALSE	FALSE	FALSE
742	F6W1Y9;D3YU59;D3Z589;A0A5F8MPN3;D3YU22;A0A571BG24;Q3UH68-3;Q3UH68-2;Q3UH68	F6W1Y9	Limch1	LIM and calponin homology domains 1	77569	ENSMUSG00000037736	>>>Raw Data	196040	184700	187270	203770	205820	173600	>>>Log2 Transformed	17.5808	17.4948	17.5148	17.6366	17.651	17.4054	0.703674	0.82337	0.0342132	FALSE	FALSE	FALSE	FALSE	FALSE	FALSE
743	A0A5F8MP98;A0A5F8MPF2;Q5SSZ5;Q5SSZ5-2	A0A5F8MP98	#N/A	#N/A	#N/A	#N/A	>>>Raw Data	510470	531050	491590	551590	554300	526170	>>>Log2 Transformed	18.9615	19.0185	18.9071	19.0732	19.0803	19.0052	0.0868546	0.22524	0.0905541	FALSE	FALSE	FALSE	FALSE	FALSE	FALSE
744	A0A5F8MPA8;A0A338P714;A0A338P792;A0A338P6Z8;A0A5F8MPC6;Q9ESC7;Q65Z95;D3Z3G7;D3YZG6;P61237	A0A5F8MPA8	#N/A	#N/A	#N/A	#N/A	>>>Raw Data	1431800	1351700	1404400	899450	988500	1016200	>>>Log2 Transformed	20.4494	20.3663	20.4215	19.7787	19.9149	19.9548	0.000831403	0.0208546	-0.529648	FALSE	FALSE	FALSE	FALSE	TRUE	TRUE
745	A0A5F8MPB5;Q61739	A0A5F8MPB5	#N/A	#N/A	#N/A	#N/A	>>>Raw Data	61061000	60847000	60305000	58336000	60321000	59535000	>>>Log2 Transformed	25.8637	25.8587	25.8458	25.7979	25.8462	25.8272	0.0979861	0.24252	-0.03231	FALSE	FALSE	FALSE	FALSE	FALSE	FALSE
746	A0A5F8MPE1	A0A5F8MPE1	#N/A	#N/A	#N/A	#N/A	>>>Raw Data	269420	306780	252830	288860	300630	313380	>>>Log2 Transformed	18.0395	18.2268	17.9478	18.14	18.1976	18.2576	0.226063	0.406929	0.127014	FALSE	FALSE	FALSE	FALSE	FALSE	FALSE
747	A0A5F8MPF0;Q60575-2;Q60575;F6XNB6	A0A5F8MPF0	#N/A	#N/A	#N/A	#N/A	>>>Raw Data	5128200	6324200	5100500	4729000	4713800	4956100	>>>Log2 Transformed	22.29	22.5925	22.2822	22.1731	22.1685	22.2408	0.137566	0.29633	-0.194114	FALSE	FALSE	FALSE	FALSE	FALSE	FALSE
748	A0A5F8MPF5;P0DMN7;D3Z6H8	A0A5F8MPF5	#N/A	#N/A	#N/A	#N/A	>>>Raw Data	768610	744910	737080	717390	741700	720370	>>>Log2 Transformed	19.5519	19.5067	19.4915	19.4524	19.5005	19.4584	0.121758	0.274517	-0.0462691	FALSE	FALSE	FALSE	FALSE	FALSE	FALSE
749	A0A5F8MPF6;A0A5F8MPH6;Q6P9R4-1;Q6P9R4;Q6P9R4-2;Q6P9R4-3	A0A5F8MPF6	#N/A	#N/A	#N/A	#N/A	>>>Raw Data	10401000	10727000	10487000	10628000	10872000	10892000	>>>Log2 Transformed	23.3102	23.3547	23.3221	23.3414	23.3741	23.3768	0.115869	0.267244	0.0350618	FALSE	FALSE	FALSE	FALSE	FALSE	FALSE
750	A0A5F8MPX2;A0A5F8MPH5;Q99N50-11;Q99N50-5;Q99N50-3;Q99N50-4;Q99N50;A0A5F8MPI7;Q99N50-2;A0A140LJF2;Q99N50-8;Q99N50-6;Q99N50-7;A0A140LHC0	A0A5F8MPX2	#N/A	#N/A	#N/A	#N/A	>>>Raw Data	12155000	12591000	12183000	11810000	12356000	12525000	>>>Log2 Transformed	23.535	23.5859	23.5384	23.4935	23.5587	23.5783	0.768404	0.867588	-0.00959362	FALSE	FALSE	FALSE	FALSE	FALSE	FALSE
751	Q9EP69;A0A5F8MPK9;A0A1L1SR59	Q9EP69	Sacm1l	SAC1 suppressor of actin mutations 1-like (yeast)	83493	ENSMUSG00000025240	>>>Raw Data	83942000	80453000	84164000	75747000	79719000	78096000	>>>Log2 Transformed	26.3229	26.2616	26.3267	26.1747	26.2484	26.2187	0.0404242	0.144994	-0.0897938	FALSE	FALSE	FALSE	FALSE	FALSE	FALSE
752	Q3TWS4;E9Q9A3;A0A5F8MPL3;E9QQ05;E9QLK9;Q61548-3;Q61548-2;Q61548;A0A087WSI9	Q3TWS4	Snap91	synaptosomal-associated protein 91	20616	ENSMUSG00000033419	>>>Raw Data	7616200	8072100	7910000	7437000	7893600	7932400	>>>Log2 Transformed	22.8606	22.9445	22.9152	22.8263	22.9123	22.9193	0.618808	0.761658	-0.0208438	FALSE	FALSE	FALSE	FALSE	FALSE	FALSE
753	A0A5F8MPN1;E9Q8I9;E9Q8I9-2;A0A0J9YVH0;E9Q8I9-3;A0A0J9YTT8	A0A5F8MPN1	#N/A	#N/A	#N/A	#N/A	>>>Raw Data	4170100	4437700	4149600	3993300	4075900	4159900	>>>Log2 Transformed	21.9917	22.0814	21.9845	21.9292	21.9587	21.9881	0.163408	0.329243	-0.0605391	FALSE	FALSE	FALSE	FALSE	FALSE	FALSE
754	Q3UX37;F6S200;A0A5F8MPP0;F7C583;F7CES2	Q3UX37	Plekhg1	pleckstrin homology domain containing, family G (with RhoGef domain) member 1	213783	ENSMUSG00000040624	>>>Raw Data	5342800	5578800	5280500	5317500	5378600	5420700	>>>Log2 Transformed	22.3492	22.4115	22.3322	22.3423	22.3588	22.37	0.789456	0.881972	-0.0072558	FALSE	FALSE	FALSE	FALSE	FALSE	FALSE
755	A0A5F8MPR4;Q4U4S6-2;Q4U4S6	A0A5F8MPR4	#N/A	#N/A	#N/A	#N/A	>>>Raw Data	8485400	8185600	8358500	7743300	8067100	8022400	>>>Log2 Transformed	23.0166	22.9647	22.9948	22.8845	22.9436	22.9356	0.041289	0.146496	-0.0707608	FALSE	FALSE	FALSE	FALSE	FALSE	FALSE
756	Z4YML9;A0A5F8MPT2;Q8BKU8;Q8BKU8-3;Q8BKU8-2	Z4YML9	Tmem87b	transmembrane protein 87B	72477	ENSMUSG00000014353	>>>Raw Data	5945500	6043900	6050700	5470200	5374100	5430900	>>>Log2 Transformed	22.5034	22.527	22.5287	22.3832	22.3576	22.3728	0.000176928	0.0093864	-0.148524	FALSE	FALSE	FALSE	FALSE	FALSE	FALSE
757	E9QMC1;A0A5F8MPT6;D3YUW7;A0A5F8MPM7;A0A0G2JEK8;A0A0G2JFG0	E9QMC1	Cgn	cingulin	70737	ENSMUSG00000068876	>>>Raw Data	152760000	149110000	151200000	140480000	147110000	144550000	>>>Log2 Transformed	27.1867	27.1518	27.1719	27.0658	27.1323	27.107	0.0352045	0.134879	-0.0684244	FALSE	FALSE	FALSE	FALSE	FALSE	FALSE
758	A0A5F8MPX8;Q921E6-3;Q921E6;Q921E6-2;A0A140LIN6;A0A140LIG5	A0A5F8MPX8	#N/A	#N/A	#N/A	#N/A	>>>Raw Data	514810	583160	528970	600170	599460	613980	>>>Log2 Transformed	18.9737	19.1535	19.0128	19.195	19.1933	19.2278	0.0465558	0.157795	0.158703	FALSE	FALSE	FALSE	FALSE	FALSE	FALSE
759	A0A5F8MPY3;P34152;P34152-4;P34152-2;P34152-5;P34152-6;P34152-9;P34152-7;A0A2I3BQ85;P34152-8;A0A2I3BRG7	A0A5F8MPY3	#N/A	#N/A	#N/A	#N/A	>>>Raw Data	5365800	5699100	5622500	5616100	5569800	5580700	>>>Log2 Transformed	22.3554	22.4423	22.4228	22.4211	22.4092	22.412	0.797206	0.887014	0.00730036	FALSE	FALSE	FALSE	FALSE	FALSE	FALSE
760	A0A5F8MPY8;A6PW28;Q80U16-7;Q80U16-6;Q80U16-5;Q80U16-2;Q80U16;Q80U16-4;Q80U16-3	A0A5F8MPY8	#N/A	#N/A	#N/A	#N/A	>>>Raw Data	798670	817440	732660	699570	705400	733570	>>>Log2 Transformed	19.6072	19.6408	19.4828	19.4161	19.4281	19.4846	0.0631003	0.188567	-0.134004	FALSE	FALSE	FALSE	FALSE	FALSE	FALSE
761	Q5UE59;E9Q7C9;Q7TNF4;Q8CD76;A0A5F8MPZ2;O88447;F6UYN4	Q5UE59	Klc1	kinesin light chain 1	16593	ENSMUSG00000021288	>>>Raw Data	309880	360540	366040	304300	336180	347850	>>>Log2 Transformed	18.2414	18.4598	18.4816	18.2151	18.3589	18.4081	0.524744	0.688972	-0.066892	FALSE	FALSE	FALSE	FALSE	FALSE	FALSE
762	G3X9K4;A0A5F8MQ25;Q8R3Q2;Q8C400	G3X9K4	Ppp6r2	protein phosphatase 6, regulatory subunit 2	71474	ENSMUSG00000036561	>>>Raw Data	3544700	3877500	3778400	3477300	3587500	3539300	>>>Log2 Transformed	21.7572	21.8867	21.8493	21.7295	21.7745	21.755	0.127039	0.281667	-0.0780518	FALSE	FALSE	FALSE	FALSE	FALSE	FALSE
763	D3YUI2;A0A5F8MQ33;D3YUG5;Q8K4J6-2;Q8K4J6	D3YUI2	Mrtfa	myocardin related transcription factor A	223701	ENSMUSG00000042292	>>>Raw Data	1251300	1309000	1261900	1284500	1292900	1310500	>>>Log2 Transformed	20.255	20.32	20.2672	20.2928	20.3022	20.3217	0.316633	0.501197	0.0248148	FALSE	FALSE	FALSE	FALSE	FALSE	FALSE
764	Q3T9T1;A0A5F8MQA9;Q3TZY4;Q80W04;A0A0N4SWB9;Q69ZZ6-2	Q3T9T1	Tmcc2	transmembrane and coiled-coil domains 2	68875	ENSMUSG00000042066	>>>Raw Data	1094800	1156800	1068200	1147700	1147800	1100500	>>>Log2 Transformed	20.0622	20.1417	20.0268	20.1303	20.1304	20.0697	0.4476	0.625077	0.0332624	FALSE	FALSE	FALSE	FALSE	FALSE	FALSE
765	A0A5H1ZRK8;P01837	A0A5H1ZRK8	#N/A	#N/A	#N/A	#N/A	>>>Raw Data	9054300	8897700	9317600	5665100	5934700	5860100	>>>Log2 Transformed	23.1102	23.085	23.1515	22.4337	22.5007	22.4825	2.0892e-05	0.0040649	-0.643264	FALSE	FALSE	TRUE	TRUE	TRUE	TRUE
766	A0A5H1ZRL3;Q8C4Y3-3;Q8C4Y3;F6UFF7;F6SWS9	A0A5H1ZRL3	#N/A	#N/A	#N/A	#N/A	>>>Raw Data	865450	793930	784950	843780	842000	805690	>>>Log2 Transformed	19.7231	19.5987	19.5822	19.6865	19.6835	19.6199	0.594115	0.742927	0.0286163	FALSE	FALSE	FALSE	FALSE	FALSE	FALSE
767	A0A5H1ZRL7;P70399-5;P70399;P70399-6;F6ZRL3;A2AU90	A0A5H1ZRL7	#N/A	#N/A	#N/A	#N/A	>>>Raw Data	1229500	1842300	1398600	1968900	1688100	1596400	>>>Log2 Transformed	20.2296	20.8131	20.4156	20.909	20.687	20.6064	0.271094	0.454642	0.248016	FALSE	FALSE	FALSE	FALSE	FALSE	FALSE
768	A0A5K1VVP6;Q8BG87-4;Q8BG87;Q8BG87-2;A0A087WP90	A0A5K1VVP6	#N/A	#N/A	#N/A	#N/A	>>>Raw Data	1350800	1451200	1349900	1691600	1751600	1791100	>>>Log2 Transformed	20.3654	20.4688	20.3644	20.69	20.7402	20.7724	0.00136091	0.0256896	0.334665	FALSE	FALSE	FALSE	FALSE	TRUE	TRUE
769	A0A5K1VVQ9;A2AT70;F6RSJ3;A2AT68;A2AT66;A2AT65;A2AT64;A2AT63;F6ZRX7;A2AT62;F6Q6Z0;REV__A2AT68;REV__A2AT70;F6ZZ75;REV__A2AT65;REV__A2AT67;REV__A2AT63;A2AT61;REV__A2AT66	A0A5K1VVQ9	#N/A	#N/A	#N/A	#N/A	>>>Raw Data	285460000	296140000	285210000	280730000	288060000	291400000	>>>Log2 Transformed	28.0887	28.1417	28.0874	28.0646	28.1018	28.1184	0.669269	0.799414	-0.011013	FALSE	FALSE	FALSE	FALSE	FALSE	FALSE
770	Q99KD5;A0A5K1VVS7;A0A0U1RNI4	Q99KD5	Unc45a	unc-45 myosin chaperone A	101869	ENSMUSG00000030533	>>>Raw Data	22201000	21725000	22034000	20282000	21276000	21115000	>>>Log2 Transformed	24.4041	24.3729	24.3932	24.2737	24.3427	24.3318	0.0336372	0.13132	-0.0740057	FALSE	FALSE	FALSE	FALSE	FALSE	FALSE
771	A0JNY3;Q8BUV3	A0JNY3	Gphn	gephyrin	268566	ENSMUSG00000047454	>>>Raw Data	5371400	5267300	5183700	4421300	4466700	4616700	>>>Log2 Transformed	22.3569	22.3286	22.3056	22.076	22.0908	22.1384	0.000675276	0.0192147	-0.228601	FALSE	FALSE	FALSE	FALSE	FALSE	FALSE
772	S4R2S6;E9PWX7;A1A5B6	S4R2S6	Tbc1d25	TBC1 domain family, member 25	209815	ENSMUSG00000039201	>>>Raw Data	987330	1072200	951520	927880	1008100	1040500	>>>Log2 Transformed	19.9132	20.0321	19.8599	19.8236	19.9432	19.9888	0.827103	0.90767	-0.0165194	FALSE	FALSE	FALSE	FALSE	FALSE	FALSE
773	A1BN54;Q7TPR4	A1BN54	Actn1	actinin, alpha 1	109711	ENSMUSG00000015143	>>>Raw Data	83336000	82311000	81318000	77615000	80263000	81139000	>>>Log2 Transformed	26.3124	26.2946	26.2771	26.2098	26.2582	26.2739	0.0956364	0.23856	-0.0473779	FALSE	FALSE	FALSE	FALSE	FALSE	FALSE
774	A1L338;Q3UHC1;F6ZDE5;Q91ZZ2;A0A5F8MPI9;Q3UGX8	A1L338	Rapgef1	Rap guanine nucleotide exchange factor (GEF) 1	107746	ENSMUSG00000039844	>>>Raw Data	623310	585130	638980	581120	547820	589220	>>>Log2 Transformed	19.2496	19.1584	19.2854	19.1485	19.0633	19.1684	0.103537	0.25071	-0.104378	FALSE	FALSE	FALSE	FALSE	FALSE	FALSE
775	A1L3P4;B0QZV3;A0A140LJ55	A1L3P4	Slc9a6	solute carrier family 9 (sodium/hydrogen exchanger), member 6	236794	ENSMUSG00000060681	>>>Raw Data	661060	594870	587550	621520	612740	591180	>>>Log2 Transformed	19.3344	19.1822	19.1644	19.2454	19.2249	19.1732	0.840571	0.917066	-0.0124646	FALSE	FALSE	FALSE	FALSE	FALSE	FALSE
776	A1L3S7;Q8VHR5;Q8VHR5-2;A0A0U1RNM2	A1L3S7	Gatad2b	GATA zinc finger domain containing 2B	229542	ENSMUSG00000042390	>>>Raw Data	1081600	1120300	1088000	1240700	1199600	1199300	>>>Log2 Transformed	20.0447	20.0955	20.0532	20.2427	20.1941	20.1938	0.00297274	0.0376379	0.145723	FALSE	FALSE	FALSE	FALSE	FALSE	FALSE
777	A2A3V1;Z4YN92	A2A3V1	Akap17b	A kinase (PRKA) anchor protein 17B	338351	ENSMUSG00000059708	>>>Raw Data	1804800	1551900	1752500	1293900	1369700	1355900	>>>Log2 Transformed	20.7834	20.5656	20.741	20.3033	20.3854	20.3708	0.00854031	0.0634486	-0.343484	FALSE	FALSE	FALSE	FALSE	FALSE	TRUE
778	A2A432;E9PXY1;A2A432-2;J3QJX0	A2A432	Cul4b	cullin 4B	72584	ENSMUSG00000031095	>>>Raw Data	259640000	250770000	267440000	247740000	267810000	265310000	>>>Log2 Transformed	27.9519	27.9018	27.9946	27.8843	27.9966	27.9831	0.912347	0.962498	0.00520767	FALSE	FALSE	FALSE	FALSE	FALSE	FALSE
779	A2A464;Q8R4D1-4;Q8R4D1-2;Q8R4D1	A2A464	Slc9a8	solute carrier family 9 (sodium/hydrogen exchanger), member 8	77031	ENSMUSG00000039463	>>>Raw Data	1028600	1001200	1003200	889600	946110	957480	>>>Log2 Transformed	19.9723	19.9333	19.9362	19.7628	19.8516	19.8689	0.027373	0.117474	-0.119466	FALSE	FALSE	FALSE	FALSE	FALSE	FALSE
780	Q3UH28;Q3U1M7;A2A483;E9Q8D1;A2A482;A2A484;A2A485;A2A481;A2A480	Q3UH28	Zmynd8	zinc finger, MYND-type containing 8	228880	ENSMUSG00000039671	>>>Raw Data	691230	704800	733640	739330	787150	777160	>>>Log2 Transformed	19.3988	19.4269	19.4847	19.4959	19.5863	19.5679	0.0389792	0.142173	0.113205	FALSE	FALSE	FALSE	FALSE	FALSE	FALSE
781	Q62077;A2A4A6;G3UXP4	Q62077	Plcg1	phospholipase C, gamma 1	18803	ENSMUSG00000016933	>>>Raw Data	3753900	3766200	3841500	3673400	3925600	3822400	>>>Log2 Transformed	21.84	21.8447	21.8732	21.8087	21.9045	21.866	0.822589	0.904509	0.00711278	FALSE	FALSE	FALSE	FALSE	FALSE	FALSE
782	A2A4B3;A2A4B1;Q99PI4	A2A4B3	Lpin3	lipin 3	64899	ENSMUSG00000027412	>>>Raw Data	375720	401540	366400	470950	394660	402020	>>>Log2 Transformed	18.5193	18.6152	18.4831	18.8452	18.5903	18.6169	0.18259	0.35335	0.144943	FALSE	FALSE	FALSE	FALSE	FALSE	FALSE
783	A2A4N5;A2A4N8;A2A4N7;K3W4P1;P97432;Q05BC8;F6S397	A2A4N5	Nbr1	NBR1, autophagy cargo receptor	17966	ENSMUSG00000017119	>>>Raw Data	7967800	8830400	7610800	7908400	8089600	7982100	>>>Log2 Transformed	22.9258	23.074	22.8596	22.915	22.9476	22.9283	0.739739	0.847316	-0.0228286	FALSE	FALSE	FALSE	FALSE	FALSE	FALSE
784	A2A4N9;A2A4P0	A2A4N9	Dhx8	DEAH (Asp-Glu-Ala-His) box polypeptide 8	217207	ENSMUSG00000034931	>>>Raw Data	4215800	4355100	4282600	4302600	4256200	4359200	>>>Log2 Transformed	22.0074	22.0543	22.0301	22.0368	22.0211	22.0556	0.68745	0.811836	0.00727962	FALSE	FALSE	FALSE	FALSE	FALSE	FALSE
785	Q3TZ02;A2A517;Q9QX11-2;Q9QX11;D3YXU3;H3BK81;B1AQE4;A0A2R8VI37;Q80YW0	Q3TZ02	Cyth1	cytohesin 1	19157	ENSMUSG00000017132	>>>Raw Data	407090	404000	416770	409580	368140	423650	>>>Log2 Transformed	18.635	18.624	18.6689	18.6438	18.4899	18.6925	0.61661	0.759838	-0.0338939	FALSE	FALSE	FALSE	FALSE	FALSE	FALSE
786	A2A547;P84099	A2A547	Rpl19	ribosomal protein L19	19921	ENSMUSG00000017404	>>>Raw Data	28239000	31823000	26299000	26090000	27404000	28517000	>>>Log2 Transformed	24.7512	24.9236	24.6485	24.637	24.7079	24.7653	0.466843	0.640397	-0.0710204	FALSE	FALSE	FALSE	FALSE	FALSE	FALSE
787	A2A5K2;P55065	A2A5K2	Pltp	phospholipid transfer protein	18830	ENSMUSG00000017754	>>>Raw Data	224320	256370	209340	239140	213900	222020	>>>Log2 Transformed	17.7752	17.9679	17.6755	17.8675	17.7066	17.7603	0.78888	0.881582	-0.0280506	FALSE	FALSE	FALSE	FALSE	FALSE	FALSE
788	A2A5N3	A2A5N3	Pabpc1l	poly(A) binding protein, cytoplasmic 1-like	381404	ENSMUSG00000054582	>>>Raw Data	365820000	366210000	374410000	343450000	366610000	373320000	>>>Log2 Transformed	28.4466	28.4481	28.48	28.3555	28.4497	28.4758	0.458853	0.633785	-0.0312217	FALSE	FALSE	FALSE	FALSE	FALSE	FALSE
789	A2A5R2;F6YCJ0	A2A5R2	Arfgef2	ADP-ribosylation factor guanine nucleotide-exchange factor 2 (brefeldin A-inhibited)	99371	ENSMUSG00000074582	>>>Raw Data	13461000	16723000	13096000	12909000	14009000	14216000	>>>Log2 Transformed	23.6823	23.9953	23.6426	23.6219	23.7399	23.761	0.611462	0.756351	-0.0658329	FALSE	FALSE	FALSE	FALSE	FALSE	FALSE
790	A2A5Z6-2;A2A5Z6;E9Q4K9;E9PYU8;Q9CUN6;A0A0G2JEN5	A2A5Z6-2	Smurf2	SMAD specific E3 ubiquitin protein ligase 2	66313	ENSMUSG00000018363	>>>Raw Data	1522300	1584300	1706700	1621300	1549700	1544800	>>>Log2 Transformed	20.5378	20.5954	20.7028	20.6287	20.5636	20.559	0.624324	0.765023	-0.0282492	FALSE	FALSE	FALSE	FALSE	FALSE	FALSE
791	E9Q6A7;A2A655;A2A654	E9Q6A7	Bptf	bromodomain PHD finger transcription factor	207165	ENSMUSG00000040481	>>>Raw Data	1097600	1054900	1041100	1063400	1112000	1094200	>>>Log2 Transformed	20.0659	20.0087	19.9897	20.0203	20.0847	20.0614	0.315105	0.499675	0.0340501	FALSE	FALSE	FALSE	FALSE	FALSE	FALSE
792	A2A690;A2A690-2;F6VP19;F6VCI2	A2A690	Tanc2	tetratricopeptide repeat, ankyrin repeat and coiled-coil containing 2	77097	ENSMUSG00000053580	>>>Raw Data	11191000	11431000	11423000	10924000	11092000	11138000	>>>Log2 Transformed	23.4158	23.4464	23.4454	23.381	23.403	23.409	0.0438807	0.152175	-0.0382404	FALSE	FALSE	FALSE	FALSE	FALSE	FALSE
793	A2A6A1	A2A6A1	Gpatch8	G patch domain containing 8	237943	ENSMUSG00000034621	>>>Raw Data	1397100	1307500	1386900	1290500	1403400	1369200	>>>Log2 Transformed	20.414	20.3184	20.4034	20.2995	20.4205	20.3849	0.837015	0.915149	-0.0103068	FALSE	FALSE	FALSE	FALSE	FALSE	FALSE
794	A2A6J4;A2A6J7;P19973-2;P19973;A0A1B0GRF5	A2A6J4	Lsp1	lymphocyte specific 1	16985	ENSMUSG00000018819	>>>Raw Data	6651600	7381100	6517300	5873300	6380100	6471300	>>>Log2 Transformed	22.6653	22.8154	22.6358	22.4857	22.6051	22.6256	0.132244	0.288594	-0.133335	FALSE	FALSE	FALSE	FALSE	FALSE	FALSE
795	A2A6P4	A2A6P4	Fam104a	family with sequence similarity 104, member A	28081	ENSMUSG00000041629	>>>Raw Data	185870	179220	169170	171080	167850	157380	>>>Log2 Transformed	17.5039	17.4514	17.3681	17.3843	17.3568	17.2639	0.119616	0.271569	-0.106134	FALSE	FALSE	FALSE	FALSE	FALSE	FALSE
796	A2A6Q5;A2A6Q5-2;A2A6Q5-3;Q8R568	A2A6Q5	Cdc27	cell division cycle 27	217232	ENSMUSG00000020687	>>>Raw Data	11553000	11338000	11697000	10990000	12448000	11648000	>>>Log2 Transformed	23.4618	23.4347	23.4796	23.3897	23.5694	23.4736	0.742264	0.848611	0.0188718	FALSE	FALSE	FALSE	FALSE	FALSE	FALSE
797	A2A6Q8;Q9CZ19;P09541	A2A6Q8	Myl4	myosin, light polypeptide 4	17896	ENSMUSG00000061086	>>>Raw Data	319160	313010	331470	315860	324950	331270	>>>Log2 Transformed	18.2839	18.2559	18.3385	18.2689	18.3099	18.3377	0.706463	0.825086	0.0127145	FALSE	FALSE	FALSE	FALSE	FALSE	FALSE
798	A2A6U3;Q80UG5-3;Q80UG5;Q80UG5-2;A2A6U5;A8Y5D3	A2A6U3	Sept9	septin 9	53860	ENSMUSG00000059248	>>>Raw Data	13771000	13572000	13982000	12033000	12379000	12319000	>>>Log2 Transformed	23.7151	23.6941	23.7371	23.5205	23.5614	23.5544	0.000655953	0.0188888	-0.17002	FALSE	FALSE	FALSE	FALSE	FALSE	FALSE
799	A2A6Z8;Q8CDM4	A2A6Z8	Ccdc73	coiled-coil domain containing 73	102639549;211936	ENSMUSG00000045106	>>>Raw Data	1212800	1113100	1165300	1089600	1156800	1087400	>>>Log2 Transformed	20.2099	20.0862	20.1523	20.0554	20.1417	20.0525	0.224872	0.405625	-0.0662684	FALSE	FALSE	FALSE	FALSE	FALSE	FALSE
800	A2A7A7;Q8CFX1	A2A7A7	H6pd	hexose-6-phosphate dehydrogenase (glucose 1-dehydrogenase)	100198	ENSMUSG00000028980	>>>Raw Data	460370	388480	335350	556050	561580	562490	>>>Log2 Transformed	18.8124	18.5675	18.3553	19.0849	19.0991	19.1015	0.0174009	0.0929984	0.516743	FALSE	FALSE	FALSE	FALSE	FALSE	TRUE
801	F6Z4F8;A2A7F7;Q9WU20;A2A7F9;F7BGN3	F6Z4F8	Mthfr	methylenetetrahydrofolate reductase	17769	ENSMUSG00000029009	>>>Raw Data	1313100	1284200	1295500	1283900	1360500	1384100	>>>Log2 Transformed	20.3245	20.2924	20.3051	20.2921	20.3757	20.4005	0.225998	0.406929	0.0487541	FALSE	FALSE	FALSE	FALSE	FALSE	FALSE
802	A6PW84;A2A7Q5;Q3V1T4;Q3V1T4-3;Q3V1T4-2;F2Z499;Q8CG71	A6PW84	P3h1	prolyl 3-hydroxylase 1	56401	ENSMUSG00000028641	>>>Raw Data	21745000	21991000	21943000	20422000	20884000	20679000	>>>Log2 Transformed	24.3742	24.3904	24.3873	24.2836	24.3159	24.3017	0.00138931	0.0257775	-0.0835563	FALSE	FALSE	FALSE	FALSE	FALSE	FALSE
803	Q91WQ3;A2A7S7;F6VXZ2	Q91WQ3	Yars	tyrosyl-tRNA synthetase	107271	ENSMUSG00000028811	>>>Raw Data	39788000	39095000	39803000	37716000	39621000	38812000	>>>Log2 Transformed	25.2458	25.2205	25.2464	25.1687	25.2398	25.21	0.231871	0.413456	-0.0314166	FALSE	FALSE	FALSE	FALSE	FALSE	FALSE
804	A2A8L5;F6Y3V0;F6S1X8;A0A1Y7VNR5	A2A8L5	Ptprf	protein tyrosine phosphatase, receptor type, F	19268	ENSMUSG00000033295	>>>Raw Data	20941000	21718000	21353000	20246000	21015000	21023000	>>>Log2 Transformed	24.3198	24.3724	24.3479	24.2711	24.3249	24.3255	0.168637	0.336852	-0.0395451	FALSE	FALSE	FALSE	FALSE	FALSE	FALSE
805	A2A8N0;A6PWA3	A2A8N0	Gm13084	predicted gene 13084	381569	ENSMUSG00000059218	>>>Raw Data	12389000	12086000	12695000	11334000	11837000	11838000	>>>Log2 Transformed	23.5626	23.5268	23.5978	23.4342	23.4968	23.4969	0.041811	0.14791	-0.0864237	FALSE	FALSE	FALSE	FALSE	FALSE	FALSE
806	A2A8N2;A6PWA4;A6PWA5	A2A8N2	Gm13023	predicted gene 13023	194227	ENSMUSG00000066031;ENSMUSG00000046262	>>>Raw Data	12959000	12701000	13159000	12223000	13177000	13040000	>>>Log2 Transformed	23.6275	23.5984	23.6495	23.5431	23.6515	23.6364	0.709676	0.827501	-0.014794	FALSE	FALSE	FALSE	FALSE	FALSE	FALSE
807	A2A8R0;A8Y5G5;A0S860	A2A8R0	Zfyve9	zinc finger, FYVE domain containing 9	230597	ENSMUSG00000034557	>>>Raw Data	465890	541710	495360	480930	523930	545360	>>>Log2 Transformed	18.8296	19.0472	18.9181	18.8755	18.999	19.0569	0.611948	0.756621	0.045474	FALSE	FALSE	FALSE	FALSE	FALSE	FALSE
808	A2A8S2;A2A8S3;Q91VU1	A2A8S2	Yipf1	Yip1 domain family, member 1	230584	ENSMUSG00000057375	>>>Raw Data	1394400	1518500	1484800	1315900	1313600	1262700	>>>Log2 Transformed	20.4112	20.5342	20.5018	20.3276	20.3251	20.2681	0.0135243	0.080987	-0.175491	FALSE	FALSE	FALSE	FALSE	FALSE	FALSE
809	A2A8U2;A2A8U2-3;A2A8U2-2	A2A8U2	Tmem201	transmembrane protein 201	230917	ENSMUSG00000044700	>>>Raw Data	2935500	3059800	3002200	3295100	3169800	3169900	>>>Log2 Transformed	21.4852	21.545	21.5176	21.6519	21.596	21.596	0.0178074	0.0938472	0.0986959	FALSE	FALSE	FALSE	FALSE	FALSE	FALSE
810	A2A8V8;A2A8V9;E9PUK6;Q52KI8;E9QKA4;Q52KI8-2;F7BWM1;F6T4M4;A2A983	A2A8V8	Srrm1	serine/arginine repetitive matrix 1	51796	ENSMUSG00000028809	>>>Raw Data	4676700	4499500	4398800	6378900	6660600	6685200	>>>Log2 Transformed	22.1571	22.1013	22.0687	22.6049	22.6672	22.6725	8.95188e-05	0.00684451	0.539188	FALSE	FALSE	FALSE	FALSE	TRUE	TRUE
811	A2A958;A6PWB6;A6PWB1;A6PWB4;A6PWB3	A2A958	C87977	expressed sequence C87977	194227;97187	ENSMUSG00000046262	>>>Raw Data	38184000	35115000	36383000	37263000	38576000	38980000	>>>Log2 Transformed	25.1865	25.0656	25.1168	25.1512	25.2012	25.2162	0.172503	0.341543	0.0666204	FALSE	FALSE	FALSE	FALSE	FALSE	FALSE
812	E9PZ08;A2A995	E9PZ08	Fyb2	FYN binding protein 2	242594	ENSMUSG00000078612	>>>Raw Data	9198400	9171900	9181400	7669000	8128000	8013900	>>>Log2 Transformed	23.133	23.1288	23.1303	22.8706	22.9545	22.9341	0.00112719	0.0240791	-0.210958	FALSE	FALSE	FALSE	FALSE	FALSE	FALSE
813	A2A9C8;Q9CY05;Q9DAY7;Q9D7W5;A2A9C6	A2A9C8	Med8	mediator complex subunit 8	80509	ENSMUSG00000006392	>>>Raw Data	1211800	1204300	1189900	1163100	1271100	1233800	>>>Log2 Transformed	20.2087	20.1998	20.1824	20.1495	20.2776	20.2347	0.571399	0.724671	0.0236581	FALSE	FALSE	FALSE	FALSE	FALSE	FALSE
814	A8Y5H9;A2A9F4;A2A9F2;A2A9F3	A8Y5H9	Kdf1	keratinocyte differentiation factor 1	69073	ENSMUSG00000037600	>>>Raw Data	1504900	1640100	1706900	1659300	1592900	1610500	>>>Log2 Transformed	20.5212	20.6454	20.7029	20.6621	20.6032	20.6191	0.934052	0.975518	0.00496972	FALSE	FALSE	FALSE	FALSE	FALSE	FALSE
815	A2A9I0;O35166	A2A9I0	Gosr2	golgi SNAP receptor complex member 2	56494	ENSMUSG00000020946	>>>Raw Data	15218000	15205000	14830000	15446000	16625000	16653000	>>>Log2 Transformed	23.8593	23.858	23.822	23.8807	23.9869	23.9893	0.0488606	0.16232	0.105842	FALSE	FALSE	FALSE	FALSE	FALSE	FALSE
816	A2A9K3;Q8BMK0	A2A9K3	Cep85	centrosomal protein 85	70012	ENSMUSG00000037443	>>>Raw Data	7050200	7423200	7109200	6780800	7124700	7052100	>>>Log2 Transformed	22.7492	22.8236	22.7613	22.693	22.7644	22.7496	0.25241	0.435271	-0.0423516	FALSE	FALSE	FALSE	FALSE	FALSE	FALSE
817	A2A9Q2;Q8BHG1;A6PWC3;Q3V3G9	A2A9Q2	Nrd1	nardilysin, N-arginine dibasic convertase, NRD convertase 1	230598	ENSMUSG00000053510	>>>Raw Data	76551000	74081000	74878000	68198000	72056000	71137000	>>>Log2 Transformed	26.1899	26.1426	26.158	26.0232	26.1026	26.0841	0.0279701	0.11839	-0.0935395	FALSE	FALSE	FALSE	FALSE	FALSE	FALSE
818	A2A9W7;Q8BMI3;S4R2D2;A2A9W5	A2A9W7	Gga3	golgi associated, gamma adaptin ear containing, ARF binding protein 3	260302	ENSMUSG00000020740	>>>Raw Data	41464000	41463000	41659000	39282000	41448000	42740000	>>>Log2 Transformed	25.3054	25.3053	25.3121	25.2274	25.3048	25.3491	0.717357	0.832273	-0.0138514	FALSE	FALSE	FALSE	FALSE	FALSE	FALSE
819	A2AA28;H3BKP4;H3BKB2	A2AA28	Mettl23	methyltransferase like 23	74319	ENSMUSG00000090266	>>>Raw Data	663080	666810	639030	598320	607210	613640	>>>Log2 Transformed	19.3388	19.3469	19.2855	19.1906	19.2118	19.227	0.00657886	0.0558505	-0.113945	FALSE	FALSE	FALSE	FALSE	FALSE	FALSE
820	A2AA71;Q3U2P1	A2AA71	Sec24a	Sec24 related gene family, member A (S. cerevisiae)	77371	ENSMUSG00000036391	>>>Raw Data	1012200	1554900	977840	1033800	1033800	1135500	>>>Log2 Transformed	19.9491	20.5684	19.8992	19.9795	19.9795	20.1149	0.630813	0.770483	-0.114248	FALSE	FALSE	FALSE	FALSE	FALSE	FALSE
821	A2AAE1-6;A2AAE1;A2AAE1-2;A2AAE1-3;A2AAE1-4;A0A1D5RMC4;A2AB97;F6YAT5;F6RPM4;F6YB09;A2AAE1-5	A2AAE1-6	4932438A13Rik	RIKEN cDNA 4932438A13 gene	229227	ENSMUSG00000037270	>>>Raw Data	3690800	4325100	3713100	4508800	4731000	4899000	>>>Log2 Transformed	21.8155	22.0443	21.8242	22.1043	22.1737	22.2241	0.0298011	0.121984	0.272695	FALSE	FALSE	FALSE	FALSE	FALSE	TRUE
822	A2AAN0;O35250-2;O35250;A2AAN3;A2AAN4	A2AAN0	Exoc7	exocyst complex component 7	53413	ENSMUSG00000020792	>>>Raw Data	10953000	11200000	10868000	10520000	10957000	11052000	>>>Log2 Transformed	23.3848	23.417	23.3736	23.3266	23.3853	23.3978	0.439575	0.618188	-0.0218721	FALSE	FALSE	FALSE	FALSE	FALSE	FALSE
823	A2ABR0;O88566;A2ABQ8;A2ABQ9;A2ABQ7	A2ABR0	Axin2	axin 2	12006	ENSMUSG00000000142	>>>Raw Data	472210	619950	500720	509510	512850	544240	>>>Log2 Transformed	18.8491	19.2418	18.9336	18.9588	18.9682	19.0539	0.911531	0.962164	-0.0145647	FALSE	FALSE	FALSE	FALSE	FALSE	FALSE
824	A2BDP0;A2ABV5;A2ABV5-2	A2BDP0	Med14	mediator complex subunit 14	26896	ENSMUSG00000064127	>>>Raw Data	1575900	1485000	1536300	1553900	1591600	1576900	>>>Log2 Transformed	20.5877	20.502	20.551	20.5675	20.602	20.5887	0.218015	0.397037	0.0391212	FALSE	FALSE	FALSE	FALSE	FALSE	FALSE
825	A2ABY3;Q922E4	A2ABY3	Pcyt2	phosphate cytidylyltransferase 2, ethanolamine	68671	ENSMUSG00000025137	>>>Raw Data	3631600	3844800	3761500	3640300	3721000	3767100	>>>Log2 Transformed	21.7922	21.8745	21.8429	21.7956	21.8273	21.845	0.646124	0.781118	-0.0138733	FALSE	FALSE	FALSE	FALSE	FALSE	FALSE
826	F8WHN4;A2ACC6;E9Q0J2;Q8BQZ4;Q8BQZ4-2;A2ACC7	F8WHN4	Ralgapb	Ral GTPase activating protein, beta subunit (non-catalytic)	228850	ENSMUSG00000027652	>>>Raw Data	684740	641850	740740	621180	628920	639710	>>>Log2 Transformed	19.3852	19.2919	19.4986	19.2447	19.2625	19.2871	0.105584	0.253282	-0.127151	FALSE	FALSE	FALSE	FALSE	FALSE	FALSE
827	A2ACG7;Q9DBG6	A2ACG7	Rpn2	ribophorin II	20014	ENSMUSG00000027642	>>>Raw Data	109320000	80925000	84638000	86257000	75072000	75575000	>>>Log2 Transformed	26.704	26.2701	26.3348	26.3621	26.1618	26.1714	0.244616	0.427322	-0.204517	FALSE	FALSE	FALSE	FALSE	FALSE	FALSE
828	A2ACJ2	A2ACJ2	Faap100	Fanconi anemia core complex associated protein 100	71885	ENSMUSG00000025384	>>>Raw Data	3290400	3339000	3351700	3215000	3302400	3378600	>>>Log2 Transformed	21.6498	21.671	21.6765	21.6164	21.6551	21.688	0.601023	0.748187	-0.0126043	FALSE	FALSE	FALSE	FALSE	FALSE	FALSE
829	A2ACM0;Q8K4Q0;Q8K4Q0-4;Q8K4Q0-2;F6U5L3;E9PXZ5	A2ACM0	Rptor	regulatory associated protein of MTOR, complex 1	74370	ENSMUSG00000025583	>>>Raw Data	2113400	1986900	2095900	2126800	2346000	2256600	>>>Log2 Transformed	21.0111	20.9221	20.9991	21.0203	21.1618	21.1057	0.0757472	0.208039	0.118461	FALSE	FALSE	FALSE	FALSE	FALSE	FALSE
830	A2ACP1-2;A2ACP1;X1WI14;A0A0A0MQI5	A2ACP1-2	Ttc39a	tetratricopeptide repeat domain 39A	230603	ENSMUSG00000028555	>>>Raw Data	11261000	11155000	11342000	11333000	11995000	11943000	>>>Log2 Transformed	23.4248	23.4112	23.4352	23.434	23.5159	23.5097	0.0822579	0.218032	0.0628092	FALSE	FALSE	FALSE	FALSE	FALSE	FALSE
831	A2ACT7	A2ACT7	Col9a3	collagen, type IX, alpha 3	12841	ENSMUSG00000027570	>>>Raw Data	2301600	2488100	2278600	2225900	2312900	2316900	>>>Log2 Transformed	21.1342	21.2466	21.1197	21.086	21.1413	21.1438	0.38507	0.564643	-0.0431806	FALSE	FALSE	FALSE	FALSE	FALSE	FALSE
832	A2AD03;Q9QXG2;Q3UR39;A0A0R4J1A1;Q9QZD5	A2AD03	Chm	choroidermia (RAB escort protein 1)	12662	ENSMUSG00000025531	>>>Raw Data	12295000	12899000	12608000	13142000	13904000	13933000	>>>Log2 Transformed	23.5516	23.6208	23.5878	23.6477	23.729	23.732	0.0270779	0.116937	0.116173	FALSE	FALSE	FALSE	FALSE	FALSE	FALSE
833	A2ADA5;A2ADA5-2;A2ADA5-3	A2ADA5	Pusl1	pseudouridylate synthase-like 1	433813	ENSMUSG00000051557	>>>Raw Data	4009700	4090700	3950800	3740500	3774000	3680800	>>>Log2 Transformed	21.9351	21.9639	21.9137	21.8348	21.8477	21.8116	0.00410432	0.0432851	-0.106214	FALSE	FALSE	FALSE	FALSE	FALSE	FALSE
834	A2ADH1;Q9CQY5-2;Q9CQY5-3;Q9CQY5	A2ADH1	Magt1	magnesium transporter 1	67075	ENSMUSG00000031232	>>>Raw Data	5418600	5593500	5412600	5256100	5381300	5374700	>>>Log2 Transformed	22.3695	22.4153	22.3679	22.3256	22.3595	22.3578	0.12721	0.281953	-0.0366205	FALSE	FALSE	FALSE	FALSE	FALSE	FALSE
835	A2ADR8;Q8R3G1	A2ADR8	Ppp1r8	protein phosphatase 1, regulatory subunit 8	100336	ENSMUSG00000028882	>>>Raw Data	388470	448080	387340	436950	441150	450930	>>>Log2 Transformed	18.5674	18.7734	18.5632	18.7371	18.7509	18.7825	0.158867	0.323234	0.12216	FALSE	FALSE	FALSE	FALSE	FALSE	FALSE
836	A2ADY9;Q9DAF3	A2ADY9	Ddi2	DNA-damage inducible protein 2	68817	ENSMUSG00000078515	>>>Raw Data	37260000	36345000	36540000	35671000	36380000	34953000	>>>Log2 Transformed	25.1511	25.1153	25.123	25.0882	25.1166	25.0589	0.103483	0.250663	-0.0418492	FALSE	FALSE	FALSE	FALSE	FALSE	FALSE
837	A2AE27;Q9DBT5	A2AE27	Ampd2	adenosine monophosphate deaminase 2	109674	ENSMUSG00000027889	>>>Raw Data	21841000	22718000	22277000	21466000	22432000	22149000	>>>Log2 Transformed	24.3805	24.4373	24.4091	24.3556	24.4191	24.4007	0.529431	0.692851	-0.0171922	FALSE	FALSE	FALSE	FALSE	FALSE	FALSE
838	A2AEB4;A2AEB3;Q9R0Q4;A2AEB5;A2AEB8;A2AEB7;A2AEB6	A2AEB4	Morf4l2	mortality factor 4 like 2	56397	ENSMUSG00000031422	>>>Raw Data	3862000	3688500	3677000	3369800	3554900	3414300	>>>Log2 Transformed	21.8809	21.8146	21.8101	21.6842	21.7614	21.7032	0.0217989	0.104093	-0.11895	FALSE	FALSE	FALSE	FALSE	FALSE	FALSE
839	A2AEG2;Q80Z25	A2AEG2	Ofd1	OFD1, centriole and centriolar satellite protein	237222	ENSMUSG00000040586	>>>Raw Data	10050000	10507000	10340000	9572100	10010000	9985100	>>>Log2 Transformed	23.2607	23.3248	23.3017	23.1904	23.2549	23.2513	0.0866998	0.224919	-0.0635281	FALSE	FALSE	FALSE	FALSE	FALSE	FALSE
840	A2AEK1;A2AEJ8;F6ZKC7	A2AEK1	Cstf2	cleavage stimulation factor, 3' pre-RNA subunit 2	108062	ENSMUSG00000031256	>>>Raw Data	176090	177250	157860	165210	176340	168030	>>>Log2 Transformed	17.426	17.4354	17.2683	17.334	17.428	17.3584	0.961696	0.992296	-0.00312154	FALSE	FALSE	FALSE	FALSE	FALSE	FALSE
841	A2AEK3	A2AEK3	Cstf2	cleavage stimulation factor, 3' pre-RNA subunit 2	108062	ENSMUSG00000031256	>>>Raw Data	359930	373630	393300	416700	420910	420700	>>>Log2 Transformed	18.4574	18.5113	18.5853	18.6687	18.6832	18.6824	0.0128074	0.0788038	0.160118	FALSE	FALSE	FALSE	FALSE	FALSE	FALSE
842	Q99LI2;A2AEM2;Z4YMG1	Q99LI2	Clcc1	chloride channel CLIC-like 1	229725	ENSMUSG00000027884	>>>Raw Data	19582000	20114000	19030000	18963000	19704000	19613000	>>>Log2 Transformed	24.223	24.2617	24.1818	24.1767	24.232	24.2253	0.726823	0.838794	-0.0108392	FALSE	FALSE	FALSE	FALSE	FALSE	FALSE
843	A2AES3;A2AES5;A2AES4;Q3U2S4-2;Q3U2S4	A2AES3	Otud5	OTU domain containing 5	54644	ENSMUSG00000031154	>>>Raw Data	4672400	4940200	4617900	4571500	4597300	4669300	>>>Log2 Transformed	22.1557	22.2361	22.1388	22.1242	22.1324	22.1548	0.273811	0.457559	-0.0397698	FALSE	FALSE	FALSE	FALSE	FALSE	FALSE
844	A2AEV7;A0A286YDD1	A2AEV7	Ccdc120	coiled-coil domain containing 120	54648	ENSMUSG00000031150	>>>Raw Data	1166200	1287400	1237300	1319100	1346100	1312800	>>>Log2 Transformed	20.1534	20.296	20.2388	20.3311	20.3604	20.3242	0.0636496	0.189557	0.109172	FALSE	FALSE	FALSE	FALSE	FALSE	FALSE
845	A2AEW0;A2AEW1;Q64092-3;Q64092-2;Q64092-4;Q64092;A2AEW2	A2AEW0	Tfe3	transcription factor E3	209446	ENSMUSG00000000134	>>>Raw Data	1557200	1508600	1542200	1503800	1558500	1569100	>>>Log2 Transformed	20.5705	20.5248	20.5566	20.5202	20.5717	20.5815	0.773645	0.87091	0.00718456	FALSE	FALSE	FALSE	FALSE	FALSE	FALSE
846	A2AEX8;A2AEX6;P97447;A2AEX7;A2AEY1;A2AEY2;P97447-2;A2AEY0;A2AEX9;Q8CDC8	A2AEX8	Fhl1	four and a half LIM domains 1	14199	ENSMUSG00000023092	>>>Raw Data	4161500	4160700	3971700	4136700	4255000	4431900	>>>Log2 Transformed	21.9887	21.9884	21.9213	21.98	22.0207	22.0795	0.172412	0.341457	0.0606261	FALSE	FALSE	FALSE	FALSE	FALSE	FALSE
847	A2AF31	A2AF31	Tmsb15b2	thymosin beta 15b2	100034363	ENSMUSG00000089996	>>>Raw Data	1342400	1272900	1323700	1201300	1222200	1270600	>>>Log2 Transformed	20.3564	20.2797	20.3361	20.1962	20.2211	20.2771	0.0490981	0.162659	-0.092641	FALSE	FALSE	FALSE	FALSE	FALSE	FALSE
848	A2AF33	A2AF33	Tmsb15b1	thymosin beta 15b1	666244	ENSMUSG00000089768	>>>Raw Data	1381700	1367000	1368400	1311100	1364200	1340200	>>>Log2 Transformed	20.398	20.3826	20.3841	20.3223	20.3796	20.354	0.104091	0.251629	-0.0362221	FALSE	FALSE	FALSE	FALSE	FALSE	FALSE
849	A2AF47;A2AF67;A2AF65	A2AF47	Dock11	dedicator of cytokinesis 11	75974	ENSMUSG00000031093	>>>Raw Data	3262400	3491000	3284300	3264600	3365900	3500900	>>>Log2 Transformed	21.6375	21.7352	21.6472	21.6385	21.6826	21.7393	0.767549	0.866894	0.0134881	FALSE	FALSE	FALSE	FALSE	FALSE	FALSE
850	Q3TYW3;Q8R3R5;A2AF53	Q3TYW3	Tmem185a	transmembrane protein 185A	236848	ENSMUSG00000073139	>>>Raw Data	506700	512110	540810	445640	479010	483300	>>>Log2 Transformed	18.9508	18.9661	19.0448	18.7655	18.8697	18.8826	0.034864	0.134024	-0.147951	FALSE	FALSE	FALSE	FALSE	FALSE	FALSE
851	A2AFI6	A2AFI6	Gm364	predicted gene 364	245423	ENSMUSG00000079584	>>>Raw Data	3936500	4006000	3792300	2971100	3072000	2978800	>>>Log2 Transformed	21.9085	21.9337	21.8546	21.5026	21.5507	21.5063	0.000172036	0.00938247	-0.379081	FALSE	FALSE	FALSE	FALSE	TRUE	TRUE
852	B9EI38;A2AFI8;Q80XA6	B9EI38	Reps2	RALBP1 associated Eps domain containing protein 2	194590	ENSMUSG00000040855	>>>Raw Data	914650	890550	889340	922580	912250	904240	>>>Log2 Transformed	19.8029	19.7643	19.7624	19.8153	19.7991	19.7863	0.203512	0.37945	0.0237191	FALSE	FALSE	FALSE	FALSE	FALSE	FALSE
853	A2AFQ0;Q7TMY8;Q7TMY8-3;Q7TMY8-4;Q7TMY8-2;F6XP90;F6UYC1	A2AFQ0	Huwe1	HECT, UBA and WWE domain containing 1	59026	ENSMUSG00000025261	>>>Raw Data	237220000	235510000	239470000	224100000	235590000	232640000	>>>Log2 Transformed	27.8217	27.8112	27.8353	27.7396	27.8117	27.7935	0.145066	0.305807	-0.0411129	FALSE	FALSE	FALSE	FALSE	FALSE	FALSE
854	A2AFQ9;E9PUU4;Q8BX17	A2AFQ9	Gemin5	gem nuclear organelle associated protein 5	216766	ENSMUSG00000037275	>>>Raw Data	3355300	3495300	3401800	3292200	3522000	3642500	>>>Log2 Transformed	21.678	21.737	21.6979	21.6506	21.748	21.7965	0.585397	0.736112	0.0274065	FALSE	FALSE	FALSE	FALSE	FALSE	FALSE
855	A2AFY7;E9PVB5-2;E9PVB5;A2AGG1	A2AFY7	Ttc17	tetratricopeptide repeat domain 17	74569	ENSMUSG00000027194	>>>Raw Data	9031500	8942300	8945700	8743400	9079700	9156800	>>>Log2 Transformed	23.1065	23.0922	23.0928	23.0598	23.1142	23.1264	0.894865	0.952133	0.00295887	FALSE	FALSE	FALSE	FALSE	FALSE	FALSE
856	A2AG36;Q562G0;Q9JJI6;F6YPG3	A2AG36	Pigo	phosphatidylinositol glycan anchor biosynthesis, class O	56703	ENSMUSG00000028454	>>>Raw Data	1025500	971650	991750	974150	1014100	1025700	>>>Log2 Transformed	19.9679	19.8901	19.9196	19.8938	19.9518	19.9682	0.725642	0.837834	0.0120467	FALSE	FALSE	FALSE	FALSE	FALSE	FALSE
857	A2AG50-2;A2AG50;A2AG51;A2AG50-3	A2AG50-2	Map7d2	MAP7 domain containing 2	78283	ENSMUSG00000041020	>>>Raw Data	1728500	1712900	1756900	1584100	1689300	1668400	>>>Log2 Transformed	20.7211	20.708	20.7446	20.5952	20.688	20.67	0.0727113	0.203915	-0.0734798	FALSE	FALSE	FALSE	FALSE	FALSE	FALSE
858	A2AG68;Q64430;B1AQ57;Q64446	A2AG68	Atp7a	ATPase, Cu++ transporting, alpha polypeptide	11977	ENSMUSG00000033792	>>>Raw Data	5260500	5293300	5242300	5151800	5215400	5167300	>>>Log2 Transformed	22.3268	22.3357	22.3218	22.2966	22.3143	22.301	0.0229595	0.106567	-0.0241007	FALSE	FALSE	FALSE	FALSE	FALSE	FALSE
859	Q8VCT9;A2AGD9;A2AGE0	Q8VCT9	Tesk2	testis-specific kinase 2	230661	ENSMUSG00000033985	>>>Raw Data	7529100	7631100	7801800	7675100	7770300	7737400	>>>Log2 Transformed	22.844	22.8635	22.8954	22.8718	22.8895	22.8834	0.428632	0.607904	0.0139431	FALSE	FALSE	FALSE	FALSE	FALSE	FALSE
860	A2AGL5	A2AGL5	Aven	apoptosis, caspase activation inhibitor	74268	ENSMUSG00000003604	>>>Raw Data	1072000	1104800	938420	801890	735740	819730	>>>Log2 Transformed	20.0319	20.0754	19.8399	19.613	19.4888	19.6448	0.00987275	0.0682644	-0.400143	FALSE	FALSE	FALSE	FALSE	FALSE	TRUE
861	A2AGQ6;E9QN47;Q80U28-14;A2AGQ5;A2AGQ2;A2AGQ7;A2AGQ9;A2AGQ4;Q80U28;A0A0R4J1F4;A2AGQ8;A2AGQ3;Q80U28-5;Q80U28-15;Q80U28-9;A2AGR0;Q80U28-3;Q80U28-6;Q80U28-10;Q80U28-4;A2AGR1;Q80U28-11;Q80U28-8;Q80U28-7;Q80U28-2;Q80U28-12;A6PWP8;Q80U28-13;A6PWP7	A2AGQ6	Madd	MAP-kinase activating death domain	228355	ENSMUSG00000040687	>>>Raw Data	26581000	26398000	26106000	24971000	26716000	27134000	>>>Log2 Transformed	24.6639	24.6539	24.6379	24.5738	24.6712	24.6936	0.886408	0.947476	-0.00571536	FALSE	FALSE	FALSE	FALSE	FALSE	FALSE
862	A2AGS2;P70236;O09110-2;O09110;A0A0R4J1Q6	A2AGS2	Map2k6	mitogen-activated protein kinase kinase 6	26399	ENSMUSG00000020623	>>>Raw Data	196260	188590	208950	205970	189070	210700	>>>Log2 Transformed	17.5824	17.5249	17.6728	17.6521	17.5286	17.6848	0.680341	0.807045	0.0284558	FALSE	FALSE	FALSE	FALSE	FALSE	FALSE
863	A2AH22-2;A2AH22-6;A2AH22;A2AH22-7;A2AH22-5;A2AH22-3;A2AH22-4	A2AH22-2	Ambra1	autophagy/beclin 1 regulator 1	228361	ENSMUSG00000040506	>>>Raw Data	5781000	5795400	5764800	5351800	5532900	5530700	>>>Log2 Transformed	22.4629	22.4665	22.4588	22.3516	22.3996	22.399	0.00782288	0.0608166	-0.0793252	FALSE	FALSE	FALSE	FALSE	FALSE	FALSE
864	A2AH25;Q5FWK3	A2AH25	Arhgap1	Rho GTPase activating protein 1	228359	ENSMUSG00000027247	>>>Raw Data	37053000	38751000	37494000	34917000	36152000	37023000	>>>Log2 Transformed	25.1431	25.2077	25.1602	25.0574	25.1076	25.1419	0.0950275	0.237866	-0.0680189	FALSE	FALSE	FALSE	FALSE	FALSE	FALSE
865	A2AH75;Q60575-3	A2AH75	Kif1b	kinesin family member 1B	16561	ENSMUSG00000063077	>>>Raw Data	0	0	0	0	0	0	>>>Log2 Transformed	0	0	0	0	0	0	1	1	0	FALSE	FALSE	FALSE	FALSE	FALSE	FALSE
866	A2AHG0-2	A2AHG0-2	Lzts3	leucine zipper, putative tumor suppressor family member 3	241638	ENSMUSG00000037703	>>>Raw Data	352480	765160	518860	704810	762620	766910	>>>Log2 Transformed	18.4272	19.5454	18.985	19.4269	19.5406	19.5487	0.185364	0.35642	0.519535	FALSE	FALSE	FALSE	FALSE	FALSE	FALSE
867	A2AHK0;A2AHJ7;Q80UP3	A2AHK0	Dgkz	diacylglycerol kinase zeta	104418	ENSMUSG00000040479	>>>Raw Data	1049000	1224800	1088100	1071400	1097800	1135000	>>>Log2 Transformed	20.0006	20.2241	20.0534	20.0311	20.0662	20.1143	0.772213	0.86957	-0.0221891	FALSE	FALSE	FALSE	FALSE	FALSE	FALSE
868	A2AHQ7;Q8BWJ3;Q6PE66;A2AHQ8	A2AHQ7	Phka2	phosphorylase kinase alpha 2	110094	ENSMUSG00000031295	>>>Raw Data	1062600	1114800	1044500	892760	1015600	932080	>>>Log2 Transformed	20.0192	20.0884	19.9944	19.7679	19.9539	19.8301	0.0406442	0.145426	-0.183331	FALSE	FALSE	FALSE	FALSE	FALSE	FALSE
869	A2AHX9;Q9QWX2;Q64373-2;Q64373-3;Q64373-4;Q64373;A2AHX8;A2AHX7	A2AHX9	Bcl2l1	BCL2-like 1	12048	ENSMUSG00000007659	>>>Raw Data	7583400	7471800	7334000	6358800	7108500	6785900	>>>Log2 Transformed	22.8544	22.833	22.8062	22.6003	22.7611	22.6941	0.039944	0.144574	-0.14602	FALSE	FALSE	FALSE	FALSE	FALSE	FALSE
870	A2AHZ2;Q06985;P61092;Q06986	A2AHZ2	Siah1b	siah E3 ubiquitin protein ligase 1B	20438	ENSMUSG00000040749	>>>Raw Data	4186400	4276400	4021700	4114600	4152100	4270000	>>>Log2 Transformed	21.9973	22.028	21.9394	21.9723	21.9854	22.0258	0.846585	0.921073	0.00630567	FALSE	FALSE	FALSE	FALSE	FALSE	FALSE
871	A2AI08	A2AI08	Tprn	taperin	97031	ENSMUSG00000048707	>>>Raw Data	4688600	4623100	4512000	4340500	4163100	4110700	>>>Log2 Transformed	22.1607	22.1404	22.1053	22.0494	21.9892	21.971	0.00996222	0.0684333	-0.132294	FALSE	FALSE	FALSE	FALSE	FALSE	FALSE
872	A2AI57;Q923J1;A0A494B9V5;Q8CIR4;A0A494BAQ5;D3Z539;A0A494BA79;F6QKC0;J9SUB2	A2AI57	Trpm7	transient receptor potential cation channel, subfamily M, member 7	58800	ENSMUSG00000027365	>>>Raw Data	14223000	14345000	13937000	13481000	14083000	14218000	>>>Log2 Transformed	23.7617	23.774	23.7324	23.6844	23.7475	23.7612	0.401095	0.58013	-0.025031	FALSE	FALSE	FALSE	FALSE	FALSE	FALSE
873	A2AIG8;A2AIG8-2;A2AIG9	A2AIG8	Accs	1-aminocyclopropane-1-carboxylate synthase (non-functional)	329470	ENSMUSG00000040272	>>>Raw Data	1928600	2065900	1956400	2323600	2506300	2483100	>>>Log2 Transformed	20.8791	20.9783	20.8998	21.1479	21.2571	21.2437	0.00290374	0.0372085	0.297179	FALSE	FALSE	FALSE	FALSE	TRUE	TRUE
874	A2AIH8;Q9D711	A2AIH8	Pir	pirin	69656	ENSMUSG00000031379	>>>Raw Data	6414600	6469400	6513900	6764000	7041100	7289100	>>>Log2 Transformed	22.6129	22.6252	22.6351	22.6894	22.7474	22.7973	0.0194209	0.0982332	0.120302	FALSE	FALSE	FALSE	FALSE	FALSE	FALSE
875	A2AIL4	A2AIL4	Ndufaf6	NADH:ubiquinone oxidoreductase complex assembly factor 6	76947	ENSMUSG00000050323	>>>Raw Data	1966400	1886600	2032200	1927200	2069000	1958500	>>>Log2 Transformed	20.9071	20.8474	20.9546	20.8781	20.9805	20.9013	0.719103	0.833896	0.0169338	FALSE	FALSE	FALSE	FALSE	FALSE	FALSE
877	E9PZY8;A2AIV2;A2AIV2-2	E9PZY8	Virma	vir like m6A methyltransferase associated	66185	ENSMUSG00000040720	>>>Raw Data	3747500	3846600	3829400	3574800	3542900	3741200	>>>Log2 Transformed	21.8375	21.8752	21.8687	21.7694	21.7565	21.8351	0.052745	0.170293	-0.0734454	FALSE	FALSE	FALSE	FALSE	FALSE	FALSE
878	A2AIW0-4;A2AIW0-2;A2AIW0;A2AIW3;A2AIW0-3;A2AIW0-6;A2AIW0-5	A2AIW0-4	Entr1	endosome associated trafficking regulator 1	68112	ENSMUSG00000026927	>>>Raw Data	1435200	1405700	1393600	1293800	1406600	1325300	>>>Log2 Transformed	20.4528	20.4229	20.4104	20.3032	20.4238	20.3379	0.124247	0.277386	-0.0737371	FALSE	FALSE	FALSE	FALSE	FALSE	FALSE
879	A2AJ15	A2AJ15	Man1b1	mannosidase, alpha, class 1B, member 1	227619	ENSMUSG00000036646	>>>Raw Data	769740	755170	732480	738400	776730	693760	>>>Log2 Transformed	19.554	19.5264	19.4824	19.494	19.5671	19.4041	0.561714	0.718511	-0.0325698	FALSE	FALSE	FALSE	FALSE	FALSE	FALSE
880	A2AJ21;Q64322;A2AJ19;A2AJ20;A2AJ23	A2AJ21	Npdc1	neural proliferation, differentiation and control 1	18146	ENSMUSG00000015094	>>>Raw Data	164580	177810	184440	181250	172860	192760	>>>Log2 Transformed	17.3284	17.44	17.4928	17.4676	17.3993	17.5565	0.46185	0.636093	0.0540376	FALSE	FALSE	FALSE	FALSE	FALSE	FALSE
881	A2AJ26;P41234	A2AJ26	Abca2	ATP-binding cassette, sub-family A (ABC1), member 2	11305	ENSMUSG00000026944	>>>Raw Data	412900	402170	385250	361220	357170	375890	>>>Log2 Transformed	18.6554	18.6174	18.5554	18.4625	18.4463	18.52	0.0222289	0.104575	-0.133198	FALSE	FALSE	FALSE	FALSE	FALSE	FALSE
882	A2AJ72;Q3TIX6;A0A0A6YVV5;A0A0A6YY39;F7AM43	A2AJ72	Fubp3	far upstream element (FUSE) binding protein 3	320267	ENSMUSG00000026843	>>>Raw Data	1895500	2074000	1787000	1910100	2080200	1983600	>>>Log2 Transformed	20.8541	20.984	20.7691	20.8652	20.9883	20.9197	0.484642	0.656062	0.0553192	FALSE	FALSE	FALSE	FALSE	FALSE	FALSE
883	A2AJ88-2;A2AJ88;A2AJ88-3;B0R009;F6UDU9;A0A0A6YWJ6	A2AJ88-2	Pnpla7	patatin-like phospholipase domain containing 7	241274	ENSMUSG00000036833	>>>Raw Data	353620	325970	302020	308930	286450	328160	>>>Log2 Transformed	18.4318	18.3144	18.2043	18.2369	18.1279	18.324	0.371921	0.552966	-0.0872065	FALSE	FALSE	FALSE	FALSE	FALSE	FALSE
884	O70311;A2AJH3;F7APP3	O70311	Nmt2	N-myristoyltransferase 2	18108	ENSMUSG00000026643	>>>Raw Data	4997800	5240400	5169700	5153800	5098200	5323000	>>>Log2 Transformed	22.2529	22.3212	22.3016	22.2972	22.2816	22.3438	0.602281	0.749493	0.0156045	FALSE	FALSE	FALSE	FALSE	FALSE	FALSE
885	A8Y5P4;A2AJI0;F6WF36;A2AJI1;A2AJI0-2	A8Y5P4	Map7d1	MAP7 domain containing 1	245877	ENSMUSG00000028849	>>>Raw Data	2838700	3028100	2763300	2824200	2921700	2978900	>>>Log2 Transformed	21.4368	21.53	21.398	21.4294	21.4784	21.5063	0.733912	0.843325	0.0164648	FALSE	FALSE	FALSE	FALSE	FALSE	FALSE
886	A2AJK6-3;A2AJK6;A3KFM8;A3KFM7-2;A3KFM7;A0A1B0GS03;A0A1Y7VIV0;G3V014;Q8C7Q2;P40201;E9PZM4	A2AJK6-3	Chd7	chromodomain helicase DNA binding protein 7	320790	ENSMUSG00000041235	>>>Raw Data	2203000	2306400	2227600	2244700	2326000	2330000	>>>Log2 Transformed	21.071	21.1372	21.0871	21.0981	21.1494	21.1519	0.261279	0.444458	0.0347004	FALSE	FALSE	FALSE	FALSE	FALSE	FALSE
887	A2AJP9;A8Y5Q0;A2AJQ0;Q3UV70	A2AJP9	Pdp1	pyruvate dehyrogenase phosphatase catalytic subunit 1	381511	ENSMUSG00000049225	>>>Raw Data	16084000	15597000	15919000	15812000	16307000	16064000	>>>Log2 Transformed	23.9391	23.8948	23.9242	23.9145	23.959	23.9373	0.391368	0.570422	0.017566	FALSE	FALSE	FALSE	FALSE	FALSE	FALSE
888	A2AJT4;A2AJT5;A2AJT3	A2AJT4	Pnisr	PNN interacting serine/arginine-rich	66625	ENSMUSG00000028248	>>>Raw Data	1863100	1774200	1653200	1928100	2026000	1980300	>>>Log2 Transformed	20.8293	20.7587	20.6568	20.8787	20.9502	20.9173	0.0366917	0.13779	0.167133	FALSE	FALSE	FALSE	FALSE	FALSE	FALSE
889	L7N236;A2AJU2;Q62012;L7MU67;B1B0X0;B1AZM2;B1AVZ5;B1AV09;A2BI02;B1B0X6;L7N278;E9QA14;E9Q1L3;A2BI72;A2ADW8	L7N236	Gm15127	predicted gene 15127	434866	ENSMUSG00000096834	>>>Raw Data	130800	136740	136130	135510	142950	147270	>>>Log2 Transformed	16.997	17.0611	17.0546	17.0481	17.1252	17.1681	0.133797	0.290735	0.0761963	FALSE	FALSE	FALSE	FALSE	FALSE	FALSE
890	A2AJW4	A2AJW4	Ppp1r3d	protein phosphatase 1, regulatory subunit 3D	228966	ENSMUSG00000049999	>>>Raw Data	56283	57658	66119	64259	67222	65064	>>>Log2 Transformed	15.7804	15.8153	16.0128	15.9716	16.0367	15.9896	0.158153	0.32235	0.1298	FALSE	FALSE	FALSE	FALSE	FALSE	FALSE
891	A2AK40;O35149	A2AK40	Slc30a4	solute carrier family 30 (zinc transporter), member 4	22785	ENSMUSG00000005802;ENSMUSG00000111214	>>>Raw Data	0	0	0	0	0	0	>>>Log2 Transformed	0	0	0	0	0	0	1	1	0	FALSE	FALSE	FALSE	FALSE	FALSE	FALSE
892	A2AKB9;A2AKB9-2;A2AKB9-3;Z4YN28;A2AKB9-4	A2AKB9	Dcaf10	DDB1 and CUL4 associated factor 10	242418	ENSMUSG00000035572	>>>Raw Data	4022600	4188500	4166200	4156900	4281000	4196800	>>>Log2 Transformed	21.9397	21.998	21.9903	21.9871	22.0295	22.0009	0.249501	0.432599	0.0298172	FALSE	FALSE	FALSE	FALSE	FALSE	FALSE
893	A2AKD6;Q9JJW0	A2AKD6	Pxmp4	peroxisomal membrane protein 4	59038	ENSMUSG00000000876	>>>Raw Data	380900	426260	385050	366800	364760	417580	>>>Log2 Transformed	18.5391	18.7014	18.5547	18.4846	18.4766	18.6717	0.546015	0.705601	-0.0540659	FALSE	FALSE	FALSE	FALSE	FALSE	FALSE
894	A2AKD7;Q61234	A2AKD7	Snta1	syntrophin, acidic 1	20648	ENSMUSG00000027488	>>>Raw Data	175660	214780	203230	250350	260120	256800	>>>Log2 Transformed	17.4224	17.7125	17.6328	17.9336	17.9888	17.9703	0.0130533	0.0796362	0.375002	FALSE	FALSE	FALSE	FALSE	FALSE	TRUE
895	A2AKG8;E9PYJ6;A2AKG8-2;A2AKG8-3	A2AKG8	Focad	focadhesin	230393	ENSMUSG00000038368	>>>Raw Data	38394000	37944000	38443000	36087000	37647000	36971000	>>>Log2 Transformed	25.1944	25.1774	25.1962	25.105	25.166	25.1399	0.0486416	0.161966	-0.0523551	FALSE	FALSE	FALSE	FALSE	FALSE	FALSE
896	A2AKH7;Q8JZX5;Q9D1G5;B0R031	A2AKH7	Lrrc57	leucine rich repeat containing 57	66606	ENSMUSG00000027286	>>>Raw Data	3794700	3961000	3875600	3959900	4069000	4839100	>>>Log2 Transformed	21.8556	21.9174	21.886	21.917	21.9562	22.2063	0.203561	0.37945	0.140202	FALSE	FALSE	FALSE	FALSE	FALSE	FALSE
897	A2BIN1;A2AKN8;P04938;P02762;A2BIM8;Q4FZE8;B8JI96;A2AKN9;A2CEK7;A9C497;Q58EV3;A2BIN0;A9R9W0;A2CEK6;A2CEL1;A9C496;B5X0G2;P11588;P11589;E9PVW0;A2CEL0;E9QA79;A2CEK9;L7N222;L7MUC7;P11591	A2BIN1	Mup10	major urinary protein 10	100039008	ENSMUSG00000078680	>>>Raw Data	330190	377450	345260	417510	388490	390960	>>>Log2 Transformed	18.3329	18.5259	18.3973	18.6715	18.5675	18.5767	0.0470343	0.158744	0.186481	FALSE	FALSE	FALSE	FALSE	FALSE	FALSE
898	A2AKV7;A2AKV6;Q8K1E6	A2AKV7	Alkbh3	alkB homolog 3, alpha-ketoglutarate-dependent dioxygenase	69113	ENSMUSG00000040174	>>>Raw Data	662530	673080	687120	681660	695410	691530	>>>Log2 Transformed	19.3376	19.3604	19.3902	19.3787	19.4075	19.3994	0.136777	0.295338	0.0324607	FALSE	FALSE	FALSE	FALSE	FALSE	FALSE
899	A2AKW0;Q5HZI9;A2AKV9;G3UYJ3	A2AKW0	Slc25a51	solute carrier family 25, member 51	230125	ENSMUSG00000045973	>>>Raw Data	1953800	2051200	2020000	1911000	1977400	1996900	>>>Log2 Transformed	20.8979	20.968	20.9459	20.8659	20.9152	20.9293	0.297731	0.4818	-0.0338039	FALSE	FALSE	FALSE	FALSE	FALSE	FALSE
900	A2AKX3;A2AKX3-2;A0A0A0MQJ0;F6R186	A2AKX3	Setx	senataxin	269254	ENSMUSG00000043535	>>>Raw Data	8118800	8034900	7939800	8273100	8525400	8500900	>>>Log2 Transformed	22.9528	22.9378	22.9207	22.98	23.0233	23.0192	0.0133753	0.0805766	0.0703873	FALSE	FALSE	FALSE	FALSE	FALSE	FALSE
901	R4GML3;A2AL36;E9Q9E7;R4GML4;A2AS42;F6QP53;A2AL36-2	R4GML3	Cntrl	centriolin	26920	ENSMUSG00000057110	>>>Raw Data	696940	694450	652480	651570	726420	689830	>>>Log2 Transformed	19.4107	19.4055	19.3156	19.3136	19.4704	19.3959	0.784391	0.877791	0.016042	FALSE	FALSE	FALSE	FALSE	FALSE	FALSE
902	A2AL50;Q8C0I1;H3BKN2;A2AL49;H3BIY5	A2AL50	Agps	alkylglycerone phosphate synthase	228061	ENSMUSG00000042410	>>>Raw Data	28885000	28845000	29060000	27548000	29213000	29261000	>>>Log2 Transformed	24.7838	24.7818	24.7925	24.7154	24.8001	24.8025	0.666519	0.797319	-0.0133798	FALSE	FALSE	FALSE	FALSE	FALSE	FALSE
903	A2AL85;Q8BSY0;Q8CBM2;A2AL83;Q3TU40;A2AL81;A2AL79;Q6P8S1;A2AL78;A2AL75;A2AL71;A2AL77;Q9CR06;A2AL74;A2AL76;Q8BSY0-2	A2AL85	Asph	aspartate-beta-hydroxylase	65973	ENSMUSG00000028207	>>>Raw Data	23054000	22490000	22717000	21221000	21831000	21371000	>>>Log2 Transformed	24.4585	24.4228	24.4373	24.339	24.3799	24.3492	0.00655082	0.0556912	-0.0835159	FALSE	FALSE	FALSE	FALSE	FALSE	FALSE
904	A2ALA4;Q62276-2;Q62276	A2ALA4	Med22	mediator complex subunit 22	20933	ENSMUSG00000015776	>>>Raw Data	5798900	5548600	5949100	5997200	6446800	6959900	>>>Log2 Transformed	22.4673	22.4037	22.5042	22.5159	22.6202	22.7306	0.0753988	0.207491	0.163788	FALSE	FALSE	FALSE	FALSE	FALSE	FALSE
905	A2ALC6	A2ALC6	Gm4985	predicted gene 4985	245376	ENSMUSG00000090102	>>>Raw Data	0	0	0	0	0	0	>>>Log2 Transformed	0	0	0	0	0	0	1	1	0	FALSE	FALSE	FALSE	FALSE	FALSE	FALSE
906	Q8C048;A2ALL9;Q0VF55	Q8C048	Atp2b3	ATPase, Ca++ transporting, plasma membrane 3	320707	ENSMUSG00000031376	>>>Raw Data	11135000	10911000	10809000	11321000	11649000	11663000	>>>Log2 Transformed	23.4086	23.3793	23.3657	23.4325	23.4737	23.4754	0.0158232	0.0880981	0.0760095	FALSE	FALSE	FALSE	FALSE	FALSE	FALSE
907	A7TU71;A2ALU4;A2ALU4-2	A7TU71	Shroom2	shroom family member 2	110380	ENSMUSG00000045180	>>>Raw Data	11140000	11537000	11043000	10688000	11024000	10878000	>>>Log2 Transformed	23.4092	23.4598	23.3966	23.3495	23.3941	23.3749	0.102333	0.249136	-0.0490322	FALSE	FALSE	FALSE	FALSE	FALSE	FALSE
908	A2ALV3;Q62420;Q8BXU5;F6ZL13;A2ALV1;J3QQ08;A0A0R4J0B8;Q62421	A2ALV3	Sh3gl2	SH3-domain GRB2-like 2	20404	ENSMUSG00000028488	>>>Raw Data	5761600	5832400	5665200	5678000	5643900	5755300	>>>Log2 Transformed	22.458	22.4757	22.4337	22.437	22.4283	22.4565	0.359832	0.541621	-0.0152399	FALSE	FALSE	FALSE	FALSE	FALSE	FALSE
909	A2ALW5;A2ALW5-2;Z4YLX5	A2ALW5	Dnajc25	DnaJ heat shock protein family (Hsp40) member C25	72429	ENSMUSG00000070972	>>>Raw Data	1590700	1544500	1611200	1561900	1614200	1624000	>>>Log2 Transformed	20.6012	20.5587	20.6197	20.5749	20.6224	20.6311	0.553229	0.711068	0.0162453	FALSE	FALSE	FALSE	FALSE	FALSE	FALSE
910	A2AM29	A2AM29	Mllt3	myeloid/lymphoid or mixed-lineage leukemia; translocated to, 3	70122	ENSMUSG00000028496	>>>Raw Data	578730	668870	582280	575720	581500	606520	>>>Log2 Transformed	19.1425	19.3514	19.1514	19.135	19.1494	19.2102	0.523854	0.687928	-0.0502091	FALSE	FALSE	FALSE	FALSE	FALSE	FALSE
911	A2AMC3;Q91ZW2;Q3UXG7;E9Q686;E9PZ15	A2AMC3	Pofut1	protein O-fucosyltransferase 1	140484	ENSMUSG00000046020	>>>Raw Data	3397600	3462100	3466800	3218300	3427900	3330100	>>>Log2 Transformed	21.6961	21.7232	21.7252	21.6179	21.7089	21.6671	0.146752	0.307739	-0.0501929	FALSE	FALSE	FALSE	FALSE	FALSE	FALSE
912	A2AMH5;A2AMH4;Q6X893;Q6X893-2;A2AMH3;A2AMH8	A2AMH5	Slc44a1	solute carrier family 44, member 1	100434	ENSMUSG00000028412	>>>Raw Data	7818500	7228700	7566200	6462400	6702300	6699600	>>>Log2 Transformed	22.8985	22.7853	22.8511	22.6236	22.6762	22.6756	0.00739228	0.0589334	-0.186465	FALSE	FALSE	FALSE	FALSE	FALSE	FALSE
913	A2AMQ5;Q99L43;Q6PBC0;F6S4G2	A2AMQ5	Cds2	CDP-diacylglycerol synthase (phosphatidate cytidylyltransferase) 2	110911	ENSMUSG00000058793	>>>Raw Data	1596100	1466000	1528200	1514600	1519200	1528100	>>>Log2 Transformed	20.6061	20.4835	20.5434	20.5305	20.5349	20.5433	0.831348	0.910663	-0.00809397	FALSE	FALSE	FALSE	FALSE	FALSE	FALSE
914	Q03249;A2AMS3;A2AMS2	Q03249	Galt	galactose-1-phosphate uridyl transferase	14430	ENSMUSG00000036073	>>>Raw Data	3259100	4029800	3121400	3139100	3398600	3296700	>>>Log2 Transformed	21.636	21.9423	21.5738	21.5819	21.6965	21.6526	0.568292	0.722532	-0.073687	FALSE	FALSE	FALSE	FALSE	FALSE	FALSE
915	A2AMW4;Q8BQJ2;Q9D4D2;A2A9R3	A2AMW4	Magea10	melanoma antigen family A, 10	236852	ENSMUSG00000043453	>>>Raw Data	6539000	6842400	6849800	7254100	7794000	7553800	>>>Log2 Transformed	22.6406	22.7061	22.7076	22.7904	22.8939	22.8488	0.0127839	0.0787263	0.159576	FALSE	FALSE	FALSE	FALSE	FALSE	FALSE
916	A2AMY5;Q91VX2;F6PYV5;F6WTC8;A2AMY7	A2AMY5	Ubap2	ubiquitin-associated protein 2	68926	ENSMUSG00000028433	>>>Raw Data	42205000	41355000	43157000	39839000	41785000	39410000	>>>Log2 Transformed	25.3309	25.3016	25.3631	25.2477	25.3165	25.2321	0.102071	0.248582	-0.0664473	FALSE	FALSE	FALSE	FALSE	FALSE	FALSE
917	A2AMZ4;A0A087WQY7	A2AMZ4	Ndufaf8	NADH:ubiquinone oxidoreductase complex assembly factor 8	208501	ENSMUSG00000078572	>>>Raw Data	6351300	5932100	6341000	6330600	6462600	6584800	>>>Log2 Transformed	22.5986	22.5001	22.5963	22.5939	22.6237	22.6507	0.187363	0.359496	0.0577638	FALSE	FALSE	FALSE	FALSE	FALSE	FALSE
918	A2AN08-5;A2AN08-3;A2AN08;A2AN08-2;F6SSP6;Z4YMA7;A2AN08-4;Z4YLP1	A2AN08-5	Ubr4	ubiquitin protein ligase E3 component n-recognin 4	69116	ENSMUSG00000066036	>>>Raw Data	302870000	304890000	298670000	282610000	291260000	288840000	>>>Log2 Transformed	28.1741	28.1837	28.154	28.0742	28.1177	28.1057	0.0103293	0.0695715	-0.0713831	FALSE	FALSE	FALSE	FALSE	FALSE	FALSE
919	A2ANT9;E9PUD3;Q6GQX6	A2ANT9	Anks6	ankyrin repeat and sterile alpha motif domain containing 6	75691	ENSMUSG00000066191	>>>Raw Data	206750	178740	182570	180800	193520	189680	>>>Log2 Transformed	17.6575	17.4475	17.4781	17.464	17.5621	17.5332	0.917356	0.965624	-0.00791819	FALSE	FALSE	FALSE	FALSE	FALSE	FALSE
920	J3QMC5;A2ANY6;REV__A0A1W2P863;REV__Q04690-4;REV__Q04690-3;REV__Q04690-2;REV__Q04690	J3QMC5	Mdn1	midasin AAA ATPase 1	100019	ENSMUSG00000058006	>>>Raw Data	33565000	35216000	34278000	33635000	35725000	35541000	>>>Log2 Transformed	25.0005	25.0697	25.0308	25.0035	25.0904	25.083	0.501631	0.66912	0.0253033	FALSE	FALSE	FALSE	FALSE	FALSE	FALSE
921	A2AP32;Q3UIU2	A2AP32	Ndufb6	NADH:ubiquinone oxidoreductase subunit B6	230075	ENSMUSG00000071014	>>>Raw Data	14589000	15717000	15125000	14026000	14477000	14421000	>>>Log2 Transformed	23.7984	23.9058	23.8504	23.7416	23.7873	23.7817	0.0760106	0.208219	-0.0813682	FALSE	FALSE	FALSE	FALSE	FALSE	FALSE
922	I7HJQ8;A2AP74;Q8BIF0-2;Q8BIF0	I7HJQ8	Cd99l2	CD99 antigen-like 2	171486	ENSMUSG00000035776	>>>Raw Data	257800	282370	281740	309350	319740	341430	>>>Log2 Transformed	17.9759	18.1072	18.104	18.2389	18.2865	18.3812	0.0163203	0.0900997	0.239841	FALSE	FALSE	FALSE	FALSE	FALSE	FALSE
923	Q6NZA9;A2AP82;A2AP81	Q6NZA9	Taf9b	TATA-box binding protein associated factor 9B	407786	ENSMUSG00000047242	>>>Raw Data	3701000	3811700	3509700	3398200	3641700	3652500	>>>Log2 Transformed	21.8195	21.862	21.7429	21.6963	21.7962	21.8005	0.419139	0.598174	-0.0438101	FALSE	FALSE	FALSE	FALSE	FALSE	FALSE
924	A2AP88;Q8BYK8	A2AP88	Zc3h6	zinc finger CCCH type containing 6	78751	ENSMUSG00000042851	>>>Raw Data	5663600	5521700	5461000	5115800	5583100	5431000	>>>Log2 Transformed	22.4333	22.3967	22.3807	22.2865	22.4126	22.3728	0.315478	0.500028	-0.046251	FALSE	FALSE	FALSE	FALSE	FALSE	FALSE
925	A2AP93;A2AP92;Q923A8;Q62073	A2AP93	Map3k7	mitogen-activated protein kinase kinase kinase 7	26409	ENSMUSG00000028284	>>>Raw Data	1127600	1111900	1218700	1169800	1271500	1249100	>>>Log2 Transformed	20.1048	20.0846	20.2169	20.1578	20.2781	20.2525	0.16287	0.328617	0.0940189	FALSE	FALSE	FALSE	FALSE	FALSE	FALSE
926	A2APB8	A2APB8	Tpx2	TPX2, microtubule-associated	72119	ENSMUSG00000027469	>>>Raw Data	3912600	5216300	3846400	4573900	4713800	5019700	>>>Log2 Transformed	21.8997	22.3146	21.8751	22.125	22.1685	22.2592	0.355562	0.539109	0.154418	FALSE	FALSE	FALSE	FALSE	FALSE	FALSE
927	A2APR8;O08901	A2APR8	Bub1	BUB1, mitotic checkpoint serine/threonine kinase	12235	ENSMUSG00000027379	>>>Raw Data	29983000	28936000	29678000	27703000	28954000	28044000	>>>Log2 Transformed	24.8376	24.7864	24.8229	24.7235	24.7873	24.7412	0.0559395	0.17581	-0.064969	FALSE	FALSE	FALSE	FALSE	FALSE	FALSE
928	A2APS1;Q3TWM5;Q9QY53	A2APS1	Nphp1	nephronophthisis 1 (juvenile) homolog (human)	53885	ENSMUSG00000027378	>>>Raw Data	1766100	1765100	1846200	1785400	1744300	1799900	>>>Log2 Transformed	20.7521	20.7513	20.8161	20.7678	20.7342	20.7795	0.643587	0.77883	-0.0126878	FALSE	FALSE	FALSE	FALSE	FALSE	FALSE
929	F8VPR2;A2APV2;E9PXE6;A2AQW2;A2APV2-2;A2AB60;A0A1W2P6X3;Q9JL26-2;Q9JL26	F8VPR2	Fmnl2	formin-like 2	71409	ENSMUSG00000036053	>>>Raw Data	846450	816930	872320	779450	813530	814690	>>>Log2 Transformed	19.6911	19.6399	19.7345	19.5721	19.6338	19.6359	0.0964627	0.239791	-0.0745304	FALSE	FALSE	FALSE	FALSE	FALSE	FALSE
930	A2APV2-3	A2APV2-3	Fmnl2	formin-like 2	71409	ENSMUSG00000036053	>>>Raw Data	20677000	20493000	20442000	20518000	21212000	21458000	>>>Log2 Transformed	24.3015	24.2886	24.285	24.2904	24.3384	24.355	0.144729	0.305364	0.0361973	FALSE	FALSE	FALSE	FALSE	FALSE	FALSE
931	A2APY7;A2APY7-2	A2APY7	Ndufaf5	NADH:ubiquinone oxidoreductase complex assembly factor 5	69487	ENSMUSG00000027384	>>>Raw Data	13570000	13735000	13505000	12960000	13388000	13263000	>>>Log2 Transformed	23.6939	23.7114	23.687	23.6276	23.6744	23.6609	0.0515726	0.167661	-0.0431193	FALSE	FALSE	FALSE	FALSE	FALSE	FALSE
932	A2AQ19	A2AQ19	Rtf1	RTF1, Paf1/RNA polymerase II complex component	76246	ENSMUSG00000027304	>>>Raw Data	736690	886330	768220	866770	907450	941790	>>>Log2 Transformed	19.4907	19.7575	19.5512	19.7253	19.7915	19.845	0.0998072	0.244975	0.187484	FALSE	FALSE	FALSE	FALSE	FALSE	FALSE
933	E9QAU4;A2AQ25-2;A2AQ25;A2AQ25-6;A2AQ25-5;A2AQ25-4;A2AQ25-3;A2AQ25-9;D3Z781;A2AQ25-8	E9QAU4	Etl4	enhancer trap locus 4	208618	ENSMUSG00000036617	>>>Raw Data	9865300	9781300	9748600	10484000	10406000	10677000	>>>Log2 Transformed	23.2339	23.2216	23.2168	23.3217	23.3109	23.348	0.00106848	0.0237388	0.10277	FALSE	FALSE	FALSE	FALSE	FALSE	FALSE
934	D6RH67;A2AQ56;Q8BXJ9	D6RH67	Tmem62	transmembrane protein 62	96957	ENSMUSG00000054484	>>>Raw Data	314170	297450	331750	283860	276920	252470	>>>Log2 Transformed	18.2612	18.1823	18.3397	18.1148	18.0791	17.9458	0.0353642	0.135131	-0.214509	FALSE	FALSE	FALSE	FALSE	FALSE	FALSE
935	F6WJR3;A2AQ89;A2AQ87;Q8CG80-2;Q8CG80	F6WJR3	Shf	Src homology 2 domain containing F	435684	ENSMUSG00000033256	>>>Raw Data	314810	319060	308290	320990	342470	337780	>>>Log2 Transformed	18.2641	18.2835	18.2339	18.2922	18.3856	18.3657	0.0518783	0.168231	0.0873306	FALSE	FALSE	FALSE	FALSE	FALSE	FALSE
936	A2AQA7;Q8CFQ3	A2AQA7	Aqr	aquarius	11834	ENSMUSG00000040383	>>>Raw Data	7570500	7903700	7764000	7938500	8315900	8480900	>>>Log2 Transformed	22.852	22.9141	22.8884	22.9204	22.9874	23.0158	0.0554137	0.175114	0.0897464	FALSE	FALSE	FALSE	FALSE	FALSE	FALSE
937	A2AQD6;A2AQD5;Q922B9-3;Q922B9	A2AQD6	Itprid2	ITPR interacting domain containing 2	70599	ENSMUSG00000027007	>>>Raw Data	760550	731860	780480	765350	818160	746500	>>>Log2 Transformed	19.5367	19.4812	19.574	19.5458	19.642	19.5098	0.50208	0.669595	0.0352241	FALSE	FALSE	FALSE	FALSE	FALSE	FALSE
938	A2AQE2;Q6A098;F6QQ13	A2AQE2	Secisbp2l	SECIS binding protein 2-like	70354	ENSMUSG00000035093	>>>Raw Data	9546800	9706000	9764500	8603800	9145600	8932600	>>>Log2 Transformed	23.1866	23.2104	23.2191	23.0365	23.1246	23.0906	0.0114546	0.0741777	-0.121436	FALSE	FALSE	FALSE	FALSE	FALSE	FALSE
939	A2AQJ5;A2AQJ6;Q8BXN9;Q8BXN9-2;A2AQJ7;Q8BXN9-3	A2AQJ5	Tmem87a	transmembrane protein 87A	211499	ENSMUSG00000033808	>>>Raw Data	3907300	3676300	3826900	3476800	3763000	3688500	>>>Log2 Transformed	21.8977	21.8098	21.8677	21.7293	21.8435	21.8146	0.217939	0.396999	-0.0626417	FALSE	FALSE	FALSE	FALSE	FALSE	FALSE
940	A2AQN5;A2AQN4;Q9QXG4;D6RHA7;F7CU63	A2AQN5	Acss2	acyl-CoA synthetase short-chain family member 2	60525	ENSMUSG00000027605	>>>Raw Data	7760600	8175700	7913000	7780500	8233700	8137500	>>>Log2 Transformed	22.8877	22.9629	22.9158	22.8914	22.9731	22.9562	0.614608	0.75828	0.0180847	FALSE	FALSE	FALSE	FALSE	FALSE	FALSE
941	A2AQR0;Q64521	A2AQR0	Gpd2	glycerol phosphate dehydrogenase 2, mitochondrial	14571	ENSMUSG00000026827	>>>Raw Data	114990	120440	138120	150520	160540	137820	>>>Log2 Transformed	16.8112	16.878	17.0756	17.1996	17.2926	17.0724	0.0589178	0.181882	0.266641	FALSE	FALSE	FALSE	FALSE	FALSE	FALSE
942	A2AQW0	A2AQW0	Map3k15	mitogen-activated protein kinase kinase kinase 15	270672	ENSMUSG00000031303	>>>Raw Data	282390	600110	263700	297890	263400	312060	>>>Log2 Transformed	18.1073	19.1949	18.0085	18.1844	18.0069	18.2515	0.49625	0.665271	-0.289318	FALSE	FALSE	FALSE	FALSE	FALSE	FALSE
943	A2AQY8;Q8BTY1;A2AQY9	A2AQY8	Kyat1	kynurenine aminotransferase 1	70266	ENSMUSG00000039648	>>>Raw Data	2878700	3067100	2937600	3020300	3190600	3318100	>>>Log2 Transformed	21.457	21.5484	21.4862	21.5263	21.6054	21.6619	0.102489	0.249255	0.100649	FALSE	FALSE	FALSE	FALSE	FALSE	FALSE
944	A2AR02;A2AR01	A2AR02	Ppig	peptidyl-prolyl isomerase G (cyclophilin G)	228005	ENSMUSG00000042133	>>>Raw Data	3555900	3511000	3708600	4172200	4430800	4380000	>>>Log2 Transformed	21.7618	21.7435	21.8224	21.9924	22.0791	22.0625	0.0016715	0.0282468	0.268778	FALSE	FALSE	FALSE	FALSE	TRUE	TRUE
945	A2AR78;Q8C2D3;A2AR76;P70347-4;P70347-2;P70347;P70347-3	A2AR78	Tank	TRAF family member-associated Nf-kappa B activator	21353	ENSMUSG00000064289	>>>Raw Data	383030	383520	400790	393670	428450	410040	>>>Log2 Transformed	18.5471	18.5489	18.6125	18.5866	18.7088	18.6454	0.134111	0.291013	0.077424	FALSE	FALSE	FALSE	FALSE	FALSE	FALSE
946	A2ARM1	A2ARM1	Patl2	protein associated with topoisomerase II homolog 2 (yeast)	67578	ENSMUSG00000027233	>>>Raw Data	63537000	62460000	63348000	59633000	63574000	61956000	>>>Log2 Transformed	25.9211	25.8964	25.9168	25.8296	25.9219	25.8847	0.306162	0.49121	-0.0326789	FALSE	FALSE	FALSE	FALSE	FALSE	FALSE
947	O54826;A2AS70;A2AS72	O54826	Mllt10	myeloid/lymphoid or mixed-lineage leukemia; translocated to, 10	17354	ENSMUSG00000026743	>>>Raw Data	9028300	9222000	8932400	8778100	9217500	9280500	>>>Log2 Transformed	23.106	23.1366	23.0906	23.0655	23.1359	23.1458	0.879441	0.943801	0.00463496	FALSE	FALSE	FALSE	FALSE	FALSE	FALSE
948	A2AS98;P28660;P28660-2;Q8K1X4;A0A2R8VHC4	A2AS98	Nckap1	NCK-associated protein 1	50884	ENSMUSG00000027002	>>>Raw Data	64423000	65723000	64639000	62397000	64745000	65626000	>>>Log2 Transformed	25.9411	25.9699	25.9459	25.895	25.9483	25.9678	0.550943	0.70889	-0.0152887	FALSE	FALSE	FALSE	FALSE	FALSE	FALSE
949	A2ASR8;P25916;A2ASR5;A2ASR6;A2ASR7	A2ASR8	Bmi1	Bmi1 polycomb ring finger oncogene	12151	ENSMUSG00000026739	>>>Raw Data	341570	378610	372640	466770	470590	475580	>>>Log2 Transformed	18.3818	18.5304	18.5074	18.8324	18.8441	18.8593	0.00135814	0.0256896	0.372064	FALSE	FALSE	FALSE	FALSE	TRUE	TRUE
950	A2ASS6;F7CR78	A2ASS6	Ttn	titin	22138	ENSMUSG00000051747	>>>Raw Data	77835	90524	72439	85390	70358	75523	>>>Log2 Transformed	16.2481	16.466	16.1445	16.3818	16.1024	16.2046	0.6743	0.803557	-0.0565954	FALSE	FALSE	FALSE	FALSE	FALSE	FALSE
951	A2ASW8;Q9EQZ6;Q9EQZ6-2;Q9EQZ6-3	A2ASW8	Rapgef4	Rap guanine nucleotide exchange factor (GEF) 4	56508	ENSMUSG00000049044	>>>Raw Data	3483300	4672400	3809300	4601400	5082200	5456800	>>>Log2 Transformed	21.732	22.1557	21.8611	22.1336	22.277	22.3796	0.0738423	0.205373	0.347146	FALSE	FALSE	FALSE	FALSE	FALSE	FALSE
952	A2ASX1;Q9JLM9	A2ASX1	Grb14	growth factor receptor bound protein 14	50915	ENSMUSG00000026888	>>>Raw Data	277530	273780	282770	251840	252420	245650	>>>Log2 Transformed	18.0823	18.0627	18.1093	17.9422	17.9455	17.9063	0.00114072	0.0241931	-0.15345	FALSE	FALSE	FALSE	FALSE	FALSE	FALSE
953	A2ASZ8-4;A2ASZ8-5;A2ASZ8-2;A2ASZ8;A2ASZ8-3;Z4YLR9;A0A0A6YWC1;F6RC04;Q8BVN7-2;Q8BVN7	A2ASZ8-4	Slc25a25	solute carrier family 25 (mitochondrial carrier, phosphate carrier), member 25	227731	ENSMUSG00000026819	>>>Raw Data	12340000	12475000	12315000	12128000	12797000	12603000	>>>Log2 Transformed	23.5568	23.5725	23.5539	23.5318	23.6093	23.5873	0.561115	0.717999	0.0150385	FALSE	FALSE	FALSE	FALSE	FALSE	FALSE
954	A2AT37;F6Q3G7	A2AT37	Upf2	UPF2 regulator of nonsense transcripts homolog (yeast)	326622	ENSMUSG00000043241	>>>Raw Data	34185000	34691000	34218000	32110000	33511000	33616000	>>>Log2 Transformed	25.0269	25.0481	25.0283	24.9365	24.9981	25.0026	0.0690782	0.197731	-0.0552916	FALSE	FALSE	FALSE	FALSE	FALSE	FALSE
955	A2ATI9;Q99JX3;A2ATI8;A2ATI6;Q99JX3-2;Q91X51	A2ATI9	Gorasp2	golgi reassembly stacking protein 2	70231	ENSMUSG00000014959	>>>Raw Data	34324000	33202000	34647000	33773000	36240000	35896000	>>>Log2 Transformed	25.0327	24.9848	25.0462	25.0094	25.1111	25.0973	0.236576	0.41866	0.0513527	FALSE	FALSE	FALSE	FALSE	FALSE	FALSE
956	A2AU71;A2AU72-2;A2AU72	A2AU71	Armc3	armadillo repeat containing 3	70882	ENSMUSG00000037683	>>>Raw Data	1732800	1811000	1807000	1874600	1926200	1911900	>>>Log2 Transformed	20.7247	20.7884	20.7852	20.8382	20.8773	20.8666	0.0164269	0.090309	0.0946197	FALSE	FALSE	FALSE	FALSE	FALSE	FALSE
957	A2AUK7;A2AUK8;Q9Z2H5-3;Q9Z2H5-2;A2AUK5;E9PV14;Q9Z2H5;A0A2R8VHB6	A2AUK7	Epb41l1	erythrocyte membrane protein band 4.1 like 1	13821	ENSMUSG00000027624	>>>Raw Data	2360200	2480900	2442700	2227700	2310300	2238800	>>>Log2 Transformed	21.1705	21.2424	21.22	21.0871	21.1396	21.0943	0.0180236	0.0945871	-0.103963	FALSE	FALSE	FALSE	FALSE	FALSE	FALSE
958	A2AUM0;Q9QZ05;A2AUM1;Q9QZ05-3;A2AUM2;Q9QZ05-2;Q9QZ05-4;A2AUL9;Q9QZ05-6;Q9QZ05-5	A2AUM0	Eif2ak4	eukaryotic translation initiation factor 2 alpha kinase 4	27103	ENSMUSG00000005102	>>>Raw Data	65817000	61388000	62292000	59907000	62888000	62748000	>>>Log2 Transformed	25.972	25.8715	25.8925	25.8362	25.9063	25.9031	0.474184	0.646938	-0.0301283	FALSE	FALSE	FALSE	FALSE	FALSE	FALSE
959	A2AUM9	A2AUM9	Cep152	centrosomal protein 152	99100	ENSMUSG00000068394	>>>Raw Data	2366900	2608900	2441900	2610000	2720800	2766800	>>>Log2 Transformed	21.1746	21.315	21.2196	21.3156	21.3756	21.3998	0.0581167	0.180315	0.127285	FALSE	FALSE	FALSE	FALSE	FALSE	FALSE
960	A2AUR7;Q9D031;Q01730;E0CXG5;A0A0A6YWZ2;B1AYQ0	A2AUR7	Rsu1	Ras suppressor protein 1	20163	ENSMUSG00000026727	>>>Raw Data	3520800	3642900	3578500	3885100	4129400	4203500	>>>Log2 Transformed	21.7475	21.7967	21.7709	21.8895	21.9775	22.0032	0.00764711	0.0602315	0.185043	FALSE	FALSE	FALSE	FALSE	FALSE	FALSE
961	F6Q7P7;B0R0U1;A2AUU0-5;A2AUU0;A2AUU0-2;A2AUU0-4;A2AUU0-3	F6Q7P7	Mettl8	methyltransferase like 8	228019	ENSMUSG00000041975	>>>Raw Data	0	0	0	0	0	0	>>>Log2 Transformed	0	0	0	0	0	0	1	1	0	FALSE	FALSE	FALSE	FALSE	FALSE	FALSE
962	A2AUY3;A2AUY4	A2AUY3	Baz2b	bromodomain adjacent to zinc finger domain, 2B	407823	ENSMUSG00000026987	>>>Raw Data	0	0	0	0	0	0	>>>Log2 Transformed	0	0	0	0	0	0	1	1	0	FALSE	FALSE	FALSE	FALSE	FALSE	FALSE
963	A2AVJ5;B0R106;B0R105;B0R102;F6VRG5;B0R103	A2AVJ5	Prr5l	proline rich 5 like	72446	ENSMUSG00000032841	>>>Raw Data	6282900	6417900	6489000	5842600	6039600	6074700	>>>Log2 Transformed	22.583	22.6137	22.6296	22.4782	22.526	22.5344	0.012475	0.077473	-0.0958838	FALSE	FALSE	FALSE	FALSE	FALSE	FALSE
964	A2AVJ7;Q99PL5;Q99PL5-3;Q99PL5-2;Q99PL5-4;Q99PL5-5;Q99PL5-7;Q99PL5-6;Q99PL5-8;Q99PL5-9;Q99PL5-11;Q99PL5-10;Q99PL5-12	A2AVJ7	Rrbp1	ribosome binding protein 1	81910	ENSMUSG00000027422	>>>Raw Data	77307000	75515000	76551000	74765000	78803000	78287000	>>>Log2 Transformed	26.2041	26.1703	26.1899	26.1559	26.2317	26.2223	0.587569	0.737432	0.0152009	FALSE	FALSE	FALSE	FALSE	FALSE	FALSE
965	A2AVP3;Q9DBX2	A2AVP3	Pdcl	phosducin-like	67466	ENSMUSG00000009030	>>>Raw Data	293140	264490	273210	260330	298710	329380	>>>Log2 Transformed	18.1612	18.0129	18.0597	17.99	18.1884	18.3294	0.444328	0.622589	0.091342	FALSE	FALSE	FALSE	FALSE	FALSE	FALSE
966	A2AWA9;A2AWA9-2;A2AWA7;A2AWA9-3;A2AWB0;A6H6A9;A6H6A9-2	A2AWA9	Rabgap1	RAB GTPase activating protein 1	227800	ENSMUSG00000035437	>>>Raw Data	70743000	69717000	70077000	73328000	77085000	76367000	>>>Log2 Transformed	26.0761	26.055	26.0624	26.1279	26.1999	26.1864	0.00962961	0.0675289	0.106908	FALSE	FALSE	FALSE	FALSE	FALSE	FALSE
967	A2AWF8;A2AWF9;E9Q4S7;Q64455	A2AWF8	Ptprj	protein tyrosine phosphatase, receptor type, J	19271	ENSMUSG00000025314	>>>Raw Data	18912000	19365000	18928000	17282000	18002000	17951000	>>>Log2 Transformed	24.1728	24.2069	24.174	24.0428	24.1017	24.0976	0.00919385	0.0655962	-0.103928	FALSE	FALSE	FALSE	FALSE	FALSE	FALSE
968	A2AWJ3;Q9JMF7	A2AWJ3	Dolpp1	dolichyl pyrophosphate phosphatase 1	57170	ENSMUSG00000026856	>>>Raw Data	767350	757260	761290	730350	772040	773430	>>>Log2 Transformed	19.5495	19.5304	19.5381	19.4782	19.5583	19.5609	0.816545	0.900909	-0.00686175	FALSE	FALSE	FALSE	FALSE	FALSE	FALSE
969	A2AWP8-3;A2AWP8-2;A2AWP8-4;A2AWP8;A2AWP6;F6S3V7;A2AWP8-5;F6ZH54;A2AWP4;A2AWP7	A2AWP8-3	Arhgef10l	Rho guanine nucleotide exchange factor (GEF) 10-like	72754	ENSMUSG00000040964	>>>Raw Data	3208000	3151200	3462100	3245000	3327300	3507500	>>>Log2 Transformed	21.6132	21.5875	21.7232	21.6298	21.6659	21.742	0.514986	0.680504	0.0379302	FALSE	FALSE	FALSE	FALSE	FALSE	FALSE
970	A2AWT6;A2AWT7;A2AWT5;P25976-2;P25976;G3UZW9;E9Q4A8	A2AWT6	Ubtf	upstream binding transcription factor, RNA polymerase I	21429	ENSMUSG00000020923	>>>Raw Data	3109700	3508000	3169600	4010100	4019200	4206100	>>>Log2 Transformed	21.5683	21.7422	21.5959	21.9352	21.9385	22.0041	0.00518743	0.0496349	0.323768	FALSE	FALSE	FALSE	FALSE	TRUE	TRUE
971	A2AX52;A0A1W2P6K8	A2AX52	Col6a4	collagen, type VI, alpha 4	68553	ENSMUSG00000032572	>>>Raw Data	17473000	17328000	17217000	17409000	17716000	17837000	>>>Log2 Transformed	24.0586	24.0466	24.0373	24.0533	24.0785	24.0884	0.099456	0.244572	0.0258977	FALSE	FALSE	FALSE	FALSE	FALSE	FALSE
972	A2BDX3	A2BDX3	Mocs3	molybdenum cofactor synthesis 3	69372	ENSMUSG00000074576	>>>Raw Data	4493100	4697400	4682100	4478400	4724700	4611000	>>>Log2 Transformed	22.0993	22.1634	22.1587	22.0946	22.1718	22.1366	0.849656	0.922848	-0.00614786	FALSE	FALSE	FALSE	FALSE	FALSE	FALSE
973	A2BE28-2;A2BE28	A2BE28-2	Las1l	LAS1-like (S. cerevisiae)	76130	ENSMUSG00000057421	>>>Raw Data	6202500	5896500	6237400	5785300	6385200	6147500	>>>Log2 Transformed	22.5644	22.4914	22.5725	22.464	22.6063	22.5516	0.96657	0.99585	-0.00217669	FALSE	FALSE	FALSE	FALSE	FALSE	FALSE
974	A2BE91;Q5U4F6	A2BE91	Wdr34	WD repeat domain 34	71820	ENSMUSG00000039715	>>>Raw Data	1150200	1253400	1146300	1026000	1078100	1089900	>>>Log2 Transformed	20.1335	20.2574	20.1286	19.9686	20.0401	20.0558	0.0385847	0.142083	-0.151666	FALSE	FALSE	FALSE	FALSE	FALSE	FALSE
975	A2BE93;Q9EQU5;A2BE92;Q9EQU5-2;Q9EQU5-3	A2BE93	Set	SET nuclear oncogene	56086	ENSMUSG00000054766	>>>Raw Data	11965000	11812000	11585000	11530000	12293000	12039000	>>>Log2 Transformed	23.5123	23.4938	23.4658	23.4589	23.5513	23.5212	0.549003	0.707279	0.0198711	FALSE	FALSE	FALSE	FALSE	FALSE	FALSE
976	A2BGI8;Q9D868-2;A2BGI9;Q9D868	A2BGI8	Ppih	peptidyl prolyl isomerase H	66101	ENSMUSG00000060288	>>>Raw Data	51623000	49311000	51172000	44487000	47756000	47190000	>>>Log2 Transformed	25.6215	25.5554	25.6089	25.4069	25.5092	25.492	0.0285	0.119564	-0.12591	FALSE	FALSE	FALSE	FALSE	FALSE	FALSE
977	A2BGN7;Q9D8X0	A2BGN7	Manbal	mannosidase, beta A, lysosomal-like	69161	ENSMUSG00000063019	>>>Raw Data	1010500	1037100	970450	950570	1014400	1019800	>>>Log2 Transformed	19.9466	19.9841	19.8883	19.8584	19.9522	19.9599	0.725035	0.837402	-0.0161908	FALSE	FALSE	FALSE	FALSE	FALSE	FALSE
978	E9PUP0;A2CEE7;E9QK39;A2CEE6;Q7TPS0-3;Q7TPS0;A2CEE5;Q7TPS0-2;B2GVN8;A2CEE8;B1B0X1;B1B0X3;B1B0X2	E9PUP0	Rps6ka6	ribosomal protein S6 kinase polypeptide 6	67071	ENSMUSG00000025665	>>>Raw Data	7552000	7501100	7331200	7737700	7933200	8480500	>>>Log2 Transformed	22.8484	22.8387	22.8056	22.8835	22.9195	23.0157	0.0590952	0.182196	0.108649	FALSE	FALSE	FALSE	FALSE	FALSE	FALSE
979	A2CEQ6;Q80VC6	A2CEQ6	Trnau1ap	tRNA selenocysteine 1 associated protein 1	71787	ENSMUSG00000028898	>>>Raw Data	249030	249220	247990	240450	248350	262030	>>>Log2 Transformed	17.926	17.9271	17.9199	17.8754	17.922	17.9994	0.837224	0.915149	0.00794075	FALSE	FALSE	FALSE	FALSE	FALSE	FALSE
980	A2CG35;P35283	A2CG35	Rab12	RAB12, member RAS oncogene family	19328	ENSMUSG00000023460	>>>Raw Data	20178000	20863000	21054000	13336000	14332000	14165000	>>>Log2 Transformed	24.2663	24.3144	24.3276	23.6688	23.7727	23.7558	0.00010557	0.00737556	-0.570309	FALSE	FALSE	FALSE	FALSE	TRUE	TRUE
981	B1B1A7;F6QYT9;A2CG49-9;A2CG49-8;A2CG49-2;A2CG49;A2CG49-7;D3Z560;A2CG49-10;A2CG49-5	B1B1A7	Kalrn	kalirin, RhoGEF kinase	545156	ENSMUSG00000061751	>>>Raw Data	1874200	1888300	1866100	1686100	1804600	1725000	>>>Log2 Transformed	20.8378	20.8487	20.8316	20.6853	20.7832	20.7182	0.0194207	0.0982332	-0.110474	FALSE	FALSE	FALSE	FALSE	FALSE	FALSE
982	A2CG76;Q9Z148-2;Q9Z148-3;Q9Z148;G3UYH7;A2CG77	A2CG76	Ehmt2	euchromatic histone lysine N-methyltransferase 2	110147	ENSMUSG00000013787	>>>Raw Data	128030	129700	89540	104590	87147	86635	>>>Log2 Transformed	16.9661	16.9848	16.4503	16.6744	16.4112	16.4027	0.196478	0.371245	-0.304322	FALSE	FALSE	FALSE	FALSE	FALSE	FALSE
983	A2CGA5;O08863;A2CGA3;F7BQL8;E0CZ20;E0CZ68	A2CGA5	Birc3	baculoviral IAP repeat-containing 3	11796	ENSMUSG00000032000	>>>Raw Data	2882900	2939100	2831900	2836400	2977900	2855600	>>>Log2 Transformed	21.4591	21.4869	21.4333	21.4356	21.5059	21.4454	0.930501	0.973221	0.00249488	FALSE	FALSE	FALSE	FALSE	FALSE	FALSE
984	A2RSX7	A2RSX7	Tyw5	tRNA-yW synthesizing protein 5	68736	ENSMUSG00000048495	>>>Raw Data	376030	477270	403150	477060	434910	423840	>>>Log2 Transformed	18.5205	18.8644	18.621	18.8638	18.7304	18.6932	0.458629	0.633727	0.0938122	FALSE	FALSE	FALSE	FALSE	FALSE	FALSE
985	A2RSX9;E9Q3G5;G5E8V9;E9QAY5	A2RSX9	Arfip1;Gm37240	ADP-ribosylation factor interacting protein 1;predicted gene, 37240	99889	ENSMUSG00000074513;ENSMUSG00000102805	>>>Raw Data	38043000	38132000	38357000	36848000	37787000	36805000	>>>Log2 Transformed	25.1811	25.1845	25.193	25.1351	25.1714	25.1334	0.0372141	0.139388	-0.0395817	FALSE	FALSE	FALSE	FALSE	FALSE	FALSE
986	A2RT67;G3UYA1;F6SUD2	A2RT67	Dennd3	DENN/MADD domain containing 3	105841	ENSMUSG00000036661	>>>Raw Data	14635000	14573000	15068000	14010000	14542000	14595000	>>>Log2 Transformed	23.8029	23.7968	23.845	23.74	23.7937	23.799	0.197423	0.372462	-0.0373506	FALSE	FALSE	FALSE	FALSE	FALSE	FALSE
987	A2RTH5;A0A0U1RNF2;A0A0U1RPZ5	A2RTH5	Lcmt1	leucine carboxyl methyltransferase 1	30949	ENSMUSG00000030763	>>>Raw Data	55027000	53054000	55109000	49378000	52540000	51753000	>>>Log2 Transformed	25.7136	25.661	25.7158	25.5574	25.6469	25.6251	0.0548594	0.174209	-0.0869873	FALSE	FALSE	FALSE	FALSE	FALSE	FALSE
988	S4R265;S4R2L4;A2RTL5;S4R1M5;Q8BI46;S4R2G2	S4R265	Rsrc2	arginine/serine-rich coiled-coil 2	208606	ENSMUSG00000029422	>>>Raw Data	2117300	2176900	2218300	2212000	2407700	2398800	>>>Log2 Transformed	21.0138	21.0538	21.081	21.0769	21.1992	21.1939	0.0734641	0.205043	0.107121	FALSE	FALSE	FALSE	FALSE	FALSE	FALSE
989	A2TJV2	A2TJV2	Palm3	paralemmin 3	74337	ENSMUSG00000047986	>>>Raw Data	56304000	55258000	57741000	55637000	59458000	58831000	>>>Log2 Transformed	25.7467	25.7197	25.7831	25.7295	25.8254	25.8101	0.332467	0.517274	0.0384918	FALSE	FALSE	FALSE	FALSE	FALSE	FALSE
990	A3KFU5;Q6PHQ9;Q91YZ8;A3KFU8;V9GXG3;A0A0A6YWT2;G5E8X2	A3KFU5	Pabpc4	poly(A) binding protein, cytoplasmic 4	230721	ENSMUSG00000011257	>>>Raw Data	161960000	160760000	160030000	152660000	161780000	159460000	>>>Log2 Transformed	27.2711	27.2603	27.2538	27.1857	27.2695	27.2486	0.35028	0.534365	-0.0271128	FALSE	FALSE	FALSE	FALSE	FALSE	FALSE
991	A3KG36;REV__P46662	A3KG36	G6pdx	glucose-6-phosphate dehydrogenase X-linked	14381	ENSMUSG00000031400	>>>Raw Data	402980	428550	432880	392490	415770	405950	>>>Log2 Transformed	18.6204	18.7091	18.7236	18.5823	18.6654	18.6309	0.222525	0.402705	-0.0581316	FALSE	FALSE	FALSE	FALSE	FALSE	FALSE
992	A3KG93;Q6ZQ88;G8JL40;F6Z4I3;F6ZC60	A3KG93	Kdm1a	lysine (K)-specific demethylase 1A	99982	ENSMUSG00000036940	>>>Raw Data	7686900	7767800	7285500	7079800	7509900	7549200	>>>Log2 Transformed	22.874	22.8891	22.7966	22.7553	22.8404	22.8479	0.401326	0.580266	-0.0387033	FALSE	FALSE	FALSE	FALSE	FALSE	FALSE
993	A3KGB4	A3KGB4	Tbc1d8b	TBC1 domain family, member 8B	245638	ENSMUSG00000042473	>>>Raw Data	6154100	6695200	6163200	5636200	5996400	6008600	>>>Log2 Transformed	22.5531	22.6747	22.5552	22.4263	22.5157	22.5186	0.0994754	0.244572	-0.107502	FALSE	FALSE	FALSE	FALSE	FALSE	FALSE
994	A3KGG8;Q9D9Z1;H3BKK2;F7BE71;A3KGG6;H3BKV9	A3KGG8	Knstrn	kinetochore-localized astrin/SPAG5 binding	51944	ENSMUSG00000027331	>>>Raw Data	29592000	29402000	29608000	27984000	29351000	29691000	>>>Log2 Transformed	24.8187	24.8094	24.8195	24.7381	24.8069	24.8235	0.373762	0.554444	-0.026357	FALSE	FALSE	FALSE	FALSE	FALSE	FALSE
995	A3KGI3;Q66JQ7	A3KGI3	Knl1	kinetochore scaffold 1	76464	ENSMUSG00000027326	>>>Raw Data	715640	747950	685660	698410	754950	772920	>>>Log2 Transformed	19.4489	19.5126	19.3871	19.4137	19.526	19.56	0.427803	0.607029	0.0503683	FALSE	FALSE	FALSE	FALSE	FALSE	FALSE
996	A3KGJ7;E9Q5A8;Q60952	A3KGJ7	Cep250	centrosomal protein 250	16328	ENSMUSG00000038241	>>>Raw Data	140990	142900	129870	148040	158900	145840	>>>Log2 Transformed	17.1052	17.1247	16.9867	17.1756	17.2778	17.154	0.0864049	0.22464	0.130274	FALSE	FALSE	FALSE	FALSE	FALSE	FALSE
997	A3KGL9;F6W687;P09602;Q5XK38;B7ZCQ3;A0A087WR34	A3KGL9	Hmgn2	high mobility group nucleosomal binding domain 2	15331	ENSMUSG00000003038	>>>Raw Data	7449700	7111300	7402800	7586400	8411100	7969900	>>>Log2 Transformed	22.8288	22.7617	22.8196	22.855	23.0039	22.9261	0.0593075	0.182537	0.124968	FALSE	FALSE	FALSE	FALSE	FALSE	FALSE
998	A3KGU7;A3KGU9;P16546;A3KGU5;E9Q447;P16546-2;A3KGU4;A0A5F8MQC3	A3KGU7	Sptan1	spectrin alpha, non-erythrocytic 1	20740	ENSMUSG00000057738	>>>Raw Data	113210000	114000000	115280000	107010000	110350000	109730000	>>>Log2 Transformed	26.7544	26.7645	26.7806	26.6732	26.7175	26.7094	0.013083	0.0797124	-0.0664624	FALSE	FALSE	FALSE	FALSE	FALSE	FALSE
999	A3KGV1-2;A3KGV1-3;A3KGV1-4;A3KGV1;A3KGV9;V9GXZ0;A3KGW0;A3KGV1-7;A3KGV1-6;A3KGV1-5;F6Y325	A3KGV1-2	Odf2	outer dense fiber of sperm tails 2	18286	ENSMUSG00000026790	>>>Raw Data	1163500	1184100	1190900	1223600	1310900	1306600	>>>Log2 Transformed	20.15	20.1754	20.1836	20.2227	20.3221	20.3174	0.0255641	0.112906	0.117731	FALSE	FALSE	FALSE	FALSE	FALSE	FALSE
1000	A3KMP2;A3KMP2-2;D6RH59	A3KMP2	Ttc38	tetratricopeptide repeat domain 38	239570	ENSMUSG00000035944	>>>Raw Data	17183000	16841000	17096000	14789000	15428000	15303000	>>>Log2 Transformed	24.0345	24.0055	24.0272	23.818	23.879	23.8673	0.00124788	0.025191	-0.167576	FALSE	FALSE	FALSE	FALSE	FALSE	FALSE
1001	D3Z5I6;A4GZ26;E9QAD8;Q5DU25;D3Z6V7;Q3TES0	D3Z5I6	Iqsec2	IQ motif and Sec7 domain 2	245666	ENSMUSG00000041115	>>>Raw Data	4409300	2190300	1555800	1483200	1885700	2200100	>>>Log2 Transformed	22.0721	21.0627	20.5692	20.5003	20.8467	21.0691	0.414716	0.593665	-0.429317	FALSE	FALSE	FALSE	FALSE	FALSE	FALSE
1002	A4QPD3;P15307	A4QPD3	Rel	reticuloendotheliosis oncogene	19696	ENSMUSG00000020275	>>>Raw Data	3495400	3652100	3531000	3287100	3483100	3385000	>>>Log2 Transformed	21.737	21.8003	21.7516	21.6484	21.7319	21.6907	0.0776879	0.210809	-0.0726392	FALSE	FALSE	FALSE	FALSE	FALSE	FALSE
1003	G3UZ30;A5A4Y9;Q8K1L5	G3UZ30	Ppp1r11	protein phosphatase 1, regulatory inhibitor subunit 11	76497	ENSMUSG00000036398	>>>Raw Data	2049500	2121900	2213200	2240500	2153700	2225600	>>>Log2 Transformed	20.9668	21.0169	21.0777	21.0954	21.0384	21.0858	0.223128	0.40339	0.0526899	FALSE	FALSE	FALSE	FALSE	FALSE	FALSE
1004	Q99NH2;G3XA13;F6S7Z1;A5D6P2;B7ZNY3;E0CXL4;E0CY24;Q99NH2-2;E0CZ83;E0CXR8;E0CZE2;F6TSJ9;E0CX45;Q99NH2-4;A0A0R4J1Y4;F6UGU7;E9PYJ2;Q99NH2-3;Q99NH2-5;Q4JJC0;F6URI7;E0CXD3;F6TB42;E0CYB6;Q5SV54;Q5SV55;Q9CSB4-2;Q9CSB4	Q99NH2	Pard3	par-3 family cell polarity regulator	93742	ENSMUSG00000025812	>>>Raw Data	17469000	18959000	17443000	16702000	16882000	16914000	>>>Log2 Transformed	24.0583	24.1764	24.0561	23.9935	24.009	24.0117	0.0831448	0.219172	-0.0922012	FALSE	FALSE	FALSE	FALSE	FALSE	FALSE
1005	A6H5Y3;A0A1Y7VM88	A6H5Y3	Mtr	5-methyltetrahydrofolate-homocysteine methyltransferase	238505	ENSMUSG00000021311	>>>Raw Data	37261000	35530000	36417000	35122000	36779000	37074000	>>>Log2 Transformed	25.1512	25.0825	25.1181	25.0659	25.1324	25.1439	0.923253	0.968736	-0.00321704	FALSE	FALSE	FALSE	FALSE	FALSE	FALSE
1006	A6H5Z3;A6H5Z3-2;E0CY34	A6H5Z3	Exoc6b	exocyst complex component 6B	75914	ENSMUSG00000033769	>>>Raw Data	596980	683120	608240	614560	583930	639690	>>>Log2 Transformed	19.1873	19.3818	19.2143	19.2292	19.1554	19.287	0.631121	0.770727	-0.0372466	FALSE	FALSE	FALSE	FALSE	FALSE	FALSE
1007	A6H611;A0A286YDC5;A0A286YCX4	A6H611	Mipep	mitochondrial intermediate peptidase	70478	ENSMUSG00000021993	>>>Raw Data	11288000	10801000	11009000	10213000	10733000	10404000	>>>Log2 Transformed	23.4283	23.3647	23.3922	23.2839	23.3556	23.3106	0.0482273	0.161281	-0.0783466	FALSE	FALSE	FALSE	FALSE	FALSE	FALSE
1008	A6H630;A6H630-2;A6H630-4;A6H630-3;D6RG65	A6H630	Armt1	acidic residue methyltransferase 1	73419	ENSMUSG00000061759	>>>Raw Data	3946400	3888400	3942400	4207800	4325700	4402100	>>>Log2 Transformed	21.9121	21.8907	21.9106	22.0046	22.0445	22.0698	0.00258247	0.0354118	0.135135	FALSE	FALSE	FALSE	FALSE	FALSE	FALSE
1009	A6H656;Q61999	A6H656	Odf1	outer dense fiber of sperm tails 1	18285	ENSMUSG00000061923	>>>Raw Data	3491300	3406200	3351400	3819600	3550100	3618400	>>>Log2 Transformed	21.7353	21.6997	21.6763	21.865	21.7594	21.7869	0.0498438	0.163994	0.0999806	FALSE	FALSE	FALSE	FALSE	FALSE	FALSE
1010	A6H686;P56844	A6H686	Tcl1b4	T cell leukemia/lymphoma 1B, 4	27380	ENSMUSG00000079007	>>>Raw Data	663300	661950	665980	803350	826060	828610	>>>Log2 Transformed	19.3393	19.3364	19.3451	19.6157	19.6559	19.6603	3.01771e-05	0.00455531	0.303702	FALSE	FALSE	FALSE	FALSE	TRUE	TRUE
1011	A6H6A9-3;A0A0A6YWT4;A0A0A6YY35;A0A3Q4L343	A6H6A9-3	Rabgap1l	RAB GTPase activating protein 1-like	29809	ENSMUSG00000026721	>>>Raw Data	1242200	1251100	1251700	1332800	1363800	1303900	>>>Log2 Transformed	20.2445	20.2548	20.2555	20.346	20.3792	20.3144	0.00755466	0.0597649	0.0949807	FALSE	FALSE	FALSE	FALSE	FALSE	FALSE
1012	G5E876;A6H6S0	G5E876	Herc3	hect domain and RLD 3	73998	ENSMUSG00000029804	>>>Raw Data	291400	233390	252330	232030	217990	234800	>>>Log2 Transformed	18.1526	17.8324	17.945	17.824	17.7339	17.8411	0.149896	0.311652	-0.177016	FALSE	FALSE	FALSE	FALSE	FALSE	FALSE
1013	A6H8H2;A6H8H2-2;E9Q449;A0A1L1SUW5;E9Q8V6	A6H8H2	Dennd4c	DENN/MADD domain containing 4C	329877	ENSMUSG00000038024	>>>Raw Data	10641000	11250000	11180000	11950000	12042000	11678000	>>>Log2 Transformed	23.3431	23.4234	23.4144	23.5105	23.5216	23.4773	0.0188103	0.0969232	0.109467	FALSE	FALSE	FALSE	FALSE	FALSE	FALSE
1014	A6MDD2;Q60673	A6MDD2	Ptprn	protein tyrosine phosphatase, receptor type, N	19275	ENSMUSG00000026204	>>>Raw Data	584800	917810	601120	653690	646330	634200	>>>Log2 Transformed	19.1576	19.8078	19.1973	19.3182	19.3019	19.2746	0.693583	0.816451	-0.0893254	FALSE	FALSE	FALSE	FALSE	FALSE	FALSE
1015	A6P3E4;G3X8U9;Q91Y86;Q7TSJ7;D3Z1Z4;A0A2I3BPL3	A6P3E4	Mapk8	mitogen-activated protein kinase 8	26419	ENSMUSG00000021936	>>>Raw Data	27167000	28361000	27377000	24821000	26875000	26524000	>>>Log2 Transformed	24.6954	24.7574	24.7065	24.5651	24.6798	24.6608	0.104007	0.25151	-0.0845346	FALSE	FALSE	FALSE	FALSE	FALSE	FALSE
1016	A6PW47;Q99K74-3;Q99K74-2;Q99K74	A6PW47	Med24	mediator complex subunit 24	23989	ENSMUSG00000017210	>>>Raw Data	1342500	1345300	1337500	1404800	1340800	1407100	>>>Log2 Transformed	20.3565	20.3595	20.3511	20.4219	20.3547	20.4243	0.12401	0.277315	0.0445982	FALSE	FALSE	FALSE	FALSE	FALSE	FALSE
1017	A6PWE0;F8VPW8	A6PWE0	Elobl	elongin B-like	217066	ENSMUSG00000057534	>>>Raw Data	75643000	75347000	76011000	70587000	76313000	75711000	>>>Log2 Transformed	26.1727	26.167	26.1797	26.0729	26.1854	26.174	0.464384	0.637917	-0.0290435	FALSE	FALSE	FALSE	FALSE	FALSE	FALSE
1018	A6PWR8;Q8BUM9;Q8BUM9-2	A6PWR8	Usp43	ubiquitin specific peptidase 43	216835	ENSMUSG00000020905	>>>Raw Data	185940	207690	201110	211390	205430	218000	>>>Log2 Transformed	17.5045	17.6641	17.6176	17.6896	17.6483	17.734	0.14953	0.311248	0.095209	FALSE	FALSE	FALSE	FALSE	FALSE	FALSE
1019	A6PWX1;Q8BG21	A6PWX1	Cacfd1	calcium channel flower domain containing 1	381356	ENSMUSG00000015488	>>>Raw Data	9564900	9358700	9880900	9216400	10260000	9965600	>>>Log2 Transformed	23.1893	23.1579	23.2362	23.1358	23.2905	23.2485	0.585905	0.73637	0.0304728	FALSE	FALSE	FALSE	FALSE	FALSE	FALSE
1020	A6PWY4-2;A6PWY4;Z4YK23;A6PWY4-3	A6PWY4-2	Wdr76	WD repeat domain 76	241627	ENSMUSG00000027242	>>>Raw Data	5091600	5392700	5194800	4971700	5055900	5063900	>>>Log2 Transformed	22.2797	22.3626	22.3086	22.2453	22.2695	22.2718	0.10043	0.245834	-0.0547463	FALSE	FALSE	FALSE	FALSE	FALSE	FALSE
1021	A6X8Z3;Q5SF07-2	A6X8Z3	Igf2bp2	insulin-like growth factor 2 mRNA binding protein 2	319765	ENSMUSG00000033581	>>>Raw Data	1917900	1944200	1842400	1787700	1740600	1844400	>>>Log2 Transformed	20.8711	20.8907	20.8132	20.7697	20.7312	20.8147	0.0614682	0.18585	-0.0864831	FALSE	FALSE	FALSE	FALSE	FALSE	FALSE
1022	A6X919-3;A6X919-2;A6X919	A6X919-3	Dpy19l1	dpy-19-like 1 (C. elegans)	244745	ENSMUSG00000043067	>>>Raw Data	1633300	1671200	1687900	1661100	1683500	1578600	>>>Log2 Transformed	20.6394	20.6725	20.6868	20.6637	20.683	20.5902	0.550583	0.708807	-0.0205518	FALSE	FALSE	FALSE	FALSE	FALSE	FALSE
1023	A6ZI44;Q9CPQ9;A6ZI46;A0A0U1RPT5;D3YV98	A6ZI44	Aldoa	aldolase A, fructose-bisphosphate	11674	ENSMUSG00000030695	>>>Raw Data	123690	127640	112240	133570	128030	154250	>>>Log2 Transformed	16.9164	16.9617	16.7762	17.0272	16.9661	17.2349	0.124505	0.277669	0.191316	FALSE	FALSE	FALSE	FALSE	FALSE	FALSE
1024	A6ZI47	A6ZI47	Aldoart2	aldolase 1 A, retrogene 2	79459	ENSMUSG00000063129	>>>Raw Data	1846200	1703800	1716400	1703000	1751300	1761000	>>>Log2 Transformed	20.8161	20.7003	20.711	20.6996	20.74	20.748	0.75603	0.858469	-0.013267	FALSE	FALSE	FALSE	FALSE	FALSE	FALSE
1025	A7ISP9;A0A0R4J1G7;Q3UMY5-2;A0A0R4J0H0;Q3UMY5-4	A7ISP9	Eml4	echinoderm microtubule associated protein like 4	78798	ENSMUSG00000032624	>>>Raw Data	22767000	23008000	22998000	21487000	22985000	22752000	>>>Log2 Transformed	24.4404	24.4556	24.455	24.357	24.4542	24.4395	0.336242	0.520225	-0.0334794	FALSE	FALSE	FALSE	FALSE	FALSE	FALSE
1026	A7L9Z8;A0A1D5RM13	A7L9Z8	Atp2c2	ATPase, Ca++ transporting, type 2C, member 2	69047	ENSMUSG00000034112	>>>Raw Data	13104000	13122000	13495000	12503000	13068000	13051000	>>>Log2 Transformed	23.6435	23.6455	23.6859	23.5758	23.6395	23.6377	0.180624	0.35115	-0.0406489	FALSE	FALSE	FALSE	FALSE	FALSE	FALSE
1027	A7YQ68	A7YQ68	Prickle2	prickle planar cell polarity protein 2	243548	ENSMUSG00000030020	>>>Raw Data	107790	115760	106410	116060	116520	120270	>>>Log2 Transformed	16.7179	16.8208	16.6993	16.8245	16.8302	16.8759	0.0766611	0.209105	0.0975763	FALSE	FALSE	FALSE	FALSE	FALSE	FALSE
1028	Q9JL15;A8DIL0;Q8C6H0	Q9JL15	Lgals8	lectin, galactose binding, soluble 8	56048	ENSMUSG00000057554	>>>Raw Data	3784400	3707100	3551400	3480700	3486400	3229200	>>>Log2 Transformed	21.8516	21.8219	21.76	21.7309	21.7333	21.6227	0.0636351	0.189557	-0.115484	FALSE	FALSE	FALSE	FALSE	FALSE	FALSE
1029	A8DUK4;P02088;E9Q223;P02089;CON__Q3SX09;CON__P02070;P02104	A8DUK4	Hbb-bs;Hbb-bt	hemoglobin, beta adult s chain;hemoglobin, beta adult t chain	100503605;101488143;15129	ENSMUSG00000052305;ENSMUSG00000073940	>>>Raw Data	20729000	18680000	20525000	31385000	33634000	33423000	>>>Log2 Transformed	24.3051	24.155	24.2909	24.9036	25.0034	24.9943	0.000238122	0.0113526	0.71677	FALSE	FALSE	TRUE	TRUE	TRUE	TRUE
1030	A8Y5G9;Q8QZX5	A8Y5G9	Lsm10	U7 snRNP-specific Sm-like protein LSM10	116748	ENSMUSG00000050188	>>>Raw Data	1460400	1527100	1498600	1301400	1287700	1342000	>>>Log2 Transformed	20.4779	20.5424	20.5152	20.3116	20.2964	20.356	0.00180584	0.0292798	-0.190509	FALSE	FALSE	FALSE	FALSE	FALSE	FALSE
1031	Q9CWS4;A8Y5J3;D6RH69	Q9CWS4	Ints11	integrator complex subunit 11	71957	ENSMUSG00000029034	>>>Raw Data	2153300	2378300	2549700	2604700	2658700	2660500	>>>Log2 Transformed	21.0381	21.1815	21.2819	21.3127	21.3423	21.3433	0.0813546	0.216355	0.165576	FALSE	FALSE	FALSE	FALSE	FALSE	FALSE
1032	B0QZV7;Q99MK9-2;Q99MK9	B0QZV7	Rassf1	Ras association (RalGDS/AF-6) domain family member 1	56289	ENSMUSG00000010067	>>>Raw Data	292780	323550	300530	339710	347040	351870	>>>Log2 Transformed	18.1595	18.3036	18.1972	18.3739	18.4047	18.4247	0.0165609	0.0906669	0.181044	FALSE	FALSE	FALSE	FALSE	FALSE	FALSE
1033	B0R096;F7AIV2	B0R096	Shf	Src homology 2 domain containing F	435684	ENSMUSG00000033256	>>>Raw Data	104370	110150	99379	108830	115860	117150	>>>Log2 Transformed	16.6714	16.7491	16.6007	16.7317	16.822	16.838	0.0846691	0.221809	0.123541	FALSE	FALSE	FALSE	FALSE	FALSE	FALSE
1034	B0R0Y8	B0R0Y8	Sh3kbp1	SH3-domain kinase binding protein 1	58194	ENSMUSG00000040990	>>>Raw Data	249920	229660	225810	219680	213790	208170	>>>Log2 Transformed	17.9311	17.8091	17.7848	17.7451	17.7058	17.6674	0.0550144	0.174548	-0.135571	FALSE	FALSE	FALSE	FALSE	FALSE	FALSE
1035	B0V2N1-5;B0V2N1-4;B0V2N1-3;B0V2N1-6;B0V2N1-2;B0V2N1	B0V2N1-5	Ptprs	protein tyrosine phosphatase, receptor type, S	19280	ENSMUSG00000013236	>>>Raw Data	209930	196280	211600	211870	213700	223920	>>>Log2 Transformed	17.6796	17.5826	17.691	17.6928	17.7052	17.7726	0.162325	0.327884	0.0725291	FALSE	FALSE	FALSE	FALSE	FALSE	FALSE
1036	B0V2P5;Q8BPN8-2;Q8BPN8;F6RYL8;B0V2P6;Q8BPN8-3	B0V2P5	Dmxl2	Dmx-like 2	235380	ENSMUSG00000041268	>>>Raw Data	19394000	18708000	19152000	17906000	18493000	18247000	>>>Log2 Transformed	24.2091	24.1572	24.191	24.0939	24.1405	24.1212	0.0298226	0.121984	-0.0672264	FALSE	FALSE	FALSE	FALSE	FALSE	FALSE
1037	B1APX2;Q3UE31	B1APX2	5031439G07Rik	RIKEN cDNA 5031439G07 gene	223739	ENSMUSG00000036046	>>>Raw Data	6657600	6560200	6651200	6100900	6199900	6380400	>>>Log2 Transformed	22.6666	22.6453	22.6652	22.5406	22.5638	22.6052	0.0113933	0.0740928	-0.0891476	FALSE	FALSE	FALSE	FALSE	FALSE	FALSE
1038	Q0PD20;B1AQD4;Q64008;F7BE32;B1AQD3	Q0PD20	Rab34	RAB34, member RAS oncogene family	19376	ENSMUSG00000002059	>>>Raw Data	1515700	1535500	1542200	1447600	1427900	1476300	>>>Log2 Transformed	20.5316	20.5503	20.5566	20.4652	20.4455	20.4936	0.0079032	0.0609809	-0.0780462	FALSE	FALSE	FALSE	FALSE	FALSE	FALSE
1039	Q9Z2R6;B1AQD9;B1AQD7	Q9Z2R6	Unc119	unc-119 lipid binding chaperone	22248	ENSMUSG00000002058	>>>Raw Data	554170	527760	510360	537090	551640	559970	>>>Log2 Transformed	19.08	19.0095	18.9612	19.0348	19.0734	19.095	0.25952	0.442385	0.0508381	FALSE	FALSE	FALSE	FALSE	FALSE	FALSE
1040	B1AQH6;Q925J9-3;Q925J9-2;Q925J9;Q925J9-4	B1AQH6	Med1	mediator complex subunit 1	19014	ENSMUSG00000018160	>>>Raw Data	12083000	11992000	11973000	11673000	12017000	11883000	>>>Log2 Transformed	23.5265	23.5156	23.5133	23.4767	23.5186	23.5024	0.20922	0.386602	-0.0192281	FALSE	FALSE	FALSE	FALSE	FALSE	FALSE
1041	B1AQL0;Q8K4H1;Q8K4H1-2	B1AQL0	Afmid	arylformamidase	71562	ENSMUSG00000017718	>>>Raw Data	2569200	3050100	2716200	2981600	2634800	3071900	>>>Log2 Transformed	21.2929	21.5404	21.3732	21.5077	21.3293	21.5507	0.576919	0.728383	0.060382	FALSE	FALSE	FALSE	FALSE	FALSE	FALSE
1042	B1AQR8;G3X9T7;O08573-3;O08573-2;O08573	B1AQR8	Lgals9	lectin, galactose binding, soluble 9	16859	ENSMUSG00000001123	>>>Raw Data	3654300	3853900	3750900	3356000	3494600	3514500	>>>Log2 Transformed	21.8012	21.8779	21.8388	21.6783	21.7367	21.7449	0.0173526	0.0928899	-0.11932	FALSE	FALSE	FALSE	FALSE	FALSE	FALSE
1043	Q3TET1;Q3UI47;B1AQZ2;P28741;B1AQZ5;F6V6Z9;E9PX57	Q3TET1	Kif3a	kinesin family member 3A	16568	ENSMUSG00000018395	>>>Raw Data	2587100	2613000	2550500	2696000	2769700	2836200	>>>Log2 Transformed	21.3029	21.3173	21.2823	21.3624	21.4013	21.4355	0.0134727	0.0808925	0.0988954	FALSE	FALSE	FALSE	FALSE	FALSE	FALSE
1044	B1AR34;P34927	B1AR34	Asgr1	asialoglycoprotein receptor 1	11889	ENSMUSG00000020884	>>>Raw Data	71738	71588	74064	77475	86117	81764	>>>Log2 Transformed	16.1305	16.1275	16.1765	16.2415	16.394	16.3192	0.0207584	0.101886	0.17342	FALSE	FALSE	FALSE	FALSE	FALSE	FALSE
1045	B1AR74;F6VJ09;B1AR76;F7CPM1;F7C0F2;Q0VF62;Q8CCN5-2;Q8CCN5	B1AR74	Bcas3	breast carcinoma amplified sequence 3	192197	ENSMUSG00000059439	>>>Raw Data	1242300	1260900	1298000	1211200	1317500	1314800	>>>Log2 Transformed	20.2446	20.266	20.3079	20.208	20.3294	20.3264	0.749024	0.853066	0.0151085	FALSE	FALSE	FALSE	FALSE	FALSE	FALSE
1046	B1ARB3;Q08481;Q08481-3;Q08481-2;Q08481-4;B1ARA9	B1ARB3	Pecam1	platelet/endothelial cell adhesion molecule 1	18613	ENSMUSG00000020717	>>>Raw Data	16779000	17094000	16708000	16993000	17205000	17176000	>>>Log2 Transformed	24.0002	24.027	23.994	24.0184	24.0363	24.0339	0.123715	0.277108	0.0224922	FALSE	FALSE	FALSE	FALSE	FALSE	FALSE
1047	B1ART1;B1ART2;V9GX23;F6XI52	B1ART1	Vps13d	vacuolar protein sorting 13D	230895	ENSMUSG00000020220	>>>Raw Data	25883000	25534000	24832000	23986000	23928000	23951000	>>>Log2 Transformed	24.6255	24.6059	24.5657	24.5157	24.5122	24.5136	0.00844392	0.0629934	-0.0852155	FALSE	FALSE	FALSE	FALSE	FALSE	FALSE
1048	B1ARU4;E9PVY8;E9QA63;Q9QXZ0	B1ARU4	Macf1	microtubule-actin crosslinking factor 1	11426	ENSMUSG00000028649	>>>Raw Data	268290000	267100000	271350000	275000000	283440000	281720000	>>>Log2 Transformed	27.9992	27.9928	28.0156	28.0349	28.0785	28.0697	0.0173548	0.0928899	0.0584696	FALSE	FALSE	FALSE	FALSE	FALSE	FALSE
1049	B1ARV6	B1ARV6	Pramef20	PRAME family member 20	627009	ENSMUSG00000073721	>>>Raw Data	9786800	9886700	9822300	9514500	9641800	9687400	>>>Log2 Transformed	23.2224	23.2371	23.2276	23.1817	23.2009	23.2077	0.0220667	0.104301	-0.0322824	FALSE	FALSE	FALSE	FALSE	FALSE	FALSE
1050	B1ARW4;Q99LY9	B1ARW4	Ndufs5	NADH:ubiquinone oxidoreductase core subunit S5	595136	ENSMUSG00000028648	>>>Raw Data	19276000	19765000	20975000	20571000	20873000	20969000	>>>Log2 Transformed	24.2003	24.2364	24.3222	24.2941	24.3151	24.3218	0.196837	0.371826	0.0573612	FALSE	FALSE	FALSE	FALSE	FALSE	FALSE
1051	B1ARW8	B1ARW8	1110065P20Rik	RIKEN cDNA 1110065P20 gene	68920	ENSMUSG00000078570	>>>Raw Data	1662700	1820500	1747400	1662700	1703100	1664100	>>>Log2 Transformed	20.6651	20.7959	20.7368	20.6651	20.6997	20.6663	0.232221	0.413699	-0.0555464	FALSE	FALSE	FALSE	FALSE	FALSE	FALSE
1052	B1AS46;Q9CWL2-2;Q9CWL2;B1AS47	B1AS46	Casz1	castor zinc finger 1	69743	ENSMUSG00000028977	>>>Raw Data	1754900	1781400	1793500	1714500	1753100	1766600	>>>Log2 Transformed	20.743	20.7646	20.7743	20.7094	20.7415	20.7525	0.175769	0.344947	-0.0261688	FALSE	FALSE	FALSE	FALSE	FALSE	FALSE
1053	B1ASB6;B1ASB5	B1ASB6	Spocd1	SPOC domain containing 1	622480	ENSMUSG00000028784	>>>Raw Data	1216700	1148500	1170600	994090	1056900	1012800	>>>Log2 Transformed	20.2145	20.1313	20.1588	19.923	20.0114	19.9499	0.0044743	0.0448659	-0.206778	FALSE	FALSE	FALSE	FALSE	FALSE	FALSE
1054	B1ASK8;Q6P073;B0QZM1;B0QZM0;B0QZM2	B1ASK8	Ube2j2	ubiquitin-conjugating enzyme E2J 2	140499	ENSMUSG00000023286	>>>Raw Data	4057300	4225600	4376700	4635200	4760200	5336800	>>>Log2 Transformed	21.9521	22.0107	22.0614	22.1442	22.1826	22.3475	0.0362409	0.136811	0.216703	FALSE	FALSE	FALSE	FALSE	FALSE	FALSE
1055	B1ASP2;P52332	B1ASP2	Jak1	Janus kinase 1	16451	ENSMUSG00000028530	>>>Raw Data	10556000	10579000	10572000	10170000	10788000	10594000	>>>Log2 Transformed	23.3316	23.3347	23.3337	23.2778	23.3629	23.3367	0.780493	0.875471	-0.00750677	FALSE	FALSE	FALSE	FALSE	FALSE	FALSE
1056	B1ASZ3;Q64516-1;Q64516-2;Q64516;Q9WU65	B1ASZ3	Gk	glycerol kinase	14933	ENSMUSG00000025059	>>>Raw Data	74571000	73449000	74262000	70241000	74645000	73910000	>>>Log2 Transformed	26.1521	26.1302	26.1461	26.0658	26.1535	26.1393	0.451681	0.628921	-0.0232844	FALSE	FALSE	FALSE	FALSE	FALSE	FALSE
1057	B1AT59;Q400C8;B1AT60;Q400C8-2	B1AT59	Amz2	archaelysin family metallopeptidase 2	100503496;13929	ENSMUSG00000020610	>>>Raw Data	1201800	1207600	1316400	1295600	1283900	1241400	>>>Log2 Transformed	20.1968	20.2037	20.3282	20.3052	20.2921	20.2435	0.467497	0.640927	0.0373946	FALSE	FALSE	FALSE	FALSE	FALSE	FALSE
1058	B1AT82;Q9D0M1;Q8R574	B1AT82	Prpsap1	phosphoribosyl pyrophosphate synthetase-associated protein 1	67763	ENSMUSG00000015869	>>>Raw Data	550580	546870	444620	449660	475300	466330	>>>Log2 Transformed	19.0706	19.0608	18.7622	18.7785	18.8585	18.831	0.243749	0.426264	-0.141899	FALSE	FALSE	FALSE	FALSE	FALSE	FALSE
1059	B1AT92;Q60631;Q60631-2;B1AT95	B1AT92	Grb2	growth factor receptor bound protein 2	14784	ENSMUSG00000059923	>>>Raw Data	16493000	16431000	16690000	15495000	16065000	16221000	>>>Log2 Transformed	23.9754	23.9699	23.9925	23.8853	23.9374	23.9514	0.0619239	0.186445	-0.0545572	FALSE	FALSE	FALSE	FALSE	FALSE	FALSE
1060	B1ATD5;R4GML8;Q8K296;B1ATD4;M0QW74;Q8K296-2	B1ATD5	Mtmr3	myotubularin related protein 3	74302	ENSMUSG00000034354	>>>Raw Data	19142000	19324000	19417000	18234000	19076000	19024000	>>>Log2 Transformed	24.1902	24.2039	24.2108	24.1201	24.1853	24.1813	0.14674	0.307739	-0.0394151	FALSE	FALSE	FALSE	FALSE	FALSE	FALSE
1061	B1AV77;B1ATI0;P47740;A0A140LJF9	B1AV77	Aldh3a2	aldehyde dehydrogenase family 3, subfamily A2	11671	ENSMUSG00000010025	>>>Raw Data	42944000	41635000	43200000	39880000	41645000	41194000	>>>Log2 Transformed	25.356	25.3113	25.3645	25.2492	25.3116	25.2959	0.0798172	0.21426	-0.0583473	FALSE	FALSE	FALSE	FALSE	FALSE	FALSE
1063	B1ATU6;B1ATU5;Q8C2P3	B1ATU6	Dus1l	dihydrouridine synthase 1-like (S. cerevisiae)	68730	ENSMUSG00000025155	>>>Raw Data	312220	325260	365920	270270	303860	303490	>>>Log2 Transformed	18.2522	18.3112	18.4812	18.044	18.2131	18.2113	0.0960566	0.238947	-0.192075	FALSE	FALSE	FALSE	FALSE	FALSE	FALSE
1064	B1ATV0;Q9WVD4;B1ATV1;Q3LRV6;A0A1B0GT29;Q61418	B1ATV0	Clcn5	chloride channel, voltage-sensitive 5	12728	ENSMUSG00000004317	>>>Raw Data	12228000	11730000	12302000	12390000	13136000	12837000	>>>Log2 Transformed	23.5437	23.4837	23.5524	23.5627	23.647	23.6138	0.06778	0.19612	0.081242	FALSE	FALSE	FALSE	FALSE	FALSE	FALSE
1065	Q6NV56;Q3UZG1;B1ATV3;Q9QZC1;Q61143	Q6NV56	Trpc6	transient receptor potential cation channel, subfamily C, member 6	22068	ENSMUSG00000031997	>>>Raw Data	61750	113560	66792	85285	76047	81662	>>>Log2 Transformed	15.9142	16.7931	16.0274	16.38	16.2146	16.3174	0.843232	0.91837	0.0591156	FALSE	FALSE	FALSE	FALSE	FALSE	FALSE
1066	B1AU25;Q9Z0X1;Q9Z0X1-2	B1AU25	Aifm1	apoptosis-inducing factor, mitochondrion-associated 1	26926	ENSMUSG00000036932	>>>Raw Data	109060000	108430000	107950000	98770000	103070000	100410000	>>>Log2 Transformed	26.7005	26.6922	26.6858	26.5576	26.619	26.5813	0.00437612	0.0448396	-0.106859	FALSE	FALSE	FALSE	FALSE	FALSE	FALSE
1067	B1AU74;Q9CWP6;Q9CWP6-2;Q9CWP6-3;Q9CWP6-4	B1AU74	Mospd2	motile sperm domain containing 2	76763	ENSMUSG00000061778	>>>Raw Data	13664000	13975000	14177000	14115000	14515000	14844000	>>>Log2 Transformed	23.7039	23.7363	23.757	23.7507	23.791	23.8234	0.0986223	0.243313	0.0559577	FALSE	FALSE	FALSE	FALSE	FALSE	FALSE
1068	B1AU75;Q99MD9;B1AU76;Q99MD9-2	B1AU75	Nasp	nuclear autoantigenic sperm protein (histone-binding)	50927	ENSMUSG00000028693	>>>Raw Data	104780000	104210000	103460000	98165000	103380000	102510000	>>>Log2 Transformed	26.6428	26.6349	26.6245	26.5487	26.6234	26.6112	0.170103	0.338559	-0.0396426	FALSE	FALSE	FALSE	FALSE	FALSE	FALSE
1069	B1AUF2;B1AUF1;Q60698	B1AUF2	Ski	ski sarcoma viral oncogene homolog (avian)	20481	ENSMUSG00000029050	>>>Raw Data	46626000	51362000	46264000	39173000	42036000	41985000	>>>Log2 Transformed	25.4746	25.6142	25.4634	25.2234	25.3251	25.3234	0.0184242	0.0957662	-0.226789	FALSE	FALSE	FALSE	FALSE	FALSE	FALSE
1070	B1AUN2;B1AUN3;Q3UKV0	B1AUN2	Eif2b3	eukaryotic translation initiation factor 2B, subunit 3	108067	ENSMUSG00000028683	>>>Raw Data	52200000	44289000	45495000	44099000	42805000	42560000	>>>Log2 Transformed	25.6375	25.4004	25.4392	25.3942	25.3513	25.343	0.159705	0.324413	-0.129561	FALSE	FALSE	FALSE	FALSE	FALSE	FALSE
1071	B1AUR6-2;B1AUR6;G3UXR9;G8JL47;G3UYM2;G3UXE4	B1AUR6-2	Mms22l	MMS22-like, DNA repair protein	212377	ENSMUSG00000045751	>>>Raw Data	572840	545740	549940	513100	547440	531060	>>>Log2 Transformed	19.1278	19.0579	19.0689	18.9689	19.0623	19.0185	0.12003	0.272156	-0.068268	FALSE	FALSE	FALSE	FALSE	FALSE	FALSE
1072	Q61191;B1AUX2;F6SJS2	Q61191	Hcfc1	host cell factor C1	15161	ENSMUSG00000031386	>>>Raw Data	10243000	10296000	10250000	10073000	10410000	10278000	>>>Log2 Transformed	23.2881	23.2956	23.2891	23.264	23.3115	23.2931	0.923041	0.968655	-0.00144105	FALSE	FALSE	FALSE	FALSE	FALSE	FALSE
1073	B1AUY8;B1AUY7;Q9QY36	B1AUY8	Naa10	N(alpha)-acetyltransferase 10, NatA catalytic subunit	56292	ENSMUSG00000031388	>>>Raw Data	5529600	5411900	5573000	5154800	5325400	5207700	>>>Log2 Transformed	22.3987	22.3677	22.41	22.2975	22.3445	22.3122	0.0168602	0.0918823	-0.0741039	FALSE	FALSE	FALSE	FALSE	FALSE	FALSE
1074	B9EJX2;B1AV60	B9EJX2	Nhs	NHS actin remodeling regulator	195727	ENSMUSG00000059493	>>>Raw Data	208330	213340	209760	174980	175040	190340	>>>Log2 Transformed	17.6685	17.7028	17.6784	17.4168	17.4173	17.5382	0.00561286	0.0515395	-0.225769	FALSE	FALSE	FALSE	FALSE	FALSE	FALSE
1075	B1AV66;Q8BR70	B1AV66	Yipf6	Yip1 domain family, member 6	77929	ENSMUSG00000047694	>>>Raw Data	5183400	5082900	5339200	5668700	6126100	6084500	>>>Log2 Transformed	22.3055	22.2772	22.3482	22.4346	22.5465	22.5367	0.0090633	0.0650958	0.19565	FALSE	FALSE	FALSE	FALSE	FALSE	FALSE
1076	B1AVB1;B1AVB2;B1AVB4;E9Q796;B1AVB5;B1AVB3	B1AVB1	Scml2	Scm polycomb group protein like 2	107815	ENSMUSG00000000037	>>>Raw Data	566020	583550	585040	644480	672660	666940	>>>Log2 Transformed	19.1105	19.1545	19.1582	19.2978	19.3595	19.3472	0.00134036	0.0256896	0.193775	FALSE	FALSE	FALSE	FALSE	FALSE	FALSE
1077	B1AVN9;B1AVP0;Q3UQ19;F7D4H5	B1AVN9	Phactr2	phosphatase and actin regulator 2	215789	ENSMUSG00000062866	>>>Raw Data	870460	859390	898140	796760	852340	810400	>>>Log2 Transformed	19.7314	19.713	19.7766	19.6038	19.7011	19.6283	0.0509866	0.166313	-0.0959409	FALSE	FALSE	FALSE	FALSE	FALSE	FALSE
1078	B1AVP5;Q8BHE1	B1AVP5	Gemin8	gem nuclear organelle associated protein 8	237221	ENSMUSG00000040621	>>>Raw Data	797920	848980	871870	844510	840060	824000	>>>Log2 Transformed	19.6059	19.6954	19.7338	19.6878	19.6801	19.6523	0.906131	0.959017	-0.00494549	FALSE	FALSE	FALSE	FALSE	FALSE	FALSE
1079	B1AVY7;E7FLY0;A0A1D5RMD4	B1AVY7	Kif16b	kinesin family member 16B	16558	ENSMUSG00000038844	>>>Raw Data	27012000	26644000	26731000	25610000	26765000	26584000	>>>Log2 Transformed	24.6871	24.6673	24.672	24.6102	24.6738	24.6641	0.275154	0.458951	-0.026104	FALSE	FALSE	FALSE	FALSE	FALSE	FALSE
1080	Q9Z2C5;B1AW21;Q3UDN6	Q9Z2C5	Mtm1	X-linked myotubular myopathy gene 1	17772	ENSMUSG00000031337	>>>Raw Data	833960	792600	861210	790630	842760	811620	>>>Log2 Transformed	19.6696	19.5962	19.716	19.5926	19.6848	19.6304	0.604454	0.751419	-0.0246691	FALSE	FALSE	FALSE	FALSE	FALSE	FALSE
1081	Q3TEX6;B1AW75;Q5XJY6	Q3TEX6	Fancb	Fanconi anemia, complementation group B	237211	ENSMUSG00000047757	>>>Raw Data	280530	268410	291300	297340	275600	263250	>>>Log2 Transformed	18.0978	18.0341	18.1522	18.1818	18.0722	18.0061	0.902951	0.957293	-0.00799204	FALSE	FALSE	FALSE	FALSE	FALSE	FALSE
1082	B1AWD8;B1AWD9;O08585;B1AWE1	B1AWD8	Clta	clathrin, light polypeptide (Lca)	12757	ENSMUSG00000028478	>>>Raw Data	1907200	1686500	1927800	2044600	2387900	2017900	>>>Log2 Transformed	20.863	20.6856	20.8785	20.9634	21.1873	20.9444	0.0889845	0.229195	0.222657	FALSE	FALSE	FALSE	FALSE	FALSE	FALSE
1083	B1AWE0;Q6PFA2	B1AWE0	Clta	clathrin, light polypeptide (Lca)	12757	ENSMUSG00000028478	>>>Raw Data	111440000	111830000	110450000	103260000	111960000	110590000	>>>Log2 Transformed	26.7317	26.7367	26.7188	26.6217	26.7384	26.7206	0.388175	0.567109	-0.035494	FALSE	FALSE	FALSE	FALSE	FALSE	FALSE
1084	B1AWQ3;B1AWQ4;Q9ET47;Q9DD12;B1AWP9;B1AWP7;B1AWQ0;B1AWP8;A0A140LJB0;Q9ET47-8;Q9ET47-7;Q9ET47-6;Q9ET47-5;Q9ET47-4;Q9ET47-2;Q9ET47-3	B1AWQ3	Espn	espin	56226	ENSMUSG00000028943	>>>Raw Data	467930	462510	446530	464350	453160	453820	>>>Log2 Transformed	18.8359	18.8191	18.7684	18.8249	18.7897	18.7918	0.817778	0.901509	-0.005727	FALSE	FALSE	FALSE	FALSE	FALSE	FALSE
1085	B1AWZ5;Q9CQE1;G3X8S9;B1AWZ3	B1AWZ5	Nipsnap3b	nipsnap homolog 3B	66536	ENSMUSG00000015247	>>>Raw Data	1624200	1616000	1657300	1619000	1835100	1869200	>>>Log2 Transformed	20.6313	20.624	20.6604	20.6267	20.8074	20.834	0.150076	0.311693	0.117464	FALSE	FALSE	FALSE	FALSE	FALSE	FALSE
1086	Q3TFT3;B1AXC7;B1AXC5;B1AXC8;Q8K2Q5	Q3TFT3	Chchd7	coiled-coil-helix-coiled-coil-helix domain containing 7	66433	ENSMUSG00000042198	>>>Raw Data	911180	981540	953010	1012800	1085200	1042800	>>>Log2 Transformed	19.7974	19.9047	19.8621	19.9499	20.0495	19.992	0.0285493	0.119631	0.142427	FALSE	FALSE	FALSE	FALSE	FALSE	FALSE
1087	B1AXD8	B1AXD8	Akirin2	akirin 2	433693	ENSMUSG00000028291	>>>Raw Data	13284000	11705000	11994000	12019000	12184000	12053000	>>>Log2 Transformed	23.6632	23.4806	23.5158	23.5188	23.5385	23.5229	0.662323	0.79481	-0.0264768	FALSE	FALSE	FALSE	FALSE	FALSE	FALSE
1088	B1AXI9;J3QMP9;Q62036	B1AXI9	Cep131	centrosomal protein 131	12009	ENSMUSG00000039781	>>>Raw Data	26978000	27941000	27385000	26972000	28340000	28451000	>>>Log2 Transformed	24.6853	24.7359	24.7069	24.685	24.7563	24.762	0.432991	0.612157	0.0250762	FALSE	FALSE	FALSE	FALSE	FALSE	FALSE
1089	Q3U3N6;B1AXJ1;B1AXJ2	Q3U3N6	Tepsin	TEPSIN, adaptor related protein complex 4 accessory protein	78777	ENSMUSG00000025377	>>>Raw Data	656410	674240	706850	732540	718590	743700	>>>Log2 Transformed	19.3242	19.3629	19.431	19.4825	19.4548	19.5044	0.0348833	0.134024	0.107844	FALSE	FALSE	FALSE	FALSE	FALSE	FALSE
1090	B1AXN9;P18654;B1AXP0;B1AXN5;B1AXN8;F6UG16;B1AXN7	B1AXN9	Rps6ka3	ribosomal protein S6 kinase polypeptide 3	110651	ENSMUSG00000031309	>>>Raw Data	77604000	78848000	76585000	70341000	75670000	75401000	>>>Log2 Transformed	26.2096	26.2326	26.1906	26.0679	26.1732	26.1681	0.10986	0.259051	-0.074532	FALSE	FALSE	FALSE	FALSE	FALSE	FALSE
1091	B1AXP6;B1AXP6-2;B1AXP6-3;B1AXP6-4	B1AXP6	Tomm5	translocase of outer mitochondrial membrane 5	666377;68512	ENSMUSG00000078713	>>>Raw Data	3152100	3122400	3157300	3207000	3417800	3349200	>>>Log2 Transformed	21.5879	21.5742	21.5903	21.6128	21.7046	21.6754	0.0436934	0.152029	0.0801496	FALSE	FALSE	FALSE	FALSE	FALSE	FALSE
1092	B1AXS8;B1AXS7;Q9JLM4;B1AXS6;B0R077;Q8CG95;B1AXS9;A0A286YDI0;Q32P02;F6VYE2;Q3U2E2	B1AXS8	Zmym3	zinc finger, MYM-type 3	56364	ENSMUSG00000031310	>>>Raw Data	490260	806140	895250	867670	713360	784980	>>>Log2 Transformed	18.9032	19.6207	19.7719	19.7268	19.4443	19.5823	0.615003	0.758634	0.152521	FALSE	FALSE	FALSE	FALSE	FALSE	FALSE
1093	B1AXW5	B1AXW5	Prdx1	peroxiredoxin 1	18477	ENSMUSG00000028691	>>>Raw Data	337970	328350	336420	338860	364650	368900	>>>Log2 Transformed	18.3665	18.3249	18.3599	18.3703	18.4762	18.4929	0.0766824	0.209105	0.0960125	FALSE	FALSE	FALSE	FALSE	FALSE	FALSE
1094	B1AXZ5;B1AXZ4;Q3UR02;Q80Y51;Q60899;B1AXZ6;B1AXZ0;Q80UJ0;Q61701-9;Q61701;Q61701-11;Q61701-4;Q61701-10;Q61701-5;Q61701-7;Q61701-2;Q61701-6;H3BLG7;A2A9R4;A0A1L1SUG6;Q61701-8;A2A9R5;B1AXZ3	B1AXZ5	Elavl2	ELAV like RNA binding protein 1	15569	ENSMUSG00000008489	>>>Raw Data	83903000	83712000	85086000	78513000	81991000	80905000	>>>Log2 Transformed	26.3222	26.3189	26.3424	26.2264	26.289	26.2697	0.0292461	0.121001	-0.0661509	FALSE	FALSE	FALSE	FALSE	FALSE	FALSE
1095	B1AY10-3	B1AY10-3	Nfx1	nuclear transcription factor, X-box binding 1	74164	ENSMUSG00000028423	>>>Raw Data	5430300	5514200	5416600	5205500	5487500	5422400	>>>Log2 Transformed	22.3726	22.3947	22.369	22.3116	22.3877	22.3705	0.415484	0.594528	-0.0221512	FALSE	FALSE	FALSE	FALSE	FALSE	FALSE
1096	E9PV45;B1AY13;B1AY13-2	E9PV45	Usp24	ubiquitin specific peptidase 24	329908	ENSMUSG00000028514	>>>Raw Data	37513000	37818000	38427000	36274000	37991000	38169000	>>>Log2 Transformed	25.1609	25.1726	25.1956	25.1124	25.1792	25.1859	0.538087	0.700107	-0.0171964	FALSE	FALSE	FALSE	FALSE	FALSE	FALSE
1097	B1AYG7;B1AYG6;Q9Z0T9	B1AYG7	Itgb6	integrin beta 6	16420	ENSMUSG00000026971	>>>Raw Data	3910200	3851200	3929900	3735500	3927800	3804400	>>>Log2 Transformed	21.8988	21.8769	21.9061	21.8329	21.9053	21.8592	0.286978	0.470176	-0.0281171	FALSE	FALSE	FALSE	FALSE	FALSE	FALSE
1098	B1AYU7;Q8C5N3-2;Q8C5N3;B1AYU4;A2AK44;A2AK42;B1AYU8;B1AYU9;REV__K4DI65;J3QNR0;J3QM48	B1AYU7	Cwc22	CWC22 spliceosome-associated protein	80744	ENSMUSG00000027014	>>>Raw Data	6631400	6947600	6693100	6853000	7140600	7222300	>>>Log2 Transformed	22.6609	22.7281	22.6742	22.7083	22.7676	22.784	0.100567	0.246085	0.0655789	FALSE	FALSE	FALSE	FALSE	FALSE	FALSE
1099	B1AZ14;Q3UMF0-4;Q3UMF0-2;B1AZ15;B1AZ25	B1AZ14	Cobll1	Cobl-like 1	319876	ENSMUSG00000034903	>>>Raw Data	74373000	71049000	74390000	65305000	67948000	67610000	>>>Log2 Transformed	26.1483	26.0823	26.1486	25.9607	26.0179	26.0107	0.0102908	0.0694966	-0.129947	FALSE	FALSE	FALSE	FALSE	FALSE	FALSE
1100	B1AZ26	B1AZ26	Cobll1	Cobl-like 1	319876	ENSMUSG00000034903	>>>Raw Data	568200	549920	548200	455620	483350	457160	>>>Log2 Transformed	19.116	19.0689	19.0643	18.7975	18.8827	18.8023	0.00136471	0.0256896	-0.255574	FALSE	FALSE	FALSE	FALSE	FALSE	FALSE
1101	B1AZ46;Q8BKX1-4;Q8BKX1-3;Q8BKX1-2;Q8BKX1	B1AZ46	Baiap2	brain-specific angiogenesis inhibitor 1-associated protein 2	108100	ENSMUSG00000025372	>>>Raw Data	4826900	4695900	4925500	4077800	4244200	4416400	>>>Log2 Transformed	22.2027	22.163	22.2318	21.9594	22.0171	22.0744	0.00929801	0.0662081	-0.182205	FALSE	FALSE	FALSE	FALSE	FALSE	FALSE
1102	B1AZ99	B1AZ99	Otud3	OTU domain containing 3	73162	ENSMUSG00000041161	>>>Raw Data	10688000	11625000	10325000	10979000	12334000	12234000	>>>Log2 Transformed	23.3495	23.4707	23.2996	23.3882	23.5561	23.5444	0.172905	0.341932	0.122973	FALSE	FALSE	FALSE	FALSE	FALSE	FALSE
1103	B1AZA5;D3YWD3;B1AZA8	B1AZA5	Tmem245	transmembrane protein 245	242474	ENSMUSG00000055296	>>>Raw Data	4505100	4647800	4738700	4621000	4575600	4571600	>>>Log2 Transformed	22.1031	22.1481	22.1761	22.1398	22.1255	22.1243	0.59518	0.743614	-0.0125777	FALSE	FALSE	FALSE	FALSE	FALSE	FALSE
1104	B1AZI6;F6SBF2;E9Q5E2;Q8C690;F6RBN0	B1AZI6	Thoc2	THO complex 2	331401	ENSMUSG00000037475	>>>Raw Data	3358400	3327600	3371800	3420900	3626100	3582500	>>>Log2 Transformed	21.6793	21.6661	21.6851	21.7059	21.79	21.7725	0.0389499	0.142173	0.0793287	FALSE	FALSE	FALSE	FALSE	FALSE	FALSE
1105	B7ZNS2;B1AZP2;B1AZP2-2;E9PUF2;F6YMR0;I1E4X0;H3BJW9;H3BJD4;H3BKJ0;H3BL90	B7ZNS2	Dlgap4	DLG associated protein 4	228836	ENSMUSG00000061689	>>>Raw Data	92392000	89179000	93307000	89111000	93339000	93036000	>>>Log2 Transformed	26.4613	26.4102	26.4755	26.4091	26.476	26.4713	0.919827	0.966131	0.00313845	FALSE	FALSE	FALSE	FALSE	FALSE	FALSE
1106	B1AZP2-3	B1AZP2-3	Dlgap4	DLG associated protein 4	228836	ENSMUSG00000061689	>>>Raw Data	486150	472380	496980	486070	472970	470820	>>>Log2 Transformed	18.891	18.8496	18.9228	18.8908	18.8514	18.8448	0.376022	0.556305	-0.0254829	FALSE	FALSE	FALSE	FALSE	FALSE	FALSE
1107	E9PZ16;B1B0C7;Q05793	E9PZ16	Hspg2	perlecan (heparan sulfate proteoglycan 2)	15530	ENSMUSG00000028763	>>>Raw Data	505080	581300	590320	714720	681270	677410	>>>Log2 Transformed	18.9462	19.1489	19.1711	19.447	19.3779	19.3697	0.0149804	0.0856581	0.309447	FALSE	FALSE	FALSE	FALSE	FALSE	TRUE
1108	B1B0S0;Q6P205;Q61806;Q60595	B1B0S0	Xlr3c;Xlr3b	X-linked lymphocyte-regulated 3C;X-linked lymphocyte-regulated 3B	22446;574437	ENSMUSG00000058147;ENSMUSG00000073125	>>>Raw Data	144360	177690	147420	115250	139640	132870	>>>Log2 Transformed	17.1393	17.439	17.1696	16.8144	17.0914	17.0197	0.0958016	0.23856	-0.274155	FALSE	FALSE	FALSE	FALSE	FALSE	FALSE
1109	B1B0V2	B1B0V2	AU022751	expressed sequence AU022751	102991	ENSMUSG00000073294	>>>Raw Data	16582000	16699000	16502000	19852000	20077000	20024000	>>>Log2 Transformed	23.9831	23.9933	23.9761	24.2428	24.259	24.2552	2.75062e-06	0.00179034	0.268179	FALSE	FALSE	FALSE	FALSE	TRUE	TRUE
1110	B1B1A8;Q6PDN3-3;Q6PDN3;Q6PDN3-2	B1B1A8	Mylk	myosin, light polypeptide kinase	107589	ENSMUSG00000022836	>>>Raw Data	3088100	3033700	3127900	2793600	2978200	2879700	>>>Log2 Transformed	21.5583	21.5326	21.5768	21.4137	21.506	21.4575	0.0306513	0.123887	-0.0968359	FALSE	FALSE	FALSE	FALSE	FALSE	FALSE
1111	Q9D773;B1B1D8;B1B1D7	Q9D773	Mrpl2	mitochondrial ribosomal protein L2	27398	ENSMUSG00000002767	>>>Raw Data	1203300	1195400	1157400	1166600	1230400	1254400	>>>Log2 Transformed	20.1986	20.1891	20.1425	20.1539	20.2307	20.2586	0.351683	0.535435	0.0376858	FALSE	FALSE	FALSE	FALSE	FALSE	FALSE
1112	B2B9E1	B2B9E1	Triqk	triple QxxK/R motif containing	208820	ENSMUSG00000055963	>>>Raw Data	4743000	4606900	4714000	4123900	4394400	4506000	>>>Log2 Transformed	22.1774	22.1354	22.1685	21.9756	22.0672	22.1034	0.0496931	0.163801	-0.111675	FALSE	FALSE	FALSE	FALSE	FALSE	FALSE
1113	B2KF50;A0A3B2WAV8;A0A3B2WCP2	B2KF50	Uhrf1bp1	UHRF1 (ICBP90) binding protein 1	224648	ENSMUSG00000039512	>>>Raw Data	16471000	16764000	16635000	15219000	15946000	15729000	>>>Log2 Transformed	23.9734	23.9989	23.9877	23.8594	23.9267	23.9069	0.0139128	0.081992	-0.0890071	FALSE	FALSE	FALSE	FALSE	FALSE	FALSE
1114	B2KGA7;Q505B7;Q505B7-2;A8Y5E9;F7BCB7	B2KGA7	Zbtb8os	zinc finger and BTB domain containing 8 opposite strand	67106	ENSMUSG00000057572	>>>Raw Data	13635000	14205000	13441000	12916000	14461000	13433000	>>>Log2 Transformed	23.7008	23.7599	23.6801	23.6227	23.7857	23.6793	0.756397	0.858611	-0.0177486	FALSE	FALSE	FALSE	FALSE	FALSE	FALSE
1115	B2LVG5;B2LVG6;E0CXT7;F7B6Z5;Q8BQZ5-3;Q8BQZ5-2;Q8BQZ5;M0QWM8	B2LVG5	Cpsf4	cleavage and polyadenylation specific factor 4	54188	ENSMUSG00000029625	>>>Raw Data	5163900	5315600	5432600	4927100	5310800	5087500	>>>Log2 Transformed	22.3	22.3418	22.3732	22.2323	22.3405	22.2785	0.222692	0.402804	-0.0545705	FALSE	FALSE	FALSE	FALSE	FALSE	FALSE
1116	P61979-3;B2M1R6;P61979-2;P61979;H3BLL4;H3BKD0;H3BK96;H3BLP7;H3BKI8;A0A286YDM3;A0A286YCM2;A0A286YEC4;A0A286YDH1;Q8BT23;H3BJ43;H3BJS9;A0A286YE41	P61979-3	Hnrnpk	heterogeneous nuclear ribonucleoprotein K	15387	ENSMUSG00000021546	>>>Raw Data	31533000	31835000	31954000	32491000	34193000	35129000	>>>Log2 Transformed	24.9104	24.9241	24.9295	24.9535	25.0272	25.0662	0.0480983	0.161195	0.0943103	FALSE	FALSE	FALSE	FALSE	FALSE	FALSE
1117	B2M1R7;Q61990;A0A2R8VI25;Q61990-2;Q61990-3;A0A2R8W6L5;A0A2R8VHY9;A0A2R8VHG2;A0A2R8VJY1;A0A2R8VHZ0;A0A2R8VI92;A0A2R8W6H3	B2M1R7	Pcbp2	poly(rC) binding protein 2	18521	ENSMUSG00000056851	>>>Raw Data	47554000	45957000	47571000	43731000	47112000	47011000	>>>Log2 Transformed	25.5031	25.4538	25.5036	25.3822	25.4896	25.4865	0.431542	0.610976	-0.0340615	FALSE	FALSE	FALSE	FALSE	FALSE	FALSE
1118	B2RPU2	B2RPU2	Plekhd1	pleckstrin homology domain containing, family D (with coiled-coil domains) member 1	217682	ENSMUSG00000066438	>>>Raw Data	8661100	8667300	8508100	7890800	8253500	8194700	>>>Log2 Transformed	23.0461	23.0472	23.0204	22.9117	22.9766	22.9663	0.0169933	0.0921888	-0.086367	FALSE	FALSE	FALSE	FALSE	FALSE	FALSE
1119	B2RQ57;A0A087WQB7;G3UWQ2	B2RQ57	Abl2	v-abl Abelson murine leukemia viral oncogene 2 (arg, Abelson-related gene)	11352	ENSMUSG00000026596	>>>Raw Data	260940	305730	252520	240980	258880	248110	>>>Log2 Transformed	17.9934	18.2219	17.946	17.8786	17.9819	17.9206	0.233157	0.41475	-0.126732	FALSE	FALSE	FALSE	FALSE	FALSE	FALSE
1120	B7ZMZ7;B2RQ71;E9PWR4;A0A1Y7VMZ0	B7ZMZ7	Dip2c	disco interacting protein 2 homolog C	208440	ENSMUSG00000048264	>>>Raw Data	4434900	5593400	4618400	5255700	4965800	4660300	>>>Log2 Transformed	22.0805	22.4153	22.139	22.3255	22.2436	22.152	0.814404	0.899769	0.0287706	FALSE	FALSE	FALSE	FALSE	FALSE	FALSE
1121	B2RQC2	B2RQC2	Usp42	ubiquitin specific peptidase 42	76800	ENSMUSG00000051306	>>>Raw Data	310780	295320	302490	335100	310110	323350	>>>Log2 Transformed	18.2455	18.1719	18.2065	18.3542	18.2424	18.3027	0.0765345	0.208939	0.0918024	FALSE	FALSE	FALSE	FALSE	FALSE	FALSE
1122	E9QAI5;B2RQC6;G3UWN2;B2RQC6-2;E9QAT6;F6S3Z3	E9QAI5	Cad	carbamoyl-phosphate synthetase 2, aspartate transcarbamylase, and dihydroorotase	69719	ENSMUSG00000013629	>>>Raw Data	45272000	45430000	45527000	44614000	45403000	44726000	>>>Log2 Transformed	25.4321	25.4371	25.4402	25.411	25.4363	25.4146	0.12662	0.280991	-0.015863	FALSE	FALSE	FALSE	FALSE	FALSE	FALSE
1123	B2RQC7;Q3UH60-2	B2RQC7	Dip2b	disco interacting protein 2 homolog B	239667	ENSMUSG00000023026	>>>Raw Data	422610	425750	417960	399290	436690	386870	>>>Log2 Transformed	18.689	18.6997	18.673	18.6071	18.7363	18.5615	0.379122	0.558939	-0.0522675	FALSE	FALSE	FALSE	FALSE	FALSE	FALSE
1124	B2RQE8;A0A1L1SSL0;Q9D333	B2RQE8	Arhgap42	Rho GTPase activating protein 42	71544	ENSMUSG00000050730	>>>Raw Data	2197600	2684100	2201100	2233200	2302200	2368600	>>>Log2 Transformed	21.0675	21.356	21.0698	21.0907	21.1346	21.1756	0.770912	0.868784	-0.0308106	FALSE	FALSE	FALSE	FALSE	FALSE	FALSE
1125	B2RQG2;A0A087WP76;A0A087WS81	B2RQG2	Phf3	PHD finger protein 3	213109	ENSMUSG00000048874	>>>Raw Data	1975500	1874000	1876200	2396700	2655700	2659900	>>>Log2 Transformed	20.9138	20.8377	20.8394	21.1926	21.3407	21.3429	0.00153672	0.0271271	0.428454	FALSE	FALSE	FALSE	FALSE	TRUE	TRUE
1126	B2RQR5;Q8BPQ7;D3Z7V4;D3YUT7;Q8BPQ7-2;D3Z7V5	B2RQR5	Sgsm1	small G protein signaling modulator 1	52850	ENSMUSG00000042216	>>>Raw Data	8913500	8814800	9037200	8163800	8559000	8618600	>>>Log2 Transformed	23.0876	23.0715	23.1074	22.9608	23.029	23.039	0.0411826	0.146485	-0.0792197	FALSE	FALSE	FALSE	FALSE	FALSE	FALSE
1127	B2RQS1	B2RQS1	Strn3	striatin, calmodulin binding protein 3	94186	ENSMUSG00000020954	>>>Raw Data	1171500	1102000	1090100	1041500	1113300	1096600	>>>Log2 Transformed	20.1599	20.0717	20.056	19.9902	20.0864	20.0646	0.324865	0.509521	-0.0487996	FALSE	FALSE	FALSE	FALSE	FALSE	FALSE
1128	B2RR53;G5E828;Q8VDS7;A0A087WSK9;Q8VDS7-2;A0A0R4J2C9;Q8VDS7-1	B2RR53	Cep57l1	centrosomal protein 57-like 1	103268	ENSMUSG00000019813	>>>Raw Data	2722200	2699700	2651900	3023700	3066300	3215800	>>>Log2 Transformed	21.3763	21.3644	21.3386	21.5279	21.5481	21.6167	0.00216448	0.0323422	0.204464	FALSE	FALSE	FALSE	FALSE	FALSE	FALSE
1129	E9QNG1;B2RR82;Q9Z0R6;Q9Z0R6-2;A0A338P7I4;F6ZX53;F6TCC6;F6U8U1	E9QNG1	Itsn2	intersectin 2	20403	ENSMUSG00000020640	>>>Raw Data	98679000	100640000	100330000	100140000	104980000	104040000	>>>Log2 Transformed	26.5562	26.5846	26.5802	26.5774	26.6455	26.6326	0.118997	0.270667	0.0448331	FALSE	FALSE	FALSE	FALSE	FALSE	FALSE
1130	B2RR83;A0A0J9YV44	B2RR83	Ythdc2	YTH domain containing 2	240255	ENSMUSG00000034653	>>>Raw Data	9686800	9932700	9691300	10186000	10371000	10405000	>>>Log2 Transformed	23.2076	23.2438	23.2083	23.2801	23.3061	23.3108	0.00663262	0.0560425	0.0791025	FALSE	FALSE	FALSE	FALSE	FALSE	FALSE
1131	F7CVW0;B2RRI2;Q689Z5;Q689Z5-2	F7CVW0	Sbno1	strawberry notch 1	243272	ENSMUSG00000038095	>>>Raw Data	347630	270810	238710	309480	230810	227420	>>>Log2 Transformed	18.4072	18.0469	17.8649	18.2395	17.8164	17.795	0.508602	0.674825	-0.15606	FALSE	FALSE	FALSE	FALSE	FALSE	FALSE
1132	B2RRI5;Q52KR2;Q52KR2-2;P70193;Q6P1C6	B2RRI5	Lrig2	leucine-rich repeats and immunoglobulin-like domains 2	269473	ENSMUSG00000032913	>>>Raw Data	3711700	4014900	3590300	3673400	3780500	3847100	>>>Log2 Transformed	21.8236	21.9369	21.7757	21.8087	21.8501	21.8753	0.989901	1	-0.000694725	FALSE	FALSE	FALSE	FALSE	FALSE	FALSE
1133	B2RSH2	B2RSH2	Gnai1	guanine nucleotide binding protein (G protein), alpha inhibiting 1	14677	ENSMUSG00000057614	>>>Raw Data	486700	498880	479170	461640	518070	485960	>>>Log2 Transformed	18.8927	18.9283	18.8702	18.8164	18.9828	18.8905	0.992607	1	-0.000503445	FALSE	FALSE	FALSE	FALSE	FALSE	FALSE
1134	B2RSU6;Q6AW69-5;Q6AW69-4;Q6AW69;D3Z3H4;Q6AW69-3;Q6AW69-2	B2RSU6	Cgnl1	cingulin-like 1	68178	ENSMUSG00000032232	>>>Raw Data	11437000	13652000	11934000	11817000	11464000	11578000	>>>Log2 Transformed	23.4472	23.7026	23.5086	23.4944	23.4506	23.4649	0.348288	0.532201	-0.0828461	FALSE	FALSE	FALSE	FALSE	FALSE	FALSE
1135	B2RSU7;E9PWI6;Q8CHG3;E0CYI9;F6UT01;E0CY89;E0CX24	B2RSU7	Gcc2	GRIP and coiled-coil domain containing 2	70297	ENSMUSG00000038039;ENSMUSG00000107275	>>>Raw Data	135050000	132540000	132580000	129030000	135510000	133880000	>>>Log2 Transformed	27.0089	26.9819	26.9823	26.9431	27.0138	26.9964	0.789605	0.881981	-0.00657944	FALSE	FALSE	FALSE	FALSE	FALSE	FALSE
1136	B2RU40	B2RU40	Prrt4	proline-rich transmembrane protein 4	101359	ENSMUSG00000079654	>>>Raw Data	454480	454360	446830	458510	458750	476480	>>>Log2 Transformed	18.7939	18.7935	18.7694	18.8066	18.8074	18.8621	0.118623	0.270355	0.039766	FALSE	FALSE	FALSE	FALSE	FALSE	FALSE
1137	B2RUF0;A0A0A0MQD2;J3QNB9	B2RUF0	Ybx2	Y box protein 2	53422	ENSMUSG00000018554	>>>Raw Data	494340000	508930000	500370000	481870000	499100000	500710000	>>>Log2 Transformed	28.8809	28.9229	28.8984	28.8441	28.8948	28.8994	0.377069	0.557256	-0.0213393	FALSE	FALSE	FALSE	FALSE	FALSE	FALSE
1138	B2RUJ2;B7ZNX6;Q80TH2-1;Q80TH2;Q80TH2-2	B2RUJ2	Erbin	Erbb2 interacting protein	59079	ENSMUSG00000021709	>>>Raw Data	1807000	1858000	1837200	1659200	1751600	1710200	>>>Log2 Transformed	20.7852	20.8253	20.8091	20.6621	20.7402	20.7057	0.0150959	0.0859597	-0.103843	FALSE	FALSE	FALSE	FALSE	FALSE	FALSE
1139	B2RUJ5;B2RUJ5-3;B2RUJ5-2	B2RUJ5	Apba1	amyloid beta (A4) precursor protein binding, family A, member 1;amyloid beta (A4) precursor protein binding, family A, member 1	319924	ENSMUSG00000024897	>>>Raw Data	5347900	5289000	5247800	5857900	6086800	6120800	>>>Log2 Transformed	22.3505	22.3346	22.3233	22.482	22.5373	22.5453	0.000981033	0.0225638	0.185369	FALSE	FALSE	FALSE	FALSE	FALSE	FALSE
1140	Q5NCJ0;B2RUJ6;Q5NCJ1;A0A5F8MPT3;Q5NCJ4;Q5NCJ5;A0A1W2P734;Q5NCJ2;F7ACB1	Q5NCJ0	Rapgef6	Rap guanine nucleotide exchange factor (GEF) 6	192786	ENSMUSG00000037533	>>>Raw Data	9791800	10133000	10034000	10022000	10592000	10498000	>>>Log2 Transformed	23.2231	23.2726	23.2584	23.2567	23.3365	23.3236	0.132598	0.289089	0.0542186	FALSE	FALSE	FALSE	FALSE	FALSE	FALSE
1141	B2RUM3	B2RUM3	AU015836	expressed sequence AU015836	385493	ENSMUSG00000081044	>>>Raw Data	84259000	84015000	83654000	73407000	81843000	80039000	>>>Log2 Transformed	26.3283	26.3241	26.3179	26.1294	26.2864	26.2542	0.105051	0.252674	-0.100144	FALSE	FALSE	FALSE	FALSE	FALSE	FALSE
1142	B2RUR8	B2RUR8	Otud7b	OTU domain containing 7B	229603	ENSMUSG00000038495	>>>Raw Data	160020	203860	153420	154820	168620	162120	>>>Log2 Transformed	17.2879	17.6372	17.2271	17.2402	17.3634	17.3067	0.576104	0.727865	-0.0806289	FALSE	FALSE	FALSE	FALSE	FALSE	FALSE
1143	B2RVB9;A0A0G2JEH3	B2RVB9	Tmem243	transmembrane protein 243, mitochondrial	652925	ENSMUSG00000079659	>>>Raw Data	2010800	1929500	1977600	1879800	2136700	2111700	>>>Log2 Transformed	20.9393	20.8798	20.9153	20.8421	21.027	21.01	0.476675	0.649533	0.048207	FALSE	FALSE	FALSE	FALSE	FALSE	FALSE
1144	B2RWW0	B2RWW0	Tagap	T cell activation Rho GTPase activating protein	72536	ENSMUSG00000033450	>>>Raw Data	576170	651080	681400	1094100	820750	791770	>>>Log2 Transformed	19.1361	19.3125	19.3781	20.0613	19.6466	19.5947	0.0402267	0.144796	0.491955	FALSE	FALSE	FALSE	FALSE	FALSE	TRUE
1145	B2RXC1;B2RXC1-2	B2RXC1	Trappc11	trafficking protein particle complex 11	320714	ENSMUSG00000038102	>>>Raw Data	41262000	40514000	40889000	38869000	41075000	40382000	>>>Log2 Transformed	25.2983	25.2719	25.2852	25.2121	25.2918	25.2672	0.31936	0.504183	-0.028118	FALSE	FALSE	FALSE	FALSE	FALSE	FALSE
1146	B2RXC2	B2RXC2	Itpkb	inositol 1,4,5-trisphosphate 3-kinase B	320404	ENSMUSG00000038855	>>>Raw Data	89787	90812	83028	74410	87288	80362	>>>Log2 Transformed	16.4542	16.4706	16.3413	16.1832	16.4135	16.2942	0.183797	0.354632	-0.125063	FALSE	FALSE	FALSE	FALSE	FALSE	FALSE
1147	B2RXC6;Q7TSI4	B2RXC6	Polr3a	polymerase (RNA) III (DNA directed) polypeptide A	218832	ENSMUSG00000025280	>>>Raw Data	5045100	5194100	4861100	4732200	5023400	4916300	>>>Log2 Transformed	22.2665	22.3084	22.2129	22.1741	22.2602	22.2291	0.330226	0.515184	-0.0414304	FALSE	FALSE	FALSE	FALSE	FALSE	FALSE
1148	B2RXW8;B2RXQ2;F7CYX4;B8QI34;Q8BSS9;S4R1I7;S4R1D4;P60469-2;P60469;A0A087WPM2;B8QI36	B2RXW8	Ppfia1	protein tyrosine phosphatase, receptor type, f polypeptide (PTPRF), interacting protein (liprin), alpha 1	233977	ENSMUSG00000037519	>>>Raw Data	3743500	3472700	3639000	3693900	3862400	3844900	>>>Log2 Transformed	21.836	21.7276	21.7951	21.8167	21.8811	21.8745	0.131399	0.287796	0.0712003	FALSE	FALSE	FALSE	FALSE	FALSE	FALSE
1149	B2RXQ9;Q3UTJ2-4;A0A0R4J1W0;Q3UTJ2-3;A0A0R4J1T1;Z4YJR7;A0A1B0GRC3;D3Z203;F6ZWT0;F7BEU1;A0A5F8MPQ4;F6V513;D3Z0E9;D3Z2C7;A0A1B0GRL6;D3Z0N2	B2RXQ9	Sorbs2	sorbin and SH3 domain containing 2	234214	ENSMUSG00000031626	>>>Raw Data	25582000	28778000	26333000	25618000	26519000	27002000	>>>Log2 Transformed	24.6086	24.7785	24.6504	24.6107	24.6605	24.6866	0.658436	0.7912	-0.0265723	FALSE	FALSE	FALSE	FALSE	FALSE	FALSE
1150	B2RXR6;E9QNQ2;J3QK13;J3QNJ4;J3QK37	B2RXR6	Ankrd44	ankyrin repeat domain 44	329154	ENSMUSG00000052331	>>>Raw Data	39234000	39553000	39676000	36411000	38180000	38173000	>>>Log2 Transformed	25.2256	25.2373	25.2418	25.1179	25.1863	25.186	0.0372624	0.139422	-0.0714714	FALSE	FALSE	FALSE	FALSE	FALSE	FALSE
1151	F8VQ70;B2RXS3;Q8BIZ8	F8VQ70	Scaper	S phase cyclin A-associated protein in the ER	244891	ENSMUSG00000034007	>>>Raw Data	8171000	8168300	8027200	7675100	8032700	8000100	>>>Log2 Transformed	22.9621	22.9616	22.9365	22.8718	22.9375	22.9316	0.153577	0.316464	-0.0397856	FALSE	FALSE	FALSE	FALSE	FALSE	FALSE
1152	B2RXS4	B2RXS4	Plxnb2	plexin B2	140570	ENSMUSG00000036606	>>>Raw Data	117570000	119180000	115140000	112600000	116050000	115160000	>>>Log2 Transformed	26.8089	26.8286	26.7788	26.7466	26.7902	26.7791	0.160938	0.325814	-0.0334861	FALSE	FALSE	FALSE	FALSE	FALSE	FALSE
1153	B2RXT3;E9Q7L0	B2RXT3	Ogdhl	oxoglutarate dehydrogenase-like	239017	ENSMUSG00000021913	>>>Raw Data	118280000	118480000	118370000	110690000	119760000	118430000	>>>Log2 Transformed	26.8176	26.8201	26.8187	26.7219	26.8356	26.8195	0.497159	0.666117	-0.0264825	FALSE	FALSE	FALSE	FALSE	FALSE	FALSE
1154	B2RXV4;B2RXV4-2	B2RXV4	Flvcr1	feline leukemia virus subgroup C cellular receptor 1	226844	ENSMUSG00000066595	>>>Raw Data	304450	300300	281060	286300	298420	290110	>>>Log2 Transformed	18.2159	18.196	18.1005	18.1272	18.187	18.1462	0.685091	0.809847	-0.0173386	FALSE	FALSE	FALSE	FALSE	FALSE	FALSE
1155	B2RXZ1;A0A3B2WD69;A0A3B2WCS3;A0A3B2WCF7	B2RXZ1	Pnldc1	poly(A)-specific ribonuclease (PARN)-like domain containing 1	240023	ENSMUSG00000073460	>>>Raw Data	2323400	2281300	2325000	2066800	2160200	2128300	>>>Log2 Transformed	21.1478	21.1214	21.1488	20.979	21.0427	21.0213	0.00383504	0.04254	-0.12502	FALSE	FALSE	FALSE	FALSE	FALSE	FALSE
1156	B2RY04	B2RY04	Dock5	dedicator of cytokinesis 5	68813	ENSMUSG00000044447	>>>Raw Data	2636900	2634300	2467100	2465000	2516700	2474800	>>>Log2 Transformed	21.3304	21.329	21.2344	21.2332	21.2631	21.2389	0.185081	0.35597	-0.0528819	FALSE	FALSE	FALSE	FALSE	FALSE	FALSE
1157	B2RY56;S4R2B0;S4R2A4;S4R2J1;S4R1X9;S4R2F7	B2RY56	Rbm25	RNA binding motif protein 25	67039	ENSMUSG00000010608	>>>Raw Data	17211000	17045000	16739000	16331000	16899000	16947000	>>>Log2 Transformed	24.0368	24.0228	23.9967	23.9611	24.0104	24.0145	0.322946	0.50742	-0.0234373	FALSE	FALSE	FALSE	FALSE	FALSE	FALSE
1158	B2ZAC8;Q8R3L2;A0A1D5RM90;Q8R3L2-4;Q8R3L2-2;Q8R3L2-5;Q8R3L2-3;A0A1D5RLU0	B2ZAC8	Tcf25	transcription factor 25 (basic helix-loop-helix)	66855	ENSMUSG00000001472	>>>Raw Data	11321000	11216000	11780000	11386000	11303000	11435000	>>>Log2 Transformed	23.4325	23.4191	23.4898	23.4408	23.4302	23.447	0.742754	0.848879	-0.00782536	FALSE	FALSE	FALSE	FALSE	FALSE	FALSE
1159	B2ZRS5;Q570Y9-2;Q570Y9-3;Q570Y9;A0A2I3BRE1	B2ZRS5	Deptor	DEP domain containing MTOR-interacting protein	97998	ENSMUSG00000022419	>>>Raw Data	2089600	2077000	2200700	1808900	1843900	1925600	>>>Log2 Transformed	20.9948	20.9861	21.0695	20.7867	20.8143	20.8769	0.00709899	0.0579429	-0.190836	FALSE	FALSE	FALSE	FALSE	FALSE	FALSE
1160	B7FAU9;Q8BTM8;B7FAV1;F6XC15;J3JS91;Q8BTM8-2;F6Z2C0;F7AVL7	B7FAU9	Flna	filamin, alpha	192176	ENSMUSG00000031328	>>>Raw Data	153050000	155500000	151500000	140060000	146110000	145480000	>>>Log2 Transformed	27.1894	27.2123	27.1747	27.0615	27.1225	27.1162	0.0143943	0.0838387	-0.0921049	FALSE	FALSE	FALSE	FALSE	FALSE	FALSE
1161	B7ZC21;B7ZC22;O70139	B7ZC21	Pkig	protein kinase inhibitor, gamma	18769	ENSMUSG00000035268	>>>Raw Data	322000	360730	328090	391600	355570	415350	>>>Log2 Transformed	18.2967	18.4606	18.3237	18.579	18.4398	18.664	0.0723798	0.203381	0.20059	FALSE	FALSE	FALSE	FALSE	FALSE	FALSE
1162	B7ZCJ0;B7ZCJ1;Q6DFV3;A0A0A0MQE8;G3UWM5;F6WQR2;G3UX38	B7ZCJ0	Arhgap21	Rho GTPase activating protein 21	71435	ENSMUSG00000036591	>>>Raw Data	1289300	1336100	1245000	1237900	1301500	1266200	>>>Log2 Transformed	20.2982	20.3496	20.2477	20.2395	20.3117	20.2721	0.541339	0.702757	-0.0240621	FALSE	FALSE	FALSE	FALSE	FALSE	FALSE
1163	E0CXG8;B7ZCN0;B7ZCM9;P0C872	E0CXG8	Gm28042	predicted gene, 28042	102238433	ENSMUSG00000033852	>>>Raw Data	652780	670620	690840	566230	629750	639750	>>>Log2 Transformed	19.3162	19.3551	19.398	19.111	19.2644	19.2872	0.0871934	0.225831	-0.135589	FALSE	FALSE	FALSE	FALSE	FALSE	FALSE
1164	B7ZCU2;B7ZCU5;B7ZCU4;B7ZCU3;B7ZCU0;Q8CBW3-5;Q8CBW3-2;Q8CBW3-4;Q8CBW3-3;Q8CBW3;J3QNK8	B7ZCU2	Abi1	abl-interactor 1	11308	ENSMUSG00000058835	>>>Raw Data	15465000	15067000	15537000	14361000	15272000	15393000	>>>Log2 Transformed	23.8825	23.8449	23.8892	23.7757	23.8644	23.8758	0.38556	0.565075	-0.0335958	FALSE	FALSE	FALSE	FALSE	FALSE	FALSE
1165	B7ZMP1-2;B7ZMP1	B7ZMP1-2	Xpnpep3	X-prolyl aminopeptidase 3, mitochondrial	321003	ENSMUSG00000022401	>>>Raw Data	1166300	1157600	1119500	1076200	1081700	1085500	>>>Log2 Transformed	20.1535	20.1427	20.0944	20.0375	20.0449	20.0499	0.00966173	0.0675289	-0.0861079	FALSE	FALSE	FALSE	FALSE	FALSE	FALSE
1166	B7ZNB2;Q80ZA7;B7ZW84;Q80ZA7-2	B7ZNB2	Fmr1nb	Fmr1 neighbor	207854	ENSMUSG00000062170	>>>Raw Data	402010	420050	419260	367990	409270	359850	>>>Log2 Transformed	18.6169	18.6802	18.6775	18.4893	18.6427	18.457	0.102421	0.249183	-0.128507	FALSE	FALSE	FALSE	FALSE	FALSE	FALSE
1167	B7ZNG4	B7ZNG4	Troap	trophinin associated protein	78733	ENSMUSG00000032783	>>>Raw Data	151110	165690	136490	210090	227040	212740	>>>Log2 Transformed	17.2052	17.3381	17.0584	17.6807	17.7926	17.6987	0.00399409	0.0429156	0.523385	FALSE	FALSE	FALSE	FALSE	TRUE	TRUE
1168	B7ZNL2;Q78ZA7;A0A140LJB5;A0A140LJ37;A0A140LI78	B7ZNL2	Nap1l4	nucleosome assembly protein 1-like 4	17955	ENSMUSG00000059119	>>>Raw Data	141350000	138520000	138190000	120290000	127210000	125050000	>>>Log2 Transformed	27.0747	27.0455	27.0421	26.8419	26.9226	26.8979	0.00305504	0.0380158	-0.166595	FALSE	FALSE	FALSE	FALSE	FALSE	FALSE
1169	B7ZNL9	B7ZNL9	Tatdn2	TatD DNase domain containing 2	381801	ENSMUSG00000056952	>>>Raw Data	128600	118450	130730	118690	111410	119290	>>>Log2 Transformed	16.9725	16.8539	16.9962	16.8569	16.7655	16.8641	0.107793	0.257101	-0.112069	FALSE	FALSE	FALSE	FALSE	FALSE	FALSE
1170	Q8BH47;B7ZNW3;A0A338P6J4	Q8BH47	Sec22a	SEC22 homolog A, vesicle trafficking protein	317717	ENSMUSG00000034473	>>>Raw Data	8435600	8355700	8439000	9281100	9745100	9717400	>>>Log2 Transformed	23.0081	22.9943	23.0086	23.1459	23.2162	23.2121	0.00128436	0.0253223	0.18774	FALSE	FALSE	FALSE	FALSE	FALSE	FALSE
1171	B7ZP47;Q65Z40;F6YCH1;G3UXQ2	B7ZP47	Wapl	WAPL cohesin release factor	218914	ENSMUSG00000041408	>>>Raw Data	3096000	3059600	2968600	3149000	3225800	3311500	>>>Log2 Transformed	21.562	21.5449	21.5014	21.5865	21.6212	21.6591	0.035695	0.135727	0.0861681	FALSE	FALSE	FALSE	FALSE	FALSE	FALSE
1172	B8JJ66;B8JJ69;F6X1P1;F6W3U3;B8JJ67	B8JJ66	2310061I04Rik	RIKEN cDNA 2310061I04 gene	69662	ENSMUSG00000050705	>>>Raw Data	8339500	7706400	8489700	8056900	8470700	8330200	>>>Log2 Transformed	22.9915	22.8776	23.0173	22.9418	23.014	22.9899	0.700766	0.821363	0.0197752	FALSE	FALSE	FALSE	FALSE	FALSE	FALSE
1173	Q8BJ37;B8JJC1;D3Z075	Q8BJ37	Tdp1	tyrosyl-DNA phosphodiesterase 1	104884	ENSMUSG00000021177	>>>Raw Data	10508000	10464000	10554000	9807300	10243000	10034000	>>>Log2 Transformed	23.325	23.3189	23.3313	23.2254	23.2881	23.2584	0.0213862	0.103278	-0.0677498	FALSE	FALSE	FALSE	FALSE	FALSE	FALSE
1174	B8JJH0;J3QQ27	B8JJH0	Ccdc191	coiled-coil domain containing 191	212153	ENSMUSG00000022701	>>>Raw Data	642300	827830	654550	780250	556970	781650	>>>Log2 Transformed	19.2929	19.659	19.3201	19.5736	19.0872	19.5762	0.956398	0.988672	-0.0116754	FALSE	FALSE	FALSE	FALSE	FALSE	FALSE
1175	B8JK39;E9QAP0	B8JK39	Itga9	integrin alpha 9	104099	ENSMUSG00000039115	>>>Raw Data	1227500	1487200	1226600	1154100	1152200	1156900	>>>Log2 Transformed	20.2273	20.5042	20.2262	20.1383	20.136	20.1418	0.122689	0.275408	-0.180521	FALSE	FALSE	FALSE	FALSE	FALSE	FALSE
1176	B8JK67;B8JK66;Q9JHG1	B8JK67	Pigp	phosphatidylinositol glycan anchor biosynthesis, class P	56176	ENSMUSG00000022940	>>>Raw Data	365800	361330	354250	429810	401810	425530	>>>Log2 Transformed	18.4807	18.463	18.4344	18.7133	18.6162	18.6989	0.00282398	0.0366566	0.216777	FALSE	FALSE	FALSE	FALSE	FALSE	FALSE
1177	B8JKV0;B8JKU8;B8JKU9;A0A0N4SVR2	B8JKV0	Amn1	antagonist of mitotic exit network 1	232566	ENSMUSG00000068250	>>>Raw Data	9897500	9740300	9738300	8866100	9292600	8808400	>>>Log2 Transformed	23.2386	23.2155	23.2152	23.0799	23.1477	23.0704	0.00833206	0.0625397	-0.123813	FALSE	FALSE	FALSE	FALSE	FALSE	FALSE
1178	B9EHJ3;P39447;A0A0U1RPW2;A0A0U1RPB2	B9EHJ3	Tjp1	tight junction protein 1	21872	ENSMUSG00000030516	>>>Raw Data	88114000	85889000	90746000	78304000	84144000	84062000	>>>Log2 Transformed	26.3929	26.356	26.4353	26.2226	26.3264	26.325	0.0664941	0.194038	-0.103426	FALSE	FALSE	FALSE	FALSE	FALSE	FALSE
1179	Q62388;B9EHX4;F6UXV2	Q62388	Atm	ataxia telangiectasia mutated	11920	ENSMUSG00000034218	>>>Raw Data	991440	933890	932510	929980	992500	1000600	>>>Log2 Transformed	19.9192	19.8329	19.8308	19.8268	19.9207	19.9324	0.505446	0.672092	0.0323876	FALSE	FALSE	FALSE	FALSE	FALSE	FALSE
1180	B9EIX2;Q80U49;Q80U49-2	B9EIX2	Cep170b	centrosomal protein 170B	217882	ENSMUSG00000072825;ENSMUSG00000115972	>>>Raw Data	2286100	2380500	2375200	2224800	2242200	2265400	>>>Log2 Transformed	21.1245	21.1828	21.1796	21.0852	21.0965	21.1113	0.033924	0.131898	-0.0646152	FALSE	FALSE	FALSE	FALSE	FALSE	FALSE
1181	B9EJ80	B9EJ80	Pdzd8	PDZ domain containing 8	107368	ENSMUSG00000074746	>>>Raw Data	1085000	1067400	1144600	1135500	1199500	1228800	>>>Log2 Transformed	20.0493	20.0257	20.1264	20.1149	20.194	20.2288	0.0689837	0.197539	0.112124	FALSE	FALSE	FALSE	FALSE	FALSE	FALSE
1182	B9EJ86;A0A0R4J150;A0A5F8MPC5;G5E833;Q9ER64	B9EJ86	Osbpl8	oxysterol binding protein-like 8	237542	ENSMUSG00000020189	>>>Raw Data	105700000	99355000	102500000	97298000	97424000	97647000	>>>Log2 Transformed	26.6554	26.5661	26.611	26.5359	26.5378	26.5411	0.048272	0.161281	-0.072595	FALSE	FALSE	FALSE	FALSE	FALSE	FALSE
1183	B9EJR8;B2RY24	B9EJR8	Dnaaf5	dynein, axonemal assembly factor 5	433956	ENSMUSG00000025857	>>>Raw Data	13725000	13709000	12504000	13118000	13572000	13586000	>>>Log2 Transformed	23.7103	23.7086	23.5759	23.645	23.6941	23.6956	0.793054	0.884516	0.0133276	FALSE	FALSE	FALSE	FALSE	FALSE	FALSE
1184	B9EKI3;D6RJK7	B9EKI3	Tmf1	TATA element modulatory factor 1	232286	ENSMUSG00000030059	>>>Raw Data	14566000	14762000	14520000	14600000	15662000	15351000	>>>Log2 Transformed	23.7961	23.8154	23.7915	23.7995	23.9008	23.8718	0.143269	0.303263	0.056345	FALSE	FALSE	FALSE	FALSE	FALSE	FALSE
1185	B9EKJ3;A0A1W2P878	B9EKJ3	Mon2	MON2 homolog, regulator of endosome to Golgi trafficking	67074	ENSMUSG00000034602	>>>Raw Data	70084	91288	81942	82934	70859	73535	>>>Log2 Transformed	16.0968	16.4782	16.3223	16.3397	16.1127	16.1662	0.514803	0.680386	-0.0929214	FALSE	FALSE	FALSE	FALSE	FALSE	FALSE
1186	C0HK80;C0HK79	C0HK80	Arxes1;Arxes2	adipocyte-related X-chromosome expressed sequence 1;adipocyte-related X-chromosome expressed sequence 2	76219;76976	ENSMUSG00000048355;ENSMUSG00000048040	>>>Raw Data	2116400	2121300	2160000	1983300	2094800	2154600	>>>Log2 Transformed	21.0132	21.0165	21.0426	20.9195	20.9984	21.039	0.348819	0.532473	-0.0384856	FALSE	FALSE	FALSE	FALSE	FALSE	FALSE
1187	C0HKD9;C0HKD8	C0HKD9	Mfap1b;Mfap1a	microfibrillar-associated protein 1B;microfibrillar-associated protein 1A	100034361;67532	ENSMUSG00000048222;ENSMUSG00000068479	>>>Raw Data	7479100	8678300	7877000	7796500	8183500	8278000	>>>Log2 Transformed	22.8344	23.049	22.9092	22.8944	22.9643	22.9809	0.829991	0.909693	0.0156345	FALSE	FALSE	FALSE	FALSE	FALSE	FALSE
1188	C0LLJ0-2;C0LLJ0;D3Z0I2;D3Z2P7	C0LLJ0-2	Kpna7	karyopherin alpha 7 (importin alpha 8)	381686	ENSMUSG00000038770	>>>Raw Data	41947000	42842000	42980000	41519000	44428000	44380000	>>>Log2 Transformed	25.3221	25.3525	25.3572	25.3073	25.405	25.4034	0.458635	0.633727	0.0279639	FALSE	FALSE	FALSE	FALSE	FALSE	FALSE
1189	C3VD30	C3VD30	Zar1l	zygote arrest 1-like	545824	ENSMUSG00000056586	>>>Raw Data	30511000	32658000	30981000	28430000	30144000	30731000	>>>Log2 Transformed	24.8628	24.9609	24.8849	24.7609	24.8454	24.8732	0.164648	0.330635	-0.07639	FALSE	FALSE	FALSE	FALSE	FALSE	FALSE
1217	D2DFA9;Q923Z0	D2DFA9	Gprc5b	G protein-coupled receptor, family C, group 5, member B	64297	ENSMUSG00000008734	>>>Raw Data	480420	2320800	327830	526820	472920	743200	>>>Log2 Transformed	18.8739	21.1462	18.3226	19.007	18.8512	19.5034	0.730796	0.841633	-0.327046	FALSE	FALSE	FALSE	FALSE	FALSE	FALSE
1218	G3UZF7;D2J0Y4;Q9D4E0;G3UZA2;G3UY66;G3UZQ0;A0A571BF30	G3UZF7	D7Ertd443e	DNA segment, Chr 7, ERATO Doi 443, expressed	71007	ENSMUSG00000030994	>>>Raw Data	5122700	7372500	4971500	5036700	5151700	5498000	>>>Log2 Transformed	22.2885	22.8137	22.2453	22.264	22.2966	22.3905	0.518059	0.683309	-0.132102	FALSE	FALSE	FALSE	FALSE	FALSE	FALSE
1219	D3YTP3	D3YTP3	Mtx3	metaxin 3	382793	ENSMUSG00000021704	>>>Raw Data	104480	105670	119760	110610	120080	100450	>>>Log2 Transformed	16.6729	16.6892	16.8698	16.7551	16.8736	16.6161	0.966662	0.99585	0.0043388	FALSE	FALSE	FALSE	FALSE	FALSE	FALSE
1220	D3YTQ3;F6VQH5	D3YTQ3	Hnrnpdl	heterogeneous nuclear ribonucleoprotein D-like	50926	ENSMUSG00000029328	>>>Raw Data	11659000	14119000	11824000	11786000	12188000	12019000	>>>Log2 Transformed	23.4749	23.7511	23.4952	23.4906	23.539	23.5188	0.556582	0.714152	-0.0576492	FALSE	FALSE	FALSE	FALSE	FALSE	FALSE
1221	D3YTQ6;D3Z4I0;D3Z3Y1	D3YTQ6	Pigg	phosphatidylinositol glycan anchor biosynthesis, class G	433931	ENSMUSG00000029263	>>>Raw Data	1443000	1450000	1447600	1421200	1496300	1430600	>>>Log2 Transformed	20.4606	20.4676	20.4652	20.4387	20.513	20.4482	0.932444	0.9743	0.00211406	FALSE	FALSE	FALSE	FALSE	FALSE	FALSE
1222	D3YTR5;Q9Z2D8-2;Q9Z2D8;D3YTR4;F6WZH1;Q9Z2E1;F6UPR7;Q9Z2E1-2	D3YTR5	Mbd3	methyl-CpG binding domain protein 3	17192	ENSMUSG00000035478	>>>Raw Data	9356200	11977000	9240700	10516000	9828300	10556000	>>>Log2 Transformed	23.1575	23.5138	23.1396	23.3261	23.2285	23.3316	0.852191	0.92463	0.0251093	FALSE	FALSE	FALSE	FALSE	FALSE	FALSE
1223	D3YWT0;D3YTS1;Q9R0P6;D3Z569	D3YWT0	Sec11a	SEC11 homolog A, signal peptidase complex subunit	56529	ENSMUSG00000025724	>>>Raw Data	11400000	11088000	11518000	10907000	11245000	10975000	>>>Log2 Transformed	23.4425	23.4025	23.4574	23.3788	23.4228	23.3877	0.149711	0.311405	-0.0377214	FALSE	FALSE	FALSE	FALSE	FALSE	FALSE
1224	D3YZU0;D3YTS9;F6WRF1	D3YZU0	Acp4	acid phosphatase 4	100503991	ENSMUSG00000012777	>>>Raw Data	2583500	2677400	2651800	2091200	2034900	2074800	>>>Log2 Transformed	21.3009	21.3524	21.3385	20.9959	20.9565	20.9845	5.37205e-05	0.00538282	-0.351623	FALSE	FALSE	FALSE	FALSE	TRUE	TRUE
1225	D3YTU9;G5E8D7	D3YTU9	Oosp3	oocyte secreted protein 3	225923	ENSMUSG00000055933	>>>Raw Data	491200	418840	412880	616490	633100	792090	>>>Log2 Transformed	18.906	18.676	18.6554	19.2337	19.2721	19.5953	0.0113547	0.0739751	0.621246	FALSE	FALSE	FALSE	TRUE	FALSE	TRUE
1226	D3YTZ7;Q9CR30	D3YTZ7	Josd2	Josephin domain containing 2	66124	ENSMUSG00000038695	>>>Raw Data	815800	807150	801410	744190	850370	800320	>>>Log2 Transformed	19.6379	19.6225	19.6122	19.5053	19.6977	19.6102	0.742646	0.848879	-0.0197514	FALSE	FALSE	FALSE	FALSE	FALSE	FALSE
1227	D3YTZ9;Q8BPM6-2;Q8BPM6-3;Q8BPM6	D3YTZ9	Ric3	RIC3 acetylcholine receptor chaperone	320360	ENSMUSG00000048330	>>>Raw Data	0	0	0	0	0	0	>>>Log2 Transformed	0	0	0	0	0	0	1	1	0	FALSE	FALSE	FALSE	FALSE	FALSE	FALSE
1228	D3YU00;Q9EPQ7	D3YU00	Stard5	StAR-related lipid transfer (START) domain containing 5	170460	ENSMUSG00000046027	>>>Raw Data	2612200	2658500	2610000	2482400	2462900	2513600	>>>Log2 Transformed	21.3168	21.3422	21.3156	21.2433	21.2319	21.2613	0.00285942	0.0368906	-0.0793596	FALSE	FALSE	FALSE	FALSE	FALSE	FALSE
1229	D3YU12;Q8K2T1;G5E8S7;Q8K2T1-2;Q8K2T1-3	D3YU12	Nmral1	NmrA-like family domain containing 1	67824	ENSMUSG00000063445	>>>Raw Data	12534000	12711000	12350000	11584000	11981000	12053000	>>>Log2 Transformed	23.5793	23.5996	23.558	23.4656	23.5142	23.5229	0.0221025	0.104301	-0.0780538	FALSE	FALSE	FALSE	FALSE	FALSE	FALSE
1230	Q8VCM8;D3YU17;F6S731	Q8VCM8	Ncln	nicalin	103425	ENSMUSG00000020238	>>>Raw Data	20527000	20438000	20528000	19188000	20234000	20050000	>>>Log2 Transformed	24.291	24.2848	24.2911	24.1937	24.2703	24.2571	0.109978	0.25916	-0.0485939	FALSE	FALSE	FALSE	FALSE	FALSE	FALSE
1231	D3YU42;Q9CQ04;A0A0G2JFV1;A0A0G2JGU2;A0A0G2JEF0	D3YU42	Ogfod2	2-oxoglutarate and iron-dependent oxygenase domain containing 2	66627	ENSMUSG00000023707	>>>Raw Data	1946400	1863700	1915600	1810600	2055100	1876800	>>>Log2 Transformed	20.8924	20.8297	20.8694	20.788	20.9708	20.8398	0.968744	0.996853	0.00239239	FALSE	FALSE	FALSE	FALSE	FALSE	FALSE
1232	D3YU60;E9QJW0;Q91VS7;A0A0N4SV17;D3YVR3	D3YU60	Mgst1	microsomal glutathione S-transferase 1	56615	ENSMUSG00000008540	>>>Raw Data	3592200	3575700	3725300	5663500	5955300	5850700	>>>Log2 Transformed	21.7764	21.7698	21.8289	22.4333	22.5057	22.4802	1.76256e-05	0.00364193	0.681342	FALSE	FALSE	TRUE	TRUE	TRUE	TRUE
1233	D3YWF5;D3Z5E5;D3YU88;E9PUQ3	D3YWF5	Nkapd1	NKAP domain containing 1	270156	ENSMUSG00000059820	>>>Raw Data	2474400	2422700	2495700	3300000	3404400	3577000	>>>Log2 Transformed	21.2386	21.2082	21.251	21.654	21.699	21.7703	0.000193874	0.0101137	0.475159	FALSE	FALSE	FALSE	FALSE	TRUE	TRUE
1234	D3YU89;P49025-5;D3Z1U0;P49025-2;D3Z477;D3Z1K6;H3BJ74	D3YU89	Cit	citron	12704	ENSMUSG00000029516	>>>Raw Data	557100	585450	520170	448360	475930	491670	>>>Log2 Transformed	19.0876	19.1592	18.9886	18.7743	18.8604	18.9073	0.0213603	0.103272	-0.231122	FALSE	FALSE	FALSE	FALSE	FALSE	FALSE
1235	D3YUC5;Q80TD3	D3YUC5	Fnip2	folliculin interacting protein 2	329679	ENSMUSG00000061175	>>>Raw Data	1005200	1000800	986300	951750	1063300	1028800	>>>Log2 Transformed	19.9391	19.9327	19.9117	19.8602	20.0201	19.9725	0.65567	0.789458	0.0231437	FALSE	FALSE	FALSE	FALSE	FALSE	FALSE
1236	D3YUD2	D3YUD2	Afdn	afadin, adherens junction formation factor	17356	ENSMUSG00000068036	>>>Raw Data	1468400	1081400	1320900	1391700	1165500	1159800	>>>Log2 Transformed	20.4858	20.0445	20.3331	20.4084	20.1525	20.1454	0.753616	0.856669	-0.052331	FALSE	FALSE	FALSE	FALSE	FALSE	FALSE
1237	Q3UEQ1;E9Q9A0;F6V2U0;D3YUD3;D3YUL8;D3Z230;F6R4N2;A0A0R4J0Q2;E9QAD0;Q9EPW0;Q9EPW0-2;A0A0A6YXS5	Q3UEQ1	Inpp4a	inositol polyphosphate-4-phosphatase, type I	269180	ENSMUSG00000026113	>>>Raw Data	5025500	5405300	4950400	5229200	5452000	5185700	>>>Log2 Transformed	22.2608	22.3659	22.2391	22.3182	22.3784	22.3061	0.369283	0.550978	0.0455759	FALSE	FALSE	FALSE	FALSE	FALSE	FALSE
1238	D3YUE6;Q9DAN6;D3YWV9;D3YV29;F6SXE5	D3YUE6	Gtsf1	gametocyte specific factor 1	74174	ENSMUSG00000022487	>>>Raw Data	20692000	19557000	20000000	18377000	19436000	19224000	>>>Log2 Transformed	24.3026	24.2212	24.2535	24.1314	24.2122	24.1964	0.0820112	0.217538	-0.0790723	FALSE	FALSE	FALSE	FALSE	FALSE	FALSE
1239	E9Q226;D3YUJ3;A0A3Q4EIH7;A0A087WPI4;A0A3Q4EBW6	E9Q226	Ccnyl1	cyclin Y-like 1	227210	ENSMUSG00000070871	>>>Raw Data	1191500	1230500	1211400	1053900	1119500	1105600	>>>Log2 Transformed	20.1843	20.2308	20.2082	20.0073	20.0944	20.0764	0.00754554	0.0597583	-0.148426	FALSE	FALSE	FALSE	FALSE	FALSE	FALSE
1240	D3YUM1;Q91YT0;D3Z1U9;A0A494BAS8;D3Z0K1;D3YXX5;D6RG60;A0A494BA02	D3YUM1	Ndufv1	NADH:ubiquinone oxidoreductase core subunit V1	17995	ENSMUSG00000037916	>>>Raw Data	54171000	56535000	54667000	51968000	54820000	54832000	>>>Log2 Transformed	25.691	25.7526	25.7042	25.6311	25.7082	25.7085	0.354311	0.537779	-0.0333304	FALSE	FALSE	FALSE	FALSE	FALSE	FALSE
1241	D3Z558;E9QP31;D3YUN0;O35347	D3Z558	Dgcr6	DiGeorge syndrome critical region gene 6	13353	ENSMUSG00000003531;ENSMUSG00000111647	>>>Raw Data	0	0	0	0	0	0	>>>Log2 Transformed	0	0	0	0	0	0	1	1	0	FALSE	FALSE	FALSE	FALSE	FALSE	FALSE
1242	F8WI64;D3YUP0;Q0P5W1-3;Q0P5W1;Q0P5W1-2;F6ZLN8	F8WI64	Vps8	VPS8 CORVET complex subunit	209018	ENSMUSG00000033653	>>>Raw Data	3627700	3841000	3678800	3612600	3666000	3633200	>>>Log2 Transformed	21.7906	21.8731	21.8108	21.7846	21.8058	21.7928	0.299677	0.484151	-0.0304291	FALSE	FALSE	FALSE	FALSE	FALSE	FALSE
1243	D3YUP1;Q9WVG6-2;Q9WVG6;D6RFA7	D3YUP1	Carm1	coactivator-associated arginine methyltransferase 1	59035	ENSMUSG00000032185	>>>Raw Data	26449000	25519000	26552000	24242000	25397000	25809000	>>>Log2 Transformed	24.6567	24.6051	24.6623	24.531	24.5982	24.6214	0.151099	0.312982	-0.0578548	FALSE	FALSE	FALSE	FALSE	FALSE	FALSE
1244	D3Z730;Q3UUT0;G3X9H1;D3Z729;Q0P688;D3YUV9;Q8BMB3;M0QWD1	D3Z730	Eif4e2	eukaryotic translation initiation factor 4E member 2	26987	ENSMUSG00000026254	>>>Raw Data	4265900	4007200	4081600	3928400	4101500	3991100	>>>Log2 Transformed	22.0244	21.9342	21.9607	21.9055	21.9677	21.9284	0.292097	0.475855	-0.0392332	FALSE	FALSE	FALSE	FALSE	FALSE	FALSE
1245	D3YUX2;Q8VBX6-2;Q8VBX6;Q8VBX6-4;B2RQR2;A3KG84;A3KG83;F7D0H8;A3KG82;Q8VBX6-3	D3YUX2	Mpdz	multiple PDZ domain protein	17475	ENSMUSG00000028402	>>>Raw Data	25161000	20604000	21865000	21386000	21872000	21458000	>>>Log2 Transformed	24.5847	24.2964	24.3821	24.3502	24.3826	24.355	0.53402	0.69683	-0.0584899	FALSE	FALSE	FALSE	FALSE	FALSE	FALSE
1246	D3YUY3;F8WI18;P70182;P70182-3	D3YUY3	Pip5k1a	phosphatidylinositol-4-phosphate 5-kinase, type 1 alpha	18720	ENSMUSG00000028126	>>>Raw Data	0	0	0	0	0	0	>>>Log2 Transformed	0	0	0	0	0	0	1	1	0	FALSE	FALSE	FALSE	FALSE	FALSE	FALSE
1247	D3YV77;Q3UEB4;Q9R008;A0A0G2JDI0;A0A0G2JEG0;A0A0G2JFX8	D3YV77	Mvk	mevalonate kinase	17855	ENSMUSG00000041939	>>>Raw Data	305560	282440	315830	252150	258060	268760	>>>Log2 Transformed	18.2211	18.1076	18.2688	17.9439	17.9774	18.036	0.0176865	0.0936993	-0.213413	FALSE	FALSE	FALSE	FALSE	FALSE	FALSE
1248	D3YVC9;Q8C0K5;Q8C0K5-2	D3YVC9	Slc25a16	solute carrier family 25 (mitochondrial carrier, Graves disease autoantigen), member 16	73132	ENSMUSG00000071253	>>>Raw Data	110550	146760	114920	124980	139940	150350	>>>Log2 Transformed	16.7544	17.1631	16.8103	16.9313	17.0945	17.198	0.331193	0.515851	0.165346	FALSE	FALSE	FALSE	FALSE	FALSE	FALSE
1249	D3YVE8	D3YVE8	Slc35g2	solute carrier family 35, member G2	245020	ENSMUSG00000070287	>>>Raw Data	0	0	0	0	0	0	>>>Log2 Transformed	0	0	0	0	0	0	1	1	0	FALSE	FALSE	FALSE	FALSE	FALSE	FALSE
1250	D3YVJ7	D3YVJ7	Akr1b3	aldo-keto reductase family 1, member B3 (aldose reductase)	11677	ENSMUSG00000001642	>>>Raw Data	0	0	0	0	0	0	>>>Log2 Transformed	0	0	0	0	0	0	1	1	0	FALSE	FALSE	FALSE	FALSE	FALSE	FALSE
1251	D3Z3E8;E9PW39;D3YVL0;P23249	D3Z3E8	Mov10	Moloney leukemia virus 10;Mov10 RISC complex RNA helicase	17454	ENSMUSG00000002227	>>>Raw Data	4558900	4541700	4443300	4236200	4423300	4467600	>>>Log2 Transformed	22.1203	22.1148	22.0832	22.0143	22.0767	22.0911	0.158617	0.323022	-0.0453853	FALSE	FALSE	FALSE	FALSE	FALSE	FALSE
1252	O55102;D3YVM8;D3Z4L7	O55102	Bloc1s1	biogenesis of lysosomal organelles complex-1, subunit 1	14533	ENSMUSG00000090247	>>>Raw Data	6366000	6608700	6508800	6300800	6460300	6519500	>>>Log2 Transformed	22.602	22.6559	22.634	22.5871	22.6232	22.6363	0.521596	0.686937	-0.0150826	FALSE	FALSE	FALSE	FALSE	FALSE	FALSE
1253	D3YVQ1	D3YVQ1	Ipcef1	interaction protein for cytohesin exchange factors 1	320495	ENSMUSG00000064065	>>>Raw Data	1181600	1316400	1264300	1273900	1351500	1300600	>>>Log2 Transformed	20.1723	20.3282	20.2699	20.2808	20.3661	20.3107	0.295154	0.479216	0.0624374	FALSE	FALSE	FALSE	FALSE	FALSE	FALSE
1254	D3YVS7;Q8K353	D3YVS7	Cystm1	cysteine-rich transmembrane module containing 1	66060	ENSMUSG00000046727	>>>Raw Data	274470	280270	276960	302050	320950	338320	>>>Log2 Transformed	18.0663	18.0965	18.0793	18.2044	18.292	18.368	0.0124856	0.077473	0.20746	FALSE	FALSE	FALSE	FALSE	FALSE	FALSE
1255	D3YVU0;P62069;Q9D9M2-2;Q9D9M2;D3YVJ5	D3YVU0	Usp46	ubiquitin specific peptidase 46	69727	ENSMUSG00000054814	>>>Raw Data	9940700	10654000	10050000	9776800	10211000	10497000	>>>Log2 Transformed	23.2449	23.3449	23.2607	23.2209	23.2836	23.3235	0.870307	0.938065	-0.00749152	FALSE	FALSE	FALSE	FALSE	FALSE	FALSE
1256	D3YVV1;Q8VEK0	D3YVV1	Tmem30a	transmembrane protein 30A	69981	ENSMUSG00000032328	>>>Raw Data	30077000	30774000	30897000	30601000	32956000	33025000	>>>Log2 Transformed	24.8422	24.8752	24.881	24.8671	24.974	24.9771	0.127042	0.281667	0.0732797	FALSE	FALSE	FALSE	FALSE	FALSE	FALSE
1257	D3YVY9;Q14AI0	D3YVY9	Dscc1	DNA replication and sister chromatid cohesion 1	72107	ENSMUSG00000022422	>>>Raw Data	7026100	7011200	7013700	6791300	7203800	7328000	>>>Log2 Transformed	22.7443	22.7412	22.7417	22.6953	22.7803	22.805	0.621414	0.763016	0.0177681	FALSE	FALSE	FALSE	FALSE	FALSE	FALSE
1258	O70131;D3YW25;D6RFN5	O70131	Ninj1	ninjurin 1	18081	ENSMUSG00000037966	>>>Raw Data	18009000	20229000	12316000	10912000	7291100	9279600	>>>Log2 Transformed	24.1022	24.2699	23.554	23.3794	22.7977	23.1456	0.0340965	0.132164	-0.867806	FALSE	FALSE	FALSE	TRUE	FALSE	TRUE
1259	D3YW42;G3X927;G3UXR7;D3Z1Q6;G3UYE3;D6RFU6	D3YW42	Ccdc9	coiled-coil domain containing 9	243846	ENSMUSG00000041375	>>>Raw Data	10180000	10170000	10237000	10010000	10521000	10618000	>>>Log2 Transformed	23.2792	23.2778	23.2873	23.2549	23.3268	23.34	0.387022	0.566387	0.0257919	FALSE	FALSE	FALSE	FALSE	FALSE	FALSE
1260	D3YW86;P62500-2;H3BLI9	D3YW86	Tsc22d1	TSC22 domain family, member 1	21807	ENSMUSG00000022010	>>>Raw Data	2666400	2386000	2599100	2559700	2596600	2550500	>>>Log2 Transformed	21.3465	21.1862	21.3096	21.2875	21.3082	21.2823	0.81957	0.902311	0.0119597	FALSE	FALSE	FALSE	FALSE	FALSE	FALSE
1261	D3YWC2;D3Z6F1;Q9JM93	D3YWC2	Arl6ip4	ADP-ribosylation factor-like 6 interacting protein 4	65105	ENSMUSG00000029404	>>>Raw Data	3677500	3877800	3691400	6529900	7027500	7127100	>>>Log2 Transformed	21.8103	21.8868	21.8157	22.6386	22.7446	22.7649	4.52909e-05	0.00493652	0.878418	FALSE	FALSE	TRUE	TRUE	TRUE	TRUE
1262	D3YWG7;Q8K0V2	D3YWG7	Dcun1d3	DCN1, defective in cullin neddylation 1, domain containing 3 (S. cerevisiae)	233805	ENSMUSG00000048787	>>>Raw Data	338560	316220	298340	321570	314320	323300	>>>Log2 Transformed	18.3691	18.2706	18.1866	18.2948	18.2619	18.3025	0.849286	0.922848	0.0109809	FALSE	FALSE	FALSE	FALSE	FALSE	FALSE
1263	D3YWH0;D3YZE3;Q61398	D3YWH0	Pcolce	procollagen C-endopeptidase enhancer protein	18542	ENSMUSG00000029718	>>>Raw Data	72335	70873	66632	67940	79788	81760	>>>Log2 Transformed	16.1424	16.113	16.0239	16.052	16.2839	16.3191	0.241003	0.422651	0.125226	FALSE	FALSE	FALSE	FALSE	FALSE	FALSE
1264	D3YWH4;D3Z6X7;Q9DBU0;D6RGM8;D3Z279;D3YYW1	D3YWH4	Tm9sf1	transmembrane 9 superfamily member 1	74140	ENSMUSG00000002320	>>>Raw Data	10373000	10363000	10580000	9958200	10262000	10507000	>>>Log2 Transformed	23.3063	23.3049	23.3348	23.2475	23.2908	23.3248	0.320621	0.504845	-0.027665	FALSE	FALSE	FALSE	FALSE	FALSE	FALSE
1265	D3YWJ5;D3Z325;D3Z312;Q921Z5;J3QM73;Q921Z5-2;J3QNA5;D3Z0Q1;D3Z205	D3YWJ5	Tnfaip8	tumor necrosis factor, alpha-induced protein 8	106869	ENSMUSG00000062210	>>>Raw Data	5626400	5678300	5587000	4978200	5170200	5234300	>>>Log2 Transformed	22.4238	22.437	22.4136	22.2472	22.3018	22.3196	0.00404424	0.0430693	-0.135301	FALSE	FALSE	FALSE	FALSE	FALSE	FALSE
1266	D3YWX2;F6YTL8;E9Q803;Q9R0I7	D3YWX2	Ylpm1	YLP motif containing 1	56531	ENSMUSG00000021244	>>>Raw Data	1774200	1806200	1808000	1786600	1940700	1869300	>>>Log2 Transformed	20.7587	20.7845	20.786	20.7688	20.8881	20.8341	0.204653	0.380786	0.0539236	FALSE	FALSE	FALSE	FALSE	FALSE	FALSE
1267	H7BX90;H7BX09;D3YWY4;D3Z6T4;D3YZL8;Q6GQT7;Q925T6-3;Q925T6-2;Q925T6;Q6X4T6;D3Z066;D3Z6R6;Q925T6-4	H7BX90	Grip1	glutamate receptor interacting protein 1	74053	ENSMUSG00000034813	>>>Raw Data	1200500	651260	988850	557050	531910	485440	>>>Log2 Transformed	20.1952	19.3129	19.9154	19.0874	19.0208	18.8889	0.0387211	0.142172	-0.808754	FALSE	FALSE	FALSE	TRUE	FALSE	TRUE
1268	G3X9W2;G5E8X8;D3YX29	G3X9W2	Omt2a	oocyte maturation, alpha	18379	ENSMUSG00000066463	>>>Raw Data	1696800	1864200	1670200	2222000	2104200	2098000	>>>Log2 Transformed	20.6944	20.8301	20.6716	21.0834	21.0048	21.0006	0.00616211	0.0539016	0.297584	FALSE	FALSE	FALSE	FALSE	FALSE	TRUE
1269	D3YX85;Q7SIG6;Q7SIG6-2;H3BK40	D3YX85	Asap2	ArfGAP with SH3 domain, ankyrin repeat and PH domain 2	211914	ENSMUSG00000052632	>>>Raw Data	1815000	1788700	1776500	1669300	1684100	1663600	>>>Log2 Transformed	20.7915	20.7705	20.7606	20.6708	20.6835	20.6659	0.000665848	0.0190974	-0.100796	FALSE	FALSE	FALSE	FALSE	FALSE	FALSE
1270	E9Q4D1;D3YX90;A0A140LJ54	E9Q4D1	Adamts17	a disintegrin-like and metallopeptidase (reprolysin type) with thrombospondin type 1 motif, 17	233332	ENSMUSG00000058145	>>>Raw Data	425680	524450	439400	521380	534790	539730	>>>Log2 Transformed	18.6994	19.0004	18.7452	18.992	19.0286	19.0419	0.0957889	0.23856	0.205812	FALSE	FALSE	FALSE	FALSE	FALSE	FALSE
1271	D3YXA8;Q8R3L5-2;Q8R3L5;D3YUC4;F7B851	D3YXA8	Slco3a1	solute carrier organic anion transporter family, member 3a1	108116	ENSMUSG00000025790	>>>Raw Data	3097900	3185500	3109300	3075300	3144000	3105100	>>>Log2 Transformed	21.5629	21.6031	21.5682	21.5523	21.5842	21.5662	0.539373	0.701146	-0.0104774	FALSE	FALSE	FALSE	FALSE	FALSE	FALSE
1272	D3YXC6;D3Z1C3;Q69ZN6-2;Q69ZN6	D3YXC6	Gnptab	N-acetylglucosamine-1-phosphate transferase, alpha and beta subunits	432486	ENSMUSG00000035311	>>>Raw Data	280510	322900	308770	250500	276430	286520	>>>Log2 Transformed	18.0977	18.3007	18.2362	17.9345	18.0766	18.1283	0.118635	0.270355	-0.165103	FALSE	FALSE	FALSE	FALSE	FALSE	FALSE
1273	D3YXE4;P51879	D3YXE4	Ocm	oncomodulin	18261	ENSMUSG00000029618	>>>Raw Data	0	0	0	0	0	0	>>>Log2 Transformed	0	0	0	0	0	0	1	1	0	FALSE	FALSE	FALSE	FALSE	FALSE	FALSE
1274	D3YXF2;D3Z1F7;Q9DBN4-3;Q9DBN4;Q9DBN4-2	D3YXF2	4833439L19Rik	RIKEN cDNA 4833439L19 gene	97820	ENSMUSG00000025871	>>>Raw Data	827110	874530	860920	828530	821700	833090	>>>Log2 Transformed	19.6577	19.7381	19.7155	19.6602	19.6483	19.6681	0.142128	0.301289	-0.0449427	FALSE	FALSE	FALSE	FALSE	FALSE	FALSE
1275	D3YXJ5	D3YXJ5	Lratd2;Fam84b	LRAT domain containing 1;family with sequence similarity 84, member B	399603	ENSMUSG00000072568	>>>Raw Data	623700	636390	611890	653650	629390	683690	>>>Log2 Transformed	19.2505	19.2796	19.2229	19.3182	19.2636	19.383	0.138197	0.296861	0.070593	FALSE	FALSE	FALSE	FALSE	FALSE	FALSE
1276	D3YXK2;S4R1M2;S4R2Q5	D3YXK2	Safb	scaffold attachment factor B	224903	ENSMUSG00000071054	>>>Raw Data	33563000	38437000	33998000	33289000	34747000	35596000	>>>Log2 Transformed	25.0004	25.196	25.0189	24.9885	25.0504	25.0852	0.680043	0.807045	-0.0303894	FALSE	FALSE	FALSE	FALSE	FALSE	FALSE
1277	D3YXP6;Q9D1G2;Q9D1G2-2;Q9D1G2-3	D3YXP6	Pmvk	phosphomevalonate kinase	68603	ENSMUSG00000027952	>>>Raw Data	2780600	2830700	2718100	2893900	2856200	2890900	>>>Log2 Transformed	21.407	21.4327	21.3742	21.4646	21.4457	21.4631	0.0418366	0.147928	0.053159	FALSE	FALSE	FALSE	FALSE	FALSE	FALSE
1278	D3YXZ3;Q91YS4;O88448;D3Z5Y7	D3YXZ3	Klc2	kinesin light chain 2	16594	ENSMUSG00000024862	>>>Raw Data	11619000	11825000	11841000	11746000	11997000	12029000	>>>Log2 Transformed	23.47	23.4953	23.4973	23.4857	23.5162	23.52	0.230606	0.412	0.0197476	FALSE	FALSE	FALSE	FALSE	FALSE	FALSE
1279	F6T9K1;D3YY09;Q9D6N5;D3YYC2;G3UXH5	F6T9K1	Drap1	Dr1 associated protein 1 (negative cofactor 2 alpha)	66556	ENSMUSG00000024914	>>>Raw Data	5480400	5150500	5377600	5052400	5522700	5394700	>>>Log2 Transformed	22.3859	22.2963	22.3585	22.2685	22.3969	22.3631	0.935437	0.975973	-0.00402359	FALSE	FALSE	FALSE	FALSE	FALSE	FALSE
1280	D3YY91;Q9CWS7	D3YY91	Lrr1	leucine rich repeat protein 1	69706	ENSMUSG00000034883	>>>Raw Data	20284000	20764000	20514000	21064000	20696000	20576000	>>>Log2 Transformed	24.2738	24.3076	24.2901	24.3283	24.3028	24.2945	0.269847	0.453461	0.0180195	FALSE	FALSE	FALSE	FALSE	FALSE	FALSE
1281	G5E8N3;D3YYC3;O88974;O88974-4;O88974-7;O88974-5;O88974-6;O88974-2;O88974-3	G5E8N3	Setdb1	SET domain, bifurcated 1	84505	ENSMUSG00000015697	>>>Raw Data	7683500	7568700	7592900	7369600	7643300	7559400	>>>Log2 Transformed	22.8733	22.8516	22.8562	22.8132	22.8658	22.8498	0.360183	0.541892	-0.0174688	FALSE	FALSE	FALSE	FALSE	FALSE	FALSE
1282	Z4YLG9;D3YYC9;Q811T9-3;Q811T9-2;Q811T9	Z4YLG9	Disc1	disrupted in schizophrenia 1	244667	ENSMUSG00000043051	>>>Raw Data	865580	890710	900740	859490	908890	914130	>>>Log2 Transformed	19.7233	19.7646	19.7808	19.7131	19.7937	19.802	0.706081	0.824773	0.0134174	FALSE	FALSE	FALSE	FALSE	FALSE	FALSE
1283	D3YYH5;D3Z2D5;Q80XM9-3;Q80XM9-4;Q80XM9-2;Q80XM9	D3YYH5	Pqlc1	PQ loop repeat containing 1	66943	ENSMUSG00000034006	>>>Raw Data	1199200	1898000	1279000	1840700	2023200	2117500	>>>Log2 Transformed	20.1936	20.856	20.2866	20.8118	20.9482	21.0139	0.0901703	0.230521	0.479229	FALSE	FALSE	FALSE	FALSE	FALSE	FALSE
1284	D3YYK7;Q9DCT4;Q9CY21;F6VT90;D3Z1S2;A0A0J9YVD6;D3YWZ3	D3YYK7	Bud23	BUD23, rRNA methyltransferase and ribosome maturation factor	66138	ENSMUSG00000005378	>>>Raw Data	737690	685400	739310	718410	729010	767980	>>>Log2 Transformed	19.4927	19.3866	19.4958	19.4544	19.4756	19.5507	0.48896	0.660046	0.0352248	FALSE	FALSE	FALSE	FALSE	FALSE	FALSE
1285	F7ABZ6;D3YYQ8	F7ABZ6	Dnah10	dynein, axonemal, heavy chain 10	56087	ENSMUSG00000038011	>>>Raw Data	4237600	4596900	4253600	4427500	4384500	4306100	>>>Log2 Transformed	22.0148	22.1322	22.0203	22.0781	22.064	22.038	0.920904	0.966976	0.00423113	FALSE	FALSE	FALSE	FALSE	FALSE	FALSE
1286	D3YYR5;Q9Z256;D3Z5U5;Q9Z257;Q9JJX6-4;Q9JJX6-2;Q9JJX6-3;Q9JJX6	D3YYR5	P2rx4	purinergic receptor P2X, ligand-gated ion channel 4	18438	ENSMUSG00000029470	>>>Raw Data	599210	658850	598560	668520	698250	794390	>>>Log2 Transformed	19.1927	19.3296	19.1911	19.3506	19.4134	19.5995	0.0688808	0.197367	0.216684	FALSE	FALSE	FALSE	FALSE	FALSE	FALSE
1287	D3YYT0;P15116;P39038	D3YYT0	Cdh2	cadherin 2	12558	ENSMUSG00000024304	>>>Raw Data	5250000	5529100	5259200	4850800	4917800	4886800	>>>Log2 Transformed	22.3239	22.3986	22.3264	22.2098	22.2296	22.2205	0.00671982	0.0565801	-0.129693	FALSE	FALSE	FALSE	FALSE	FALSE	FALSE
1288	D3YYT1;Q922P9	D3YYT1	Glyr1	glyoxylate reductase 1 homolog (Arabidopsis)	74022	ENSMUSG00000022536	>>>Raw Data	2289400	2248300	2334300	2090600	2223000	2191900	>>>Log2 Transformed	21.1265	21.1004	21.1546	20.9955	21.0841	21.0638	0.0626839	0.187954	-0.0793957	FALSE	FALSE	FALSE	FALSE	FALSE	FALSE
1289	D3YYU8;A0A0B4J1L4;A0A0A0MQG1;D3YYU8-2;F7AGE9	D3YYU8	Obsl1	obscurin-like 1	98733	ENSMUSG00000026211	>>>Raw Data	9408800	9981500	10008000	9747200	10266000	10167000	>>>Log2 Transformed	23.1656	23.2508	23.2547	23.2166	23.2914	23.2774	0.362044	0.543552	0.0380877	FALSE	FALSE	FALSE	FALSE	FALSE	FALSE
1290	D3YYW8;Q91V81	D3YYW8	Rbm42	RNA binding motif protein 42	68035	ENSMUSG00000036733	>>>Raw Data	2175500	2124900	2205400	1949500	2082500	2116700	>>>Log2 Transformed	21.0529	21.019	21.0726	20.8947	20.9899	21.0134	0.106151	0.254243	-0.0821816	FALSE	FALSE	FALSE	FALSE	FALSE	FALSE
1291	D3Z7G3;D3YYX8;D3Z2E9;Q9D882;F8WHN9	D3Z7G3	Fam241b	family with sequence similarity 241, member B	69894	ENSMUSG00000020083	>>>Raw Data	24864	37848	26995	32897	34391	37690	>>>Log2 Transformed	14.6018	15.208	14.7205	15.0057	15.0698	15.2019	0.269059	0.452956	0.249059	FALSE	FALSE	FALSE	FALSE	FALSE	FALSE
1292	D3YZ09;Q9CY66-3;Q9CY66-2;Q9CY66	D3YZ09	Gar1	GAR1 ribonucleoprotein	68147	ENSMUSG00000028010	>>>Raw Data	3463600	3623700	3509300	3709800	4028500	7387300	>>>Log2 Transformed	21.7238	21.789	21.7428	21.8229	21.9418	22.8166	0.231957	0.413456	0.441904	FALSE	FALSE	FALSE	FALSE	FALSE	FALSE
1293	D3YZ20;Q6PI63;O08740;D3YZ19	D3YZ20	Polr2j	polymerase (RNA) II (DNA directed) polypeptide J	20022	ENSMUSG00000039771	>>>Raw Data	8090900	8107200	8028900	7039500	7671500	7478300	>>>Log2 Transformed	22.9479	22.9508	22.9368	22.747	22.8711	22.8343	0.0260986	0.114493	-0.127671	FALSE	FALSE	FALSE	FALSE	FALSE	FALSE
1294	E9PWM4;D3YZ54;Q9QXE0	E9PWM4	Hacl1	2-hydroxyacyl-CoA lyase 1	56794	ENSMUSG00000021884	>>>Raw Data	491120	494150	485760	482520	465950	476400	>>>Log2 Transformed	18.9057	18.9146	18.8899	18.8802	18.8298	18.8618	0.0482791	0.161281	-0.0461102	FALSE	FALSE	FALSE	FALSE	FALSE	FALSE
1295	D3YZ62;D3Z4J3;Q99104;F6TDE5;B8JK05;F6Z2S4;D6RFU0;A0A1L1SUF0	D3YZ62	Myo5a	myosin VA	17918	ENSMUSG00000034593	>>>Raw Data	85388000	83980000	85392000	83385000	86556000	86698000	>>>Log2 Transformed	26.3475	26.3235	26.3476	26.3133	26.3671	26.3695	0.63052	0.770256	0.0104135	FALSE	FALSE	FALSE	FALSE	FALSE	FALSE
1296	D3YZ86;Q8VDV3;A0A571BDP7;D3Z585	D3YZ86	Rab3il1	RAB3A interacting protein (rabin3)-like 1	74760	ENSMUSG00000024663	>>>Raw Data	12182000	11905000	12240000	11583000	12082000	12059000	>>>Log2 Transformed	23.5382	23.5051	23.5451	23.4655	23.5264	23.5236	0.357031	0.539405	-0.0243146	FALSE	FALSE	FALSE	FALSE	FALSE	FALSE
1297	D3YZA1;D3Z7T7;E9PW20;Q9CY57-3;Q9CY57;Q9CY57-5;Q9CY57-4;Q9CY57-2	D3YZA1	Chtop	chromatin target of PRMT1	66511	ENSMUSG00000001017	>>>Raw Data	1028600	947520	1005300	1024500	1083100	1058200	>>>Log2 Transformed	19.9723	19.8538	19.9392	19.9665	20.0467	20.0132	0.10852	0.25724	0.087054	FALSE	FALSE	FALSE	FALSE	FALSE	FALSE
1298	D3YZC4;Q8BL95;D6REH7;D3YUI6;F7C0A6	D3YZC4	Cfap298	cilia and flagella associate protien 298	68001	ENSMUSG00000022972	>>>Raw Data	5079400	5611800	5081400	5150700	5540300	5464100	>>>Log2 Transformed	22.2762	22.42	22.2768	22.2963	22.4015	22.3816	0.572108	0.725106	0.0354563	FALSE	FALSE	FALSE	FALSE	FALSE	FALSE
1299	D3YZC7;D3YZC8;Q8R3B7-2;Q8R3B7	D3YZC7	Brd8	bromodomain containing 8	78656	ENSMUSG00000003778	>>>Raw Data	1391900	2144400	1411600	1427800	1517000	1640700	>>>Log2 Transformed	20.4086	21.0321	20.4289	20.4454	20.5328	20.6459	0.719772	0.834268	-0.0818781	FALSE	FALSE	FALSE	FALSE	FALSE	FALSE
1300	E9Q4Q2;D3YZC9;D3YZD0;Q64213-2;Q64213-3;Q64213;D3YVH4;F8WHF9;D6RDB7	E9Q4Q2	Sf1	splicing factor 1	22668	ENSMUSG00000024949;ENSMUSG00000106722	>>>Raw Data	10535000	10025000	10304000	9841100	10283000	10183000	>>>Log2 Transformed	23.3287	23.2571	23.2967	23.2304	23.2938	23.2797	0.405652	0.584294	-0.0262272	FALSE	FALSE	FALSE	FALSE	FALSE	FALSE
1301	D3YZD6;D3Z6I4;Q921W4;D3YU21;F7BGV1;Q921W4-2;A0A338P6Y1;A0A338P785	D3YZD6	Cryzl1	crystallin, zeta (quinone reductase)-like 1	66609	ENSMUSG00000058240	>>>Raw Data	1040400	1012900	1047100	982750	1023300	957510	>>>Log2 Transformed	19.9887	19.9501	19.998	19.9065	19.9648	19.8689	0.106161	0.254243	-0.0655147	FALSE	FALSE	FALSE	FALSE	FALSE	FALSE
1302	D3Z442;D3YZD8;Q8R0P4;D3YWY5;D3Z1Q3;Q8R0P4-2;D3YX09;D3YY39;Q8CF11	D3Z442	Aamdc	adipogenesis associated Mth938 domain containing	66273	ENSMUSG00000035642	>>>Raw Data	9231800	9315400	9442000	9342500	9660400	9414800	>>>Log2 Transformed	23.1382	23.1512	23.1707	23.1554	23.2037	23.1665	0.277427	0.461274	0.0218333	FALSE	FALSE	FALSE	FALSE	FALSE	FALSE
1303	D3YZE7;E9Q9F9;Q6GQV7;H3BJF7;H3BJ09	D3YZE7	Edrf1	erythroid differentiation regulatory factor 1	214764	ENSMUSG00000039990	>>>Raw Data	11445000	13140000	11336000	11025000	11086000	11717000	>>>Log2 Transformed	23.4482	23.6475	23.4344	23.3943	23.4022	23.4821	0.322471	0.506872	-0.0838245	FALSE	FALSE	FALSE	FALSE	FALSE	FALSE
1304	D3YZI9;D3YZI9-2;G3UX58	D3YZI9	Pgbd5	piggyBac transposable element derived 5	209966	ENSMUSG00000050751	>>>Raw Data	1173700	1363900	1215200	1534300	1618600	1706700	>>>Log2 Transformed	20.1626	20.3793	20.2128	20.5492	20.6263	20.7028	0.00906946	0.0650958	0.374513	FALSE	FALSE	FALSE	FALSE	FALSE	TRUE
1305	D3YZN4;Q3ULF4;D3YXB7;D3Z342;F6W695;G3UX97	D3YZN4	Spg7	SPG7, paraplegin matrix AAA peptidase subunit	234847	ENSMUSG00000000738	>>>Raw Data	31246000	31314000	30978000	31515000	32570000	32504000	>>>Log2 Transformed	24.8972	24.9003	24.8847	24.9095	24.957	24.9541	0.0455163	0.155738	0.0461588	FALSE	FALSE	FALSE	FALSE	FALSE	FALSE
1306	D3YZN8;D3YVI2	D3YZN8	Unc45a	unc-45 myosin chaperone A	101869	ENSMUSG00000030533	>>>Raw Data	228550	230690	242240	196910	197660	190300	>>>Log2 Transformed	17.8022	17.8156	17.8861	17.5872	17.5927	17.5379	0.00111506	0.0240791	-0.262022	FALSE	FALSE	FALSE	FALSE	FALSE	FALSE
1307	D3YZP9;F6SXB0;F7B4D5;REV__Q9D2W5;REV__Q6PEM6	D3YZP9	Ccdc6	coiled-coil domain containing 6	76551	ENSMUSG00000048701	>>>Raw Data	75637000	74821000	76688000	69419000	73006000	71448000	>>>Log2 Transformed	26.1726	26.1569	26.1925	26.0488	26.1215	26.0904	0.0205312	0.101294	-0.087099	FALSE	FALSE	FALSE	FALSE	FALSE	FALSE
1308	D3YZR1;Q9JHE7;D3Z6S3;D3YYU6;Q9JHE7-2	D3YZR1	Tssc4	tumor-suppressing subchromosomal transferable fragment 4	56844	ENSMUSG00000045752	>>>Raw Data	2276400	2334300	2415100	2519700	2613800	2655000	>>>Log2 Transformed	21.1183	21.1546	21.2037	21.2648	21.3177	21.3403	0.0111407	0.0730434	0.148762	FALSE	FALSE	FALSE	FALSE	FALSE	FALSE
1309	D3YZZ5;E9Q7G1	D3YZZ5	Tmed7	transmembrane p24 trafficking protein 7	66676	ENSMUSG00000033184	>>>Raw Data	39163000	38089000	38859000	34897000	36291000	35988000	>>>Log2 Transformed	25.223	25.1829	25.2117	25.0566	25.1131	25.101	0.00523873	0.0497196	-0.115628	FALSE	FALSE	FALSE	FALSE	FALSE	FALSE
1310	D3Z030;Q6EDY6-3;F7AI27;Q6EDY6-2;E9Q4H6	D3Z030	Carmil1	capping protein regulator and myosin 1 linker 1	68732	ENSMUSG00000021338	>>>Raw Data	11355000	12409000	11337000	11667000	11856000	11726000	>>>Log2 Transformed	23.4368	23.5649	23.4345	23.4759	23.4991	23.4832	0.87458	0.94084	0.00733615	FALSE	FALSE	FALSE	FALSE	FALSE	FALSE
1311	D3Z041;P41216;D3Z457;D3YVF6;F6WNZ2;A0A1B0GRS8;Q8JZR0	D3Z041	Acsl1	acyl-CoA synthetase long-chain family member 1	14081	ENSMUSG00000018796	>>>Raw Data	109000000	105850000	108290000	102380000	105440000	104870000	>>>Log2 Transformed	26.6998	26.6574	26.6903	26.6094	26.6518	26.644	0.0605729	0.184382	-0.0474304	FALSE	FALSE	FALSE	FALSE	FALSE	FALSE
1312	D3Z061	D3Z061	Uba6	ubiquitin-like modifier activating enzyme 6	231380	ENSMUSG00000035898	>>>Raw Data	136860	114150	100910	136240	113340	135610	>>>Log2 Transformed	17.0624	16.8006	16.6227	17.0558	16.7903	17.0491	0.427433	0.606801	0.136522	FALSE	FALSE	FALSE	FALSE	FALSE	FALSE
1313	Q3UTJ2-5;D3Z080;Q3UTJ2-6;D3Z4W6;D3YTN2;D3YUT0;D3YY43	Q3UTJ2-5	Sorbs2	sorbin and SH3 domain containing 2	234214	ENSMUSG00000031626	>>>Raw Data	1605600	1507000	1545800	1391700	1477500	1466700	>>>Log2 Transformed	20.6147	20.5232	20.5599	20.4084	20.4947	20.4841	0.0527762	0.170299	-0.103522	FALSE	FALSE	FALSE	FALSE	FALSE	FALSE
1314	D3Z0A5;D3Z225;Q3U717;Q8BJZ3-2;Q8BJZ3	D3Z0A5	Tmbim1	transmembrane BAX inhibitor motif containing 1	69660	ENSMUSG00000006301	>>>Raw Data	1811000	1835200	1847400	1799200	1833100	1856000	>>>Log2 Transformed	20.7884	20.8075	20.8171	20.7789	20.8059	20.8238	0.929555	0.972781	-0.00146078	FALSE	FALSE	FALSE	FALSE	FALSE	FALSE
1315	O88545;D3Z0F5;F6QK86	O88545	Cops6	COP9 signalosome subunit 6	26893	ENSMUSG00000019494	>>>Raw Data	73259000	70559000	73300000	64102000	68305000	66448000	>>>Log2 Transformed	26.1265	26.0723	26.1273	25.9339	26.0255	25.9857	0.0168331	0.091804	-0.127021	FALSE	FALSE	FALSE	FALSE	FALSE	FALSE
1316	D3Z0M9;E0CXN3	D3Z0M9	Ddx23	DEAD (Asp-Glu-Ala-Asp) box polypeptide 23	74351	ENSMUSG00000003360	>>>Raw Data	64548000	66933000	65485000	61357000	65110000	64533000	>>>Log2 Transformed	25.9439	25.9962	25.9647	25.8707	25.9564	25.9435	0.219124	0.398453	-0.0447035	FALSE	FALSE	FALSE	FALSE	FALSE	FALSE
1317	D3Z0Q4;D3Z4L1;Q3URQ7-2;Q3URQ7;D3Z1R2;Q3URQ7-3	D3Z0Q4	Mthfsd	methenyltetrahydrofolate synthetase domain containing	234814	ENSMUSG00000031816	>>>Raw Data	344770	407280	368270	460310	474450	507320	>>>Log2 Transformed	18.3953	18.6357	18.4904	18.8122	18.8559	18.9525	0.0107444	0.0712617	0.366445	FALSE	FALSE	FALSE	FALSE	FALSE	TRUE
1318	Q62311;D3Z0T0;D3Z5H6	Q62311	Taf6	TATA-box binding protein associated factor 6	21343	ENSMUSG00000036980	>>>Raw Data	396720	446520	448530	468550	502240	488760	>>>Log2 Transformed	18.5978	18.7684	18.7748	18.8378	18.938	18.8988	0.0518347	0.168165	0.177885	FALSE	FALSE	FALSE	FALSE	FALSE	FALSE
1319	D3Z0U6	D3Z0U6	Ipcef1	interaction protein for cytohesin exchange factors 1	320495	ENSMUSG00000064065	>>>Raw Data	156580	160270	179190	171680	165830	166710	>>>Log2 Transformed	17.2565	17.2902	17.4511	17.3894	17.3394	17.347	0.697117	0.818471	0.0259576	FALSE	FALSE	FALSE	FALSE	FALSE	FALSE
1320	D3Z0V7;E9QLZ1;P62500-3;P62500	D3Z0V7	Tsc22d1	TSC22 domain family, member 1	21807	ENSMUSG00000022010	>>>Raw Data	71042000	72388000	72421000	58553000	66900000	67699000	>>>Log2 Transformed	26.0822	26.1092	26.1099	25.8032	25.9955	26.0126	0.0734916	0.205043	-0.163316	FALSE	FALSE	FALSE	FALSE	FALSE	FALSE
1321	E9PWB1;D3Z4N0;D3Z0X5;Q6PDH0;Q6PDH0-2;E9Q307;E9Q340;F6RYD0;F6RUK9;F7AWU3;D3YVB9;D3YVQ3	E9PWB1	Phldb1	pleckstrin homology like domain, family B, member 1	102693	ENSMUSG00000048537	>>>Raw Data	1357200	2023400	1579600	1891100	1985400	1722700	>>>Log2 Transformed	20.3722	20.9484	20.5911	20.8508	20.921	20.7162	0.341981	0.525868	0.192117	FALSE	FALSE	FALSE	FALSE	FALSE	FALSE
1322	D3Z108;E9QN77;Q9JMG3-2;Q9JMG3;A0A571BDL1;D3Z5X7	D3Z108	Tmub1	transmembrane and ubiquitin-like domain containing 1	64295	ENSMUSG00000028958	>>>Raw Data	1820600	1847700	1888000	1946200	1863200	1919900	>>>Log2 Transformed	20.796	20.8173	20.8484	20.8922	20.8294	20.8726	0.139844	0.298736	0.0441568	FALSE	FALSE	FALSE	FALSE	FALSE	FALSE
1323	S4R217;D3Z118;P97411-2;P97411;D3Z376;D3Z119;F7BG11;F6UY19	S4R217	Ica1	islet cell autoantigen 1	15893	ENSMUSG00000062995	>>>Raw Data	3688400	3807900	3702700	3779300	3838100	3601600	>>>Log2 Transformed	21.8146	21.8606	21.8201	21.8497	21.872	21.7802	0.94733	0.982542	0.00219364	FALSE	FALSE	FALSE	FALSE	FALSE	FALSE
1324	D3Z132;Q5U4D9	D3Z132	Thoc6	THO complex 6	386612	ENSMUSG00000041319	>>>Raw Data	0	0	0	0	0	0	>>>Log2 Transformed	0	0	0	0	0	0	1	1	0	FALSE	FALSE	FALSE	FALSE	FALSE	FALSE
1325	D3Z159	D3Z159	Cops9	COP9 signalosome subunit 9	66915	ENSMUSG00000073616	>>>Raw Data	11229	12746	16248	7362.9	10551	16206	>>>Log2 Transformed	13.4551	13.6379	13.9881	12.8463	13.3652	13.9843	0.463324	0.636974	-0.295064	FALSE	FALSE	FALSE	FALSE	FALSE	FALSE
1326	D3Z183;Q8CBH5-2;F6U3S2;Q8CBH5	D3Z183	Mfsd6	major facilitator superfamily domain containing 6	98682	ENSMUSG00000041439	>>>Raw Data	1008500	972660	991820	987040	974730	952310	>>>Log2 Transformed	19.9438	19.8916	19.9197	19.9128	19.8946	19.8611	0.248102	0.43124	-0.0288702	FALSE	FALSE	FALSE	FALSE	FALSE	FALSE
1327	D3Z1C5;P70662-3;P70662;P70662-2	D3Z1C5	Ldb1	LIM domain binding 1	16825	ENSMUSG00000025223	>>>Raw Data	185350	216300	194910	231170	276780	242040	>>>Log2 Transformed	17.4999	17.7227	17.5725	17.8186	18.0784	17.8849	0.0320008	0.12756	0.328947	FALSE	FALSE	FALSE	FALSE	FALSE	TRUE
1328	D3Z5Y3;D3Z1F3;Q8BGG6	D3Z5Y3	Mospd3	motile sperm domain containing 3	68929	ENSMUSG00000037221	>>>Raw Data	108370	91948	100940	95902	109790	117220	>>>Log2 Transformed	16.7256	16.4885	16.6232	16.5493	16.7444	16.8389	0.419446	0.598295	0.098414	FALSE	FALSE	FALSE	FALSE	FALSE	FALSE
[truncated: 5,897 more rows]

## Sheet: MII-TMT6
id	Protein IDs	Majority protein IDs	Gene_Symbol	Gene_name	ENTREZID	ENSEMBL_gene	>>>Raw Data	WT-1	WT-2	WT-3	KO-1	KO-2	KO-3	>>>Log2 Transformed	WT-1	WT-2	WT-3	KO-1	KO-2	KO-3	Student's T-test p-value	Student's T-test q-value	FoldChange[KO/WT]	Dif_2, q<0.05	Dif_2,p<0.05	Dif_1.5, q<0.05	Dif_1.5,p<0.05	Dif_1.2, q<0.05	Dif_1.2,p<0.05
[truncated: 6,830 more rows]
