# Supplementary material for: Oocytes orchestrate protein prenylation for mitochondrial function through selective inactivation of cholesterol biosynthesis in murine species
Source: J Biol Chem. 2023 Aug 21;299(10):105183. doi: 10.1016/j.jbc.2023.105183 (PMC10534227; doi:10.1016/j.jbc.2023.105183)
Supplement: Supporting Table S3 [file mmc3.xlsx]

## Sheet: human& mouse
	Protein	Protein name	Transit peptide	Moitif	Oocyte expression	Location	PTM	function
	clpb	Caseinolytic peptidase B protein homolog	yes	CYTI	normal	mito
	gng5	Guanine nucleotide-binding protein G(I)/G(S)/G(O) subunit gamma-5	no	CSFL	high	mito	maybe S-geranylgeranyl cysteine	GPCR
	rab24	Ras-related protein Rab-24	no	CCHH	low	mito	maybe S-geranylgeranyl cysteine	autophagy
	rab32	Ras-related protein Rab-32	no	SQCC	low	mito OMM	maybe S-geranylgeranyl cysteine	mito fission
	rab35	Ras-related protein Rab-35	no	KRCC	high in late stage	mito	maybe S-geranylgeranyl cysteine	membrane trafficking;cytokinesis
	Neu4	Sialidase-4	no	CWPS	no	mito	no report	lysosomal catabolism of sialylated glycoconjugates
	Gpd2	Glycerol-3-phosphate dehydrogenase, mitochondrial	yes	CGGL	high;increase	mito IM	no report	glycerone phosphate from sn-glycerol 3-phosphate
	dap3	28S ribosomal protein S29, mitochondrial	yes	CASL	high	mito matrix;small ribosomal subunits	no report	interferon-gamma-induced cell death
	Gtpbp3	tRNA modification GTPase GTPBP3, mitochondrial	yes	GVGK	low	mito	no report	the 5-carboxymethylaminomethyl modification (mnm5s2U34) of the wobble uridine base in mitochondrial tRNAs
	Prss35	Inactive serine protease 35	yes	CAYG	no	mito	no report	no protease activity.
	Abcb7	ATP-binding cassette sub-family B member 7, mitochondrial	no	NCSC	high	mito IM	no report	transport of heme from the mitochondria to the cytosol
	Cyb5r3	NADH-cytochrome b5 reductase 3	no	CFTF	decrease in late stage	mito OMM	no report	Desaturation and elongation of fatty acids

## Sheet: only in mouse
	Protein	Protein name	Transit peptide	Moitif	Oocyte expression	Location	PTM	function
	Pdp2	Pyruvate dehyrogenase phosphatase catalytic subunit 2	no report	CKEG	low	mito	no report
	Bcl2	Apoptosis regulator Bcl-2	no	CLVE	no	mito OMM	no report	preventing the release of cytochrome c from the mitochondria and/or by binding to the apoptosis-activating factor (APAF-1)
	dnlz	DNL-type zinc finger protein	yes	?	high	mito		as a co-chaperone towards HSPA9/mortalin
	trub2	Mitochondrial mRNA pseudouridine synthase Trub2	yes	CSGQ	high in late stage	mito matrix	no report	Minor enzyme contributing to the isomerization of uridine to pseudouridine (pseudouridylation) of specific mitochondrial mRNAs
	spata19	Mitochondrial mRNA pseudouridine synthase Trub2	yes	GSEC	no	mito OMM	no report	May have a role in spermiogenesis.
	trmt11	tRNA (guanine(10)-N2)-methyltransferase homolog	no	CSHE	high	cytosol	no report	mediates the methylation of the guanosine nucleotide at position 10 (m2G10) in tRNAs.
	Arg2	Arginase-2, mitochondrial	yes	CVRI	high	mito	no report	in the regulation of extra-urea cycle arginine metabolism and also in down-regulation of nitric oxide synthesis
	nsun3	tRNA (cytosine(34)-C(5))-methyltransferase, mitochondria	no	CKPC	relative low	mito matrix;large ribosomal subunits	no report	Mitochondrial tRNA methyltransferase that mediates methylation of cytosine to 5-methylcytosine (m5C) at position 34 of mt-tRNA(Met).
	Nme4	Nucleoside diphosphate kinase, mitochondrial	yes	CYPA	relative high	mito matrix;IMM	no report	synthesis of nucleoside triphosphates other than ATP.
	glyat	Glycine N-acyltransferase	no	CMPM	no	mito	no report	Mitochondrial acyltransferase which transfers an acyl group to the N-terminus of glycine and glutamine,
	Sdhaf4	Succinate dehydrogenase assembly factor 4, mitochondrial	yes	CIDF	high	matrix	no report	lays an essential role in the assembly of succinate dehydrogenase (SDH)
	makp10	Mitogen-activated protein kinase 10	no	GCCR	decreased in late stage	mito	S-palmitoyl cysteine	Serine/threonine-protein kinase involved in various processes such as neuronal proliferation, differentiation, migration and programmed cell death
	Immt (E9QAY6)	MICOS complex subunit MIC60	no information	SCSC	high	mito IMM	no report	maintenance of crista junctions, inner membrane architecture, and formation of contact sites to the outer membrane
	Dhx32	Putative pre-mRNA-splicing factor ATP-dependent RNA helicase DHX32	no	CTIQ	high	mito	no report
	mTOR	Serine/threonine-protein kinase mTOR	no	CFPW	high	mito OMM	no report	Serine/threonine protein kinase which is a central regulator of cellular metabolism, growth and survival in response to hormones, growth factors, nutrients, energy and stress signals
	DNA2	DNA replication ATP-dependent helicase/nuclease DNA2	no	CQRD	relative high	mitochondrial nucleoid	no report	Key enzyme involved in DNA replication and DNA repair in nucleus and mitochondrion
	Timm21	Mitochondrial import inner membrane translocase subunit Tim21	yes	CGPQ	high	mito IM	no report	Participates in the translocation of transit peptide-containing proteins across the mitochondrial inner membrane
	Stk11	Serine/threonine-protein kinase STK11	no	CKQQ	relative high	mito	S-farnesyl cysteine	thereby playing a role in various processes such as cell metabolism, cell polarity, apoptosis and DNA damage response
	Dnaja1	DnaJ homolog subfamily A member 1	no	CQTS	high	mito	S-farnesyl cysteine	Co-chaperone for HSPA8/Hsc70. Plays a role in protein transport into mitochondria via its role as co-chaperone.
	Bckdk	Protein-serine/threonine kinase	no	CTRL	decrease in late stage	mito matrix	no report
	fen1	Flap endonuclease 1	no	CPSS	high;increase in late stage	mito	no report	Structure-specific nuclease with 5'-flap endonuclease and 5'-3' exonuclease activities involved in DNA replication and repair.
	Gatb	Glutamyl-tRNA(Gln) amidotransferase subunit B, mitochondrial	no report	cvsg	high;increase in late stage	mito	no report	Allows the formation of correctly charged Gln-tRNA(Gln) through the transamidation of misacylated Glu-tRNA(Gln) in the mitochondria
